# Supplementary material for: Opposing functions of circadian protein DBP and atypical E2F family E2F8 in anti-tumor Th9 cell differentiation
Source: Nat Commun. 2022 Oct 14;13:6069. doi: 10.1038/s41467-022-33733-8 (PMC9568563; doi:10.1038/s41467-022-33733-8)
Supplement: Supplementary file 3 — Supplementary Data 1 [file 41467_2022_33733_MOESM3_ESM.xlsx]

## Sheet: RNA-seq data
Supplementary Date 1.		The gene expression levels in CD4+ T cells as determined by RNA-seq. Description in main text and in the RNA-seq data processing section of the Materials and methods.
	WT CTRL			WT TGF-β			WT IL-4			WT TGFb+IL-4			KO CTRL			KO TGF-β			KO IL-4			KO TGFb+IL-4
Gene	GB4626 WT1 Control	GB4630 WT2 Control	GB4634 WT3 Control	GB4627 WT1 TGFb	GB4631 WT2 TGFb	GB4635 WT3 TGFb	GB4628 WT1 IL4	GB4632 WT2 IL4	GB4636 WT3 IL4	GB4629 WT1 TGFb+IL4	GB4633 WT2 TGFb+IL4	GB4637 WT3 TGFb+IL4	GB4638 KO1 Control	GB4642 KO2 Control	GB4646 KO3 Control	GB4639 KO1 TGFb	GB4643 KO2 TGFb	GB4647 KO3 TGFb	GB4640 KO1 IL4	GB4644 KO2 IL4	GB4648 KO3 IL4	GB4641 KO1 TGFb+IL4	GB4645 KO2 TGFb+IL4	GB4649 KO3 TGFb+IL4
0610005C13Rik	0	0	0	0	0	0	0.040529	0.046629	0	0	0	0	0	0	0	0	0	0	0	0	0	0	0	0
0610007P14Rik	84.1415	88.1423	88.377	88.2943	81.7361	81.1194	89.608	89.0898	92.017	89.8038	93.2322	83.6022	77.5563	67.6186	75.4202	83.4243	80.5223	79.209	83.021	76.8617	79.8003	77.9265	79.1618	85.603
0610009B22Rik	12.9782	14.5394	15.7137	12.3537	15.8338	13.1347	15.5208	14.5872	14.2978	15.4201	16.3577	12.7264	14.7503	17	15.6659	17.8125	15.0307	19.5995	17.4277	16.6751	15.8148	16.085	14.9979	16.8376
0610009L18Rik	0.483139	0.620566	0.563956	1.19878	0.53096	0.837483	1.05285	0.807536	0.654158	0.511385	0.733927	1.13413	0.555697	0.466198	0.402404	0.758955	0.475478	0.481766	1.3317	1.00782	0.720263	0.231468	0.309435	1.00816
0610009O20Rik	12.4643	12.3378	12.2959	12.7869	12.4434	14.3809	12.8433	12.4245	11.5025	13.5136	13.5353	13.4353	14.1155	15.6691	15.1244	14.924	13.0635	14.3944	12.7917	13.5217	14.1886	13.18	14.5377	14.1402
0610010B08Rik	0.778229	2.46653	1.57581	2.75854	1.71052	2.47775	2.58423	1.48658	0.645124	1.71164	1.68885	3.07031	2.09245	0.715182	1.11117	0.997965	1.53178	1.80147	1.17861	0.773039	1.65741	0.932107	1.24608	1.50793
0610010B08Rik+Gm14308+Gm14430+Gm14434+Gm4724	0.948988	1.16968	0.934099	1.37548	1.01395	1.10156	1.34995	1.01339	0.911416	1.14778	1.01987	1.4105	1.76405	1.99252	2.15167	2.08527	1.87437	1.98787	2.14486	2.4172	1.97476	2.01278	2.05764	1.67083
0610010F05Rik	4.17532	4.25968	3.79445	3.09978	3.8106	3.41666	4.2293	3.92406	4.65285	4.42082	5.13009	3.40142	4.43377	5.56474	4.72907	5.12266	5.35323	5.67253	5.60577	4.6964	4.64151	4.29143	4.97356	4.89895
0610010K14Rik	111.89	100.044	112.865	105.726	111.182	108.942	106.366	101.701	102.85	102.138	109.794	105.392	126.404	111.853	112.01	119.059	108.259	109.335	114.722	95.9195	104.317	110.225	111.978	115.132
0610011F06Rik	75.1161	69.1099	69.7932	73.8442	68.6507	69.6286	65.0908	71.4973	75.9633	68.1636	67.5709	71.3893	65.2017	59.4826	69.2902	66.5754	68.4814	61.6834	69.7818	58.7818	65.5845	61.9666	79.7099	76.2558
0610012G03Rik	38.1605	35.0634	34.2241	33.3235	41.312	38.6649	36.4769	34.2871	36.2375	35.3893	35.0724	31.8913	34.7994	36.162	37.3548	32.667	35.7547	34.5905	34.5498	31.9485	31.8849	35.0404	36.0358	36.9934
0610030E20Rik	4.60792	5.26	5.62839	5.4162	5.65268	5.11402	5.41921	5.87886	5.35521	4.93072	5.11627	5.87267	4.86536	4.66015	5.55799	5.14863	4.85242	4.92303	5.20659	5.35126	4.97412	4.90838	5.65237	5.19145
0610031O16Rik	0.036294	0	0	0	0	0	0	0	0	0.034924	0	0	0.113849	0	0	0	0.035719	0	0	0	0	0.086941	0	0
0610037L13Rik	25.5871	24.0462	24.7581	25.8635	24.6021	23.3727	24.4269	25.944	26.3124	23.786	24.2381	24.6284	26.6939	25.459	24.0577	25.5082	27.1929	26.9901	26.0834	23.0271	25.2961	25.2192	28.1259	25.6903
0610038B21Rik	0.048042	0.084147	0.020028	0.10518	0.026399	0.237935	0.13959	0.281048	0	0.11557	0.114031	0.033169	0.125585	0.115894	0.200071	0.053906	0.070921	0	0.076397	0.083513	0.107432	0.143854	0.115386	0.100249
0610039K10Rik	0.185753	0	0	0.16267	0.040828	0.137995	0.107944	0	0.071859	0.035748	0.070544	0.051299	0.077691	0	0	0	0.073123	0.092613	0	0	0.055384	0.177986	0	0.077522
0610040B10Rik	0.543751	0.634927	0.170011	0.297613	0.074696	0.336624	0.691209	0	0.131469	0.457817	0.451719	0.375416	0.710695	0.874474	0.113222	0.610121	0.133782	0.254159	0.432338	0.472608	0.303984	0.569857	0.435318	0.992809
0610040F04Rik	0.123728	0.089084	0.008468	0.029646	0.044644	0.094461	0.014754	0.016975	0.258242	0.017775	0.057853	0.15802	0.108134	0	0.127086	0.128406	0.145434	0.190187	0.121319	0.06631	0.060561	0	0.048784	0.021192
0610040J01Rik	0	0	0	0	0	0	0.023234	0	0	0	0	0	0	0	0	0	0	0	0	0.0278	0	0	0	0.033372
0610043K17Rik	0	0	0.040348	0	0	0	0.070303	0	0.046801	0	0.045945	0	0.0506	0	0.241833	0	0	0	0.256511	0	0.144286	0	0	0
1010001N08Rik	0	0	0	0	0	0	0	0	0	0	0	0	0	0	0	0	0	0	0	0	0	0	0	0
1110001J03Rik	34.043	30.249	36.526	33.455	33.3136	32.6625	29.0635	25.1633	35.4816	36.999	35.6693	30.9953	37.5105	38.4987	35.9229	38.9592	39.5765	38.291	36.234	29.9426	37.9118	39.3935	39.7413	35.3771
1110002L01Rik	3.12973	3.65452	3.58802	2.66467	3.48728	3.28307	3.15752	4.06867	3.32111	2.30049	3.54922	2.58099	3.0907	3.70507	3.0412	3.07277	3.0801	2.16725	2.67279	2.79581	2.78652	2.91555	3.41041	2.35833
1110004E09Rik	63.387	59.8731	65.1138	56.1481	60.9851	61.3855	61.8276	57.1212	64.5361	63.7895	69.6783	52.8004	60.901	62.5704	62.7968	63.6509	64.4065	63.7517	66.0539	65.1289	56.2	61.0751	66.8661	66.7515
1110004F10Rik	118.279	114.815	113.383	108.813	120.315	118.941	117.153	115.504	131.208	116.403	122.965	109.109	127.361	136.971	131.127	136.767	148.107	136.14	136.376	136.317	145.09	140.464	142.321	127.819
1110006O24Rik	0.817751	0.95487	1.33116	1.19355	0.813101	0.530359	1.47088	0.976298	1.05449	0.562052	0.924277	1.18295	1.01792	0.626251	1.10274	0.917564	0.766461	0.873672	1.07334	0.676913	1.04494	0.652962	0.935254	1.54388
1110007C09Rik	34.6675	67.8005	28.0053	66.5064	35.0738	68.4386	24.2095	59.6232	33.8875	72.5869	25.286	60.3515	32.5541	33.7989	24.599	22.9137	34.6303	30.0902	25.001	21.3379	29.1683	30.6071	22.8109	27.2052
1110008F13Rik	247.602	221.649	219.851	196.589	207.058	209.876	245.191	194.004	253.268	230.976	251.258	195.96	213.525	223.874	267.512	211.28	230.126	244.971	240.657	190.782	205.845	205.726	244.936	188.098
1110008L16Rik	9.05936	9.13149	8.59526	6.99128	8.62857	8.98642	8.7742	9.31155	10.685	9.14813	9.75789	7.26128	9.24398	10.1986	9.59233	10.1301	10.4222	9.16341	9.91326	11.0961	12.3259	10.6386	9.72039	9.82142
1110008P14Rik	43.6532	43.2127	49.4524	49.6293	51.6258	49.5407	49.2669	47.8561	40.8093	44.3263	44.2978	48.2727	50.3566	46.0463	54.7464	50.2073	44.3497	47.0923	48.3051	44.628	46.4165	48.1956	47.229	49.3922
1110012L19Rik	12.6755	13.5455	10.8044	13.8342	12.0334	13.4522	12.4958	13.4306	13.025	14.3477	12.3299	13.3616	12.81	11.7851	11.5	11.048	13.1707	14.3535	12.4479	11.7548	13.9194	12.9452	12.1411	12.9888
1110015O18Rik	0	0	0	0	0	0	0	0	0	0	0	0	0	0	0	0	0	0	0	0	0	0	0	0
1110017D15Rik	0	0	0	0	0.060153	0	0	0	0	0	0	0	0	0	0	0	0.033294	0	0	0	0	0	0	0
1110019D14Rik	0.119785	0.372988	0.366201	0.262249	0.285222	0.321344	0.290036	0.233582	0.424772	0.384206	0.530725	0.330808	0.417498	0.449496	0.565354	0.47042	0.275066	0.572338	0.3598	0.208225	0.386913	0.239116	0.351626	0.562396
1110020A21Rik	0.175301	0.368451	0.321553	0.255861	0.346773	0.21705	0.258393	0.058601	0.40689	0.168681	0.099861	0.19365	0.513233	0.507462	0.292014	0.550754	0.690085	0.262204	0.297348	0.426622	0.574944	0.377933	0.336823	0.146319
1110025L11Rik	0	0	0	0	0	0	0	0	0	0	0	0	0	0	0	0	0	0	0	0	0	0	0	0
1110028F11Rik	0	0	0.009218	0.016137	0.01215	0	0.016062	0.018479	0.010692	0	0	0.015266	0.01156	0	0.018417	0	0	0.013781	0	0	0.032964	0	0	0
1110028F18Rik	0	0	0	0	0	0	0	0	0	0	0	0	0	0	0	0	0	0	0	0	0	0	0	0
1110032A03Rik	1.76216	1.76368	1.87502	2.15555	1.51237	1.66234	1.85298	1.20618	1.37961	1.21115	1.22689	1.83073	1.3512	1.64639	1.45371	1.50647	1.55253	1.31786	1.708	1.42949	1.50116	1.16585	1.71978	1.75099
1110032F04Rik	16.8324	28.0533	12.4384	17.0841	10.9895	17.5951	15.4712	17.6058	25.4227	35.6532	17.0715	20.0232	11.2807	11.1938	14.667	11.2723	15.2412	17.8864	13.8232	9.17535	11.2412	11.6157	12.8535	9.47696
1110034G24Rik	5.65191	9.61454	5.76334	11.7508	5.96555	11.3024	4.87344	10.6022	5.7217	10.8574	5.44327	11.7627	5.97351	6.8008	4.60585	5.36085	5.96245	5.85378	6.0349	6.32608	5.97084	5.23536	5.40375	4.89993
1110036E04Rik	0	0	0	0	0	0	0	0	0	0	0	0	0	0	0	0	0	0	0	0	0	0	0	0
1110037F02Rik	6.98164	7.74985	7.79764	7.86496	8.01913	7.83249	7.5659	9.12613	7.10984	7.22763	7.98139	8.58999	8.44723	9.11899	8.53517	9.06949	7.36733	8.13118	9.04132	9.49867	8.78527	8.58362	8.41268	8.20081
1110038B12Rik	54.1988	49.6402	58.5503	65.9218	63.0407	72.604	60.8709	62.7816	39.3374	56.7684	53.6381	62.0142	73.0003	72.2262	64.95	71.7517	49.4218	54.3247	50.6952	47.4625	56.3771	53.4238	46.169	55.6428
1110038F14Rik	38.3766	38.7299	34.4655	39.609	37.1743	37.9451	35.204	38.7155	38.3079	38.6683	34.6919	36.9808	38.3502	39.8964	36.1646	34.4794	37.795	38.9509	36.9937	41.9326	36.6155	38.6103	36.6928	36.6366
1110046J04Rik	0.742501	0.578002	0.722253	0.842895	0.543996	0.663963	1.01877	0.551575	0.837773	0.793849	0.783277	0.341758	0.517582	0.199018	0.618426	0.37028	0.568344	0.411329	0.393576	0.430237	0.307478	0.444657	0.330241	0.21519
1110051M20Rik	3.73262	4.55261	4.08232	4.89655	3.53741	4.58415	3.97372	4.90014	4.50142	4.40598	4.26122	4.34034	4.61395	5.00646	4.65703	4.81561	5.27963	4.57717	5.39894	4.0192	3.44689	4.94126	6.29111	4.60391
1110054M08Rik	0.942321	0.810769	0.868381	1.01343	0.654058	0.921112	1.08078	1.07765	1.29506	0.524954	0.800488	1.16423	1.34832	0.957136	0.578315	0.723443	0.829761	0.680005	1.36704	0.948352	0.961187	0.831633	1.4294	0.983165
1110057K04Rik	31.0835	32.3321	30.9272	31.2256	32.2876	33.2541	34.8091	31.1764	31.1206	33.4552	18.7355	19.5389	21.445	35.7847	34.9176	34.0861	37.9139	21.587	36.9112	37.8259	39.29	38.3127	37.6169	21.4895
1110058L19Rik	16.6345	18.1149	17.533	19.4363	16.0636	16.0994	17.848	15.8128	19.5567	20.2777	17.6663	16.2211	22.2692	19.9739	18.8217	19.0674	21.8424	22.0195	22.5308	17.5368	19.7855	19.7625	17.3736	20.1156
1110059E24Rik	21.2779	28.8073	21.1283	23.445	19.7935	27.4344	22.4843	24.2231	24.3051	29.8652	23.8404	23.2795	21.1317	22.6671	27.5602	29.7028	25.2481	24.9294	31.0387	29.0151	26.9442	24.0302	27.8659	28.7553
1110059G10Rik	3.55032	3.38716	3.47946	3.45459	2.75761	3.52549	3.63247	3.79249	3.14101	3.28783	3.37921	3.14541	3.54481	3.80647	3.63146	4.94214	3.32764	3.63783	4.02795	3.89786	4.27139	3.98588	3.40509	2.87795
1110065P20Rik	23.9385	22.2367	21.9159	18.791	19.9704	22.7486	22.6979	20.0618	24.3188	25.8735	21.5818	18.4257	26.1523	21.6756	27.0311	22.4213	23.2949	22.3994	20.3309	17.1347	24.9912	20.8011	22.1173	22.0377
1190002F15Rik	5.18993	3.96011	4.11298	3.22499	6.55069	3.88101	3.8819	3.77904	6.06292	4.25228	5.26895	3.6187	5.69533	7.27226	4.62226	3.86305	7.33274	6.34087	3.86776	2.59041	4.90274	6.27766	3.867	4.55708
1190002N15Rik	0.832834	1.1493	1.0479	1.39238	0.881984	1.33116	0.956943	1.26548	0.944578	1.35507	0.841031	1.26501	1.07666	1.18109	1.463	1.21484	1.14748	1.06639	1.22003	1.21084	0.970696	1.15167	1.03044	0.624051
1190003K10Rik	0	0	0	0	0	0	0	0	0	0	0	0	0	0	0	0	0	0	0	0	0	0	0	0
1190005I06Rik	7.57844	6.18491	15.0153	8.86081	7.70166	5.85195	12.1345	11.6453	8.66905	4.66549	11.4504	8.32667	3.36563	4.52129	12.4205	17.2812	4.69149	4.26599	15.5068	12.3947	4.31265	3.31844	15.6572	17.5993
1190007I07Rik	46.0989	40.2898	48.8031	36.939	50.2663	51.4837	47.8619	37.2225	43.0753	43.4733	43.6156	35.1677	58.9877	60.6988	51.6825	54.552	52.7653	53.8219	47.8969	47.1596	54.6954	52.6759	49.3574	49.3484
1200014J11Rik	11.0935	12.8036	12.1738	12.4545	10.5702	10.9365	11.9059	11.7728	12.2109	12.7857	12.4347	12.4203	12.0425	11.2433	11.2811	12.3408	11.8684	10.9267	11.1602	10.0433	11.1035	10.4996	10.8435	10.7749
1300002E11Rik	14.1581	16.7799	11.591	14.377	11.6898	17.1958	14.5233	12.4626	15.9645	20.4734	12.4812	15.272	13.251	13.5745	14.935	14.1194	15.6677	13.3209	14.1881	12.2989	14.243	13.7857	11.0651	11.7635
1300017J02Rik	0.026291	0.01535	0	0	0.028894	0.065105	0.019098	0	0.03814	0	0	0	0	0.021141	0.021898	0	0	0	0	0	0	0.015745	0.042097	0
1500004A13Rik	0.198556	0.287052	0.1892	0.386404	0.311727	0.339498	0.274723	0.36348	0.237749	0.300235	0.287259	0.548348	0.2175	0.258499	0.220502	0.297055	0.269849	0.141423	0.190449	0.213667	0.197338	0.237816	0.287643	0.295946
1500009C09Rik	0	0	0	0	0	0	0	0	0	0	0	0	0	0	0	0	0	0	0	0	0	0	0	0
1500009L16Rik	0.35066	0.555694	0.271486	0.182789	0.247737	0.40316	0.400269	0.167459	0.339132	0.313318	0.142682	0.276689	0.314277	0.886192	0.25034	0.337253	0.3451	0.65562	0.07966	0.348321	0.448083	0.629993	0.040105	0.496523
1500011B03Rik	18.3589	13.944	18.3707	17.6706	18.5165	16.2253	17.5781	19.8156	18.809	14.8864	15.0965	16.7225	18.6801	19.9991	17.3908	19.497	21.5887	18.118	18.8433	17.1343	20.4195	19.8361	16.8025	19.5914
1500011K16Rik	31.5678	26.859	31.5842	25.5972	34.5706	34.3773	28.6968	24.0058	32.9581	30.9797	32.5302	28.4992	33.7413	33.3704	31.2437	29.041	31.4306	31.7542	26.4206	22.0784	31.0989	32.6799	30.2089	30.2395
1500012F01Rik	26.3048	28.1604	32.271	32.6709	25.1007	30.368	29.9363	29.3366	21.2073	26.3205	22.5073	39.5332	43.2831	48.0961	46.6281	50.4373	30.5986	26.0823	36.6828	34.3938	23.4475	23.6977	26.4973	25.257
1500012K07Rik	0	0.061874	0	0	0	0	0	0	0.051247	0	0.012356	0	0	0.085219	0.088269	0	0.052149	0.066048	0	0	0.078996	0	0	0
1500015A07Rik	1.15518	1.01166	0.949775	1.19428	1.16372	1.09258	1.0722	0.91177	1.22582	1.28138	0.807334	1.08557	1.44274	1.41914	1.46994	1.15216	1.64213	1.49987	1.12259	1.22716	1.4112	1.61419	1.31016	0.803499
1500015L24Rik	0	0	0	0	0	0	0	0	0	0	0	0	0	0	0	0	0	0	0	0	0	0	0	0
1500015O10Rik	0.067357	0	0.02808	0	0	0	0	0	0	0	0	0	0	0	0	0	0	0	0.035704	0.058544	0	0.121012	0	0
1500017E21Rik	0	0	0.052828	0	0	0.078451	0	0	0	0	0	0	0	0	0	0	0.031178	0	0	0	0	0	0.050726	0
1600002D24Rik	0	0	0	0	0	0	0	0	0	0	0	0	0	0.051884	0	0	0	0	0	0.249937	0	0	0	0
1600002H07Rik	5.70774	6.12706	6.06211	6.39574	6.31869	5.75387	6.99457	5.90134	6.08695	6.2442	6.62477	6.01227	6.52261	7.2492	7.27622	6.65496	6.41381	6.34903	7.20496	6.69547	6.59506	7.32104	7.61959	7.20731
1600002K03Rik	24.6233	22.9588	24.82	24.2723	24.2838	21.1593	26.1619	24.8013	21.8589	26.1248	25.2098	26.3253	27.764	21.7947	28.4672	26.1855	23.4643	26.0536	25.8119	22.1204	22.3264	24.3749	25.0091	25.8344
1600010M07Rik	0.194197	0.05669	0	0	0.213418	0	0	0.081147	0.187812	0.093432	0.046094	0	0.050764	0.078078	0	0.10895	0.143338	0.060514	0.051469	0	0.144754	0.058149	0	0.101307
1600012H06Rik	3.43722	3.89638	3.32605	3.47881	4.08073	3.41708	3.3351	4.18171	3.56706	3.05267	3.2569	3.66836	3.27921	2.4888	3.21809	2.90853	3.2237	3.43993	3.43114	4.01241	3.25406	3.44449	2.7317	3.44223
1600014C10Rik	7.07048	21.3697	6.52977	22.9089	7.17369	21.8673	7.66379	23.3951	8.01032	21.6039	5.85029	24.2716	4.49521	5.61157	4.34024	4.46957	4.91882	5.18729	6.03852	7.83523	4.96908	5.80924	4.19987	5.02114
1600014C23Rik	0	0	0	0	0	0	0	0	0	0	0	0	0	0	0	0	0	0	0	0	0	0	0	0
1600014K23Rik	0	0	0	0	0	0	0	0	0	0	0	0	0	0	0	0	0	0	0	0	0	0	0	0
1600015I10Rik	0	0	0	0	0	0	0	0	0	0	0	0	0	0	0	0	0	0	0	0	0	0	0	0
1600019K03Rik	0	0	0	0	0	0	0	0	0	0	0	0	0	0	0	0	0	0	0	0	0	0	0	0
1600020E01Rik	2.61384	2.31903	1.59904	2.52576	1.40936	1.84191	3.1976	2.12111	1.73638	2.63991	1.94812	3.04583	1.28704	2.44423	1.62356	2.76281	2.77661	3.38879	2.50158	2.31846	2.16334	1.59988	2.69294	2.48791
1600023N17Rik	0	0	0	0	0	0	0	0	0	0	0	0	0	0	0	0	0	0	0	0	0	0	0	0
1600025M17Rik	0	0	0	0	0	0	0	0	0	0	0	0	0	0	0	0	0	0	0	0	0	0	0	0
1600027J07Rik	0	0	0	0	0	0	0	0	0	0	0	0	0	0	0	0	0	0	0	0	0	0	0	0
1600029I14Rik	0	0.048034	0	0	0	0	0	0	0.039784	0	0	0.056803	0	0	0	0	0	0	0	0	0	0	0	0
1600029O15Rik	23.6076	24.1879	28.4912	17.0353	24.1093	18.893	21.2073	14.0647	27.8839	24.3706	25.5685	17.2351	19.6197	13.134	11.3184	17.5852	19.4424	14.8365	14.7921	10.1732	11.8793	13.7021	12.5735	16.1446
1700001C02Rik	0	0	0	0	0	0	0	0	0	0	0	0	0	0	0	0	0	0	0	0	0	0	0	0
1700001C19Rik	0.025312	0	0.017009	0.036944	0	0.03134	0	0	0	0.024356	0	0	0.021331	0	0	0	0	0	0	0	0	0	0	0
1700001D01Rik	0	0.185421	0.088265	0.309026	0.232683	0	0.230694	0	0	0.050933	0	0	0	0.085126	0.088173	0.118785	0.052092	0	0	0.184025	0	0.063398	0	0.110452
1700001F09Rik	0	0	0	0	0	0	0	0	0	0	0	0.093535	0	0	0	0	0	0	0	0	0	0	0.05423	0
1700001G01Rik	0	0	0	0	0	0	0	0	0	0	0	0	0	0	0	0	0	0	0	0	0	0	0	0
1700001G11Rik	0.855753	0.420735	0.675947	0.920329	0.544474	1.05956	0.654329	0.602247	0.827619	0.606745	0.812473	0.49754	0.753508	0.579471	0.750266	0.555908	0.620556	0.449116	0.477482	0.939523	0.470015	0.755233	0.432696	0.563902
1700001G17Rik	0.201842	0.549936	0.308531	0.3437	0.14788	0.374869	0.195489	0.281139	0.325344	0.356071	0.351329	0.092904	0.35175	0.216405	0.504341	0.528451	0.397284	0.628965	0.499288	0.175434	0.300906	0.40292	0.323183	0.175492
1700001J03Rik	0	0	0	0	0	0	0	0	0	0	0	0	0	0	0	0	0	0	0	0	0	0	0.061549	0
1700001J11Rik	0.169647	0.26884	0.141446	0.265295	0.279657	0.195046	0.211252	0.324061	0.210947	0.268181	0.218591	0.351382	0.164715	0.155903	0.161484	0.12237	0.178882	0.181248	0.231234	0.294902	0.198714	0.203191	0.058207	0.189643
1700001K19Rik	0.031348	0.036605	0.052274	0	0	0.038814	0	0	0.030318	0.060329	0.029763	0.173148	0	0	0.05222	0.070349	0.030851	0	0.033234	0.054494	0	0	0	0
1700001K23Rik	0	0	0.051096	0	0	0	0.089032	0	0	0.058969	0	0	0	0	0	0	0	0	0.064969	0.213061	0.091361	0.073401	0	0
1700001L05Rik	0.39357	0.453746	0.423682	0.407195	0.3285	0.370102	0.361881	0.424673	0.264996	0.330771	0.449344	0.357718	0.505288	0.608912	0.556019	0.564588	0.446164	0.397419	0.596808	0.52827	0.549598	0.483323	0.550402	0.353452
1700001L19Rik	0	0	0	0	0	0	0	0	0	0	0	0	0	0	0	0	0	0	0	0	0	0	0	0
1700001O22Rik	1.05918	1.51066	0.93506	1.06093	1.10732	1.18286	0.965498	1.02848	0.725627	1.03917	1.01808	1.03206	1.08578	1.1022	1.17625	1.30498	0.858436	0.90603	1.03481	0.974755	0.897878	0.943526	1.52966	0.780064
1700001P01Rik	0.095854	0.111926	0.159839	0	0	0.059341	0.139255	0.080107	0	0.046117	0.091006	0.066179	0	0.077077	0.079836	0.053777	0	0.238953	0.152427	0	0	0	0	0
1700003C15Rik	0	0	0	0.061565	0	0	0	0	0	0	0	0	0	0	0	0	0	0	0	0	0	0	0	0
1700003D09Rik	0	0	0	0	0	0	0	0	0	0	0.023179	0	0	0	0	0	0.024026	0	0.025881	0	0	0	0	0.050943
1700003E16Rik	0	0	0	0.042585	0	0	0	0	0	0	0.013851	0	0.015254	0	0	0	0.014357	0	0	0.050719	0	0	0.046717	0
1700003E24Rik	0	0	0	0	0	0	0	0	0	0	0	0	0	0	0	0	0	0	0	0	0	0	0	0
1700003F12Rik	0	0	0.068035	0	0	0.050517	0	0.068194	0	0	0	0.112676	0	0	0	0	0	0	0.043253	0.070924	0	0.048867	0	0
1700003G13Rik	0	0	0	0	0	0	0	0	0	0	0	0	0	0	0	0	0	0	0	0	0	0	0	0
1700003G18Rik	0	0	0.040218	0	0	0	0.210229	0	0.186601	0	0.045796	0	0.100873	0	0	0	0.047471	0	0	0	0	0	0	0
1700003H04Rik	0	0	0	0	0	0	0	0	0	0	0	0	0	0	0	0	0	0	0	0	0	0	0	0
1700003I22Rik	0	0	0	0	0	0	0	0	0	0	0	0	0	0	0	0	0	0	0	0	0	0	0	0
1700003L19Rik	0	0	0	0	0	0	0	0	0	0	0	0	0	0	0	0	0	0	0	0	0	0	0	0
1700003M02Rik	0	0	0	0	0	0	0	0	0	0	0	0	0	0	0	0	0	0	0	0	0	0	0	0
1700003M07Rik	0.032205	0.037605	0.080554	0.09401	0.035393	0.219311	0.07018	0.161485	0.046719	0.077472	0.030576	0.08894	0.067348	0.025896	0.08047	0.072272	0.063389	0.060213	0.085354	0.055983	0.072017	0.077145	0.051565	0.050401
1700003P14Rik	0	0	0	0	0	0	0	0	0	0	0	0	0	0	0	0	0	0	0	0	0	0	0	0
1700006A11Rik	0	0	0	0	0	0	0	0	0	0	0	0	0	0	0	0	0	0	0	0	0	0	0	0
1700006E09Rik	0	0	0	0	0	0	0	0	0	0	0	0	0	0	0	0	0	0	0	0	0	0	0	0
1700006F04Rik	0	0	0	0	0	0	0	0	0	0	0	0	0	0	0	0	0	0	0	0	0	0	0	0
1700006H21Rik	0	0	0	0	0	0	0	0	0	0	0	0	0	0	0	0	0	0	0	0	0	0	0	0
1700007B14Rik	0	0	0	0	0	0	0	0	0	0	0	0	0	0	0	0	0	0	0	0	0	0	0	0
1700007F19Rik	0	0	0	0	0	0	0	0	0	0	0	0	0	0	0	0	0	0	0	0	0	0	0	0
1700007G11Rik	0	0	0	0.050697	0	0.086013	0	0	0.033592	0	0	0	0	0	0	0	0.068367	0.043295	0	0	0	0	0.055616	0
1700007J10Rik	10.1479	8.67487	11.1496	7.47493	10.0406	6.73249	9.32329	4.80842	10.3952	8.76088	10.325	4.45261	7.80112	5.18583	3.84428	6.95254	7.24913	4.80735	4.65852	1.75854	2.12082	3.86216	4.60628	4.94755
1700007K09Rik	0	0	0	0	0	0.164329	0	0	0	0	0	0	0	0	0	0	0.043539	0	0	0	0	0	0	0
1700007K13Rik	0	0	0	0	0	0	0.108078	0	0	0.035792	0	0	0.077788	0	0	0	0.036607	0	0	0	0	0	0.059558	0
1700007L15Rik	4.2037	3.31913	4.57307	3.85662	5.85172	3.22204	5.93258	4.55031	4.56884	3.89087	4.56125	3.70391	6.44668	6.95365	5.5353	5.30078	7.99828	6.23773	7.00306	4.80201	8.8333	5.5144	5.89748	6.01495
1700007P06Rik	0.036338	0.042431	0	0	0.039935	0	0.052792	0.060737	0.070287	0	0	0	0	0	0	0.081547	0	0	0	0.063168	0	0	0	0.037913
1700008C04Rik	0	0	0	0	0	0	0	0	0	0	0	0	0	0	0	0	0	0	0	0	0	0	0	0
1700008F21Rik	0	0	0	0.045514	0	0	0	0	0	0	0	0	0	0	0	0	0	0	0	0	0	0	0	0
1700008I05Rik	0	0	0	0	0	0	0	0	0	0	0	0	0	0	0	0	0	0	0	0	0.050208	0	0	0
1700008J07Rik	2.22576	2.67076	2.33765	2.423	2.4866	2.67971	2.75119	2.34312	2.2834	1.94056	2.15989	2.15648	2.6616	2.33361	2.41714	2.30426	2.12995	2.08455	2.04673	2.54377	2.40154	2.45965	1.96896	2.25808
1700008K24Rik	0	0	0	0	0	0	0	0	0	0	0	0	0	0	0	0	0	0	0	0	0	0	0	0
1700008O03Rik	0	0.229995	0.136855	0	0.036077	0.203231	0.047692	0.21948	0.126995	0.094765	0.280509	0.135991	0.274604	0.158384	0	0.14734	0.193845	0.24551	0.104406	0.114132	0.09788	0.039319	0	0.239756
1700008P02Rik	0	0	0	0	0	0	0	0	0	0	0	0	0	0	0	0	0	0	0	0	0	0	0	0
1700009C05Rik	0	0	0	0	0	0	0	0	0	0	0	0	0	0	0	0	0	0	0	0	0	0	0	0
1700009J07Rik	0	0	0	0	0	0	0	0	0	0	0	0	0	0	0	0	0	0	0	0	0	0	0	0
1700009N14Rik	0	0	0	0	0	0	0	0	0	0	0	0	0	0	0	0	0	0	0	0	0	0	0	0
1700010B08Rik	0	0	0	0	0	0	0	0	0	0	0	0	0	0	0	0	0	0	0	0	0	0	0.106886	0
1700010D01Rik	0	0	0	0	0	0	0	0	0	0	0	0	0	0	0	0	0	0	0	0	0	0	0	0
1700010I02Rik	1.23466	1.68197	1.42976	1.4016	0.678435	1.27392	2.1923	1.60507	1.19407	2.9041	0.97685	2.08373	1.64959	0.882497	1.14261	1.00054	0.945068	0.940466	1.52706	2.38472	1.53386	1.47879	1.20811	1.00192
1700010I14Rik	0.764378	0.688006	0.703702	0.883225	0.875037	0.808401	0.994803	1.01144	0.816254	0.827455	1.04322	1.01151	1.13227	1.10124	0.928444	1.44733	1.25376	0.694719	1.29993	1.43947	0.830911	1.08718	1.27489	0.963657
1700010J16Rik	0	0	0	0	0	0	0	0	0	0	0	0	0	0	0	0	0	0	0	0	0	0	0	0
1700010K23Rik	0	0	0	0	0	0	0	0	0	0	0	0	0	0	0	0	0	0	0	0	0	0	0	0
1700011A15Rik	0	0	0	0	0	0	0	0	0	0	0	0	0	0	0	0	0	0	0	0	0	0	0	0
1700011B04Rik	0	0.05389	0	0	0.05072	0.057143	0	0	0	0	0	0	0	0	0	0	0	0	0	0	0	0	0	0
1700011C11Rik	0	0	0	0	0	0	0	0	0	0	0	0	0	0	0	0	0	0	0	0	0	0	0	0
1700011E24Rik	0	0	0	0	0	0	0	0	0	0	0	0	0	0	0	0	0	0	0	0	0	0	0	0
1700011H14Rik	0	0	0	0	0	0	0	0	0	0	0	0	0	0	0	0	0	0	0	0	0	0	0	0
1700011I03Rik	0	0	0	0	0	0	0	0	0	0	0	0	0	0	0	0	0	0	0	0	0	0	0	0
1700011L22Rik	0	0	0	0	0	0	0	0	0	0	0	0	0.031974	0	0	0	0	0	0	0	0	0	0	0
1700011M02Rik	0	0	0	0	0	0	0	0	0	0	0	0	0	0	0	0	0	0	0	0	0	0	0	0
1700012A03Rik	0	0	0	0	0	0	0	0	0	0	0	0	0	0	0	0	0	0	0	0	0	0	0	0
1700012B07Rik	0	0.040121	0	0	0	0.085086	0	0	0	0.033063	0	0	0.035927	0	0	0	0	0	0	0.059729	0	0	0	0
1700012B09Rik	0	0	0	0	0	0	0	0	0	0.084021	0.082902	0	0	0	0	0	0	0	0.046284	0	0	0	0	0
1700012D01Rik	0.817582	0.301476	0.609919	0.376834	0.520188	0.42623	0.500114	0.215769	0.332928	0.538276	0.571961	0.237674	0.629911	0.761233	0.21504	0.386263	0.719922	0.482719	0.684276	0.523609	0.769801	0.876163	0.344496	0.628541
1700012D14Rik	0.475458	0.6107	0.277495	0.693957	0.365763	0.353215	0.621664	0.397349	0.551792	0.228752	0.361129	0.393919	0.646292	0.152929	0.55441	0.266746	0.233959	0.53337	0.705671	0.3306	0.425287	0.284735	0.456773	0.347246
1700012D16Rik	0	0	0	0	0	0	0	0	0	0	0	0	0	0	0	0	0	0	0	0	0	0	0	0
1700012I11Rik	0	0	0	0	0	0	0	0	0	0	0	0	0	0	0	0	0	0.035877	0	0	0	0	0	0
1700012L04Rik	0.341786	0.332581	0.047495	0.083143	0.438219	0.282123	0.165514	0.095212	0.110183	0.219254	0.216334	0.078659	0.059563	0.183223	0.189782	0.319587	0.224245	0.071003	0.06039	0	0.254767	0.272911	0	0.059433
1700012P22Rik	0	0	0	0	0	0	0	0	0	0	0	0	0	0	0	0	0	0	0	0	0	0	0	0
1700013D24Rik	0	0	0	0	0	0	0	0	0	0	0	0	0	0	0	0	0	0	0	0	0	0	0	0
1700013F07Rik	0	0	0	0	0	0	0	0	0	0	0	0	0	0	0	0	0	0	0	0	0	0	0	0
1700013G24Rik	0	0	0	0	0	0	0	0	0	0	0	0	0	0	0	0	0	0	0	0	0	0	0	0
1700013H16Rik	0	0	0	0	0	0	0	0	0	0	0	0	0	0	0	0	0	0	0	0	0	0	0	0
1700015E13Rik	0	0	0	0	0	0	0	0	0	0	0	0	0	0	0	0	0	0	0	0	0	0	0	0
1700015F17Rik	0	0	0	0	0	0	0	0	0	0	0	0	0	0	0	0	0	0	0	0	0	0	0	0
1700015G11Rik	0	0	0	0	0	0	0	0	0	0	0	0	0	0	0	0	0	0	0	0	0	0	0	0
1700016C15Rik	0.039928	0.093247	0.033291	0.116555	0	0	0	0	0	0.038421	0	0	0.04175	0	0	0	0	0	0	0	0.059525	0	0.063932	0.041659
1700016D06Rik	0.118394	0.082948	0.118456	0.069121	0.078067	0.087954	0.103201	0.079155	0.068701	0.159493	0.157369	0.065393	0.074277	0.076162	0	0.106276	0.046607	0.029514	0.075308	0.082323	0.070601	0.056721	0.037914	0.074115
1700016G22Rik	0	0	0.042049	0	0	0	0	0	0	0	0	0	0	0	0	0	0	0	0	0	0	0	0	0
1700016H13Rik	0	0.044823	0	0	0.070078	0	0	0	0	0.036937	0	0	0	0	0.063944	0	0	0	0	0	0	0.045977	0	0.080101
1700016K19Rik	0.194829	0.075833	0.243664	0.189576	0.249799	0.201024	0.377393	0.217096	0.219828	0.312454	0.369952	0.179352	0.067906	0.365551	0.594999	0.182175	0.19174	0.323793	0.103273	0.225785	0.193634	0.077784	0.467932	0.203274
1700016L04Rik	0	0	0	0	0.036117	0	0	0	0	0	0	0	0	0	0	0	0	0	0	0	0	0	0	0
1700016L21Rik	0	0	0	0.664719	0	0	0	0.126869	0	0.073038	0	0.314435	0.079367	0	0.379322	0	0	0	0	0.263893	0	0	0.121536	0
1700016P04Rik	0	0	0	0	0	0	0	0	0	0	0	0	0	0	0	0	0	0	0	0	0	0	0	0
1700017B05Rik	6.81893	7.27579	8.65193	7.13933	7.86689	8.29281	8.85856	7.23355	6.60061	6.41563	8.67236	7.19789	6.54692	6.72604	8.17842	7.52202	5.67883	6.24048	6.92056	7.59679	6.28012	6.512	8.44344	8.27178
1700017D01Rik	0	0	0.020884	0	0	0	0	0	0	0	0	0	0.02619	0	0	0	0	0	0	0	0	0	0	0
1700017G19Rik	0	0	0	0	0	0	0	0	0	0	0	0	0	0	0	0	0	0	0	0	0	0	0	0
1700017J07Rik	0	0	0	0	0	0	0	0	0	0	0	0	0	0	0	0	0	0	0	0	0	0	0	0
1700017N19Rik	0	0	0	0	0	0	0	0	0	0	0	0	0	0	0	0	0	0	0	0	0	0	0	0
1700018A04Rik	0	0	0	0	0	0	0	0	0	0	0	0	0	0	0	0	0	0	0	0	0	0	0	0
1700018B08Rik	0	0	0.023088	0	0	0	0	0	0	0	0	0	0	0	0	0	0	0	0	0	0	0	0	0
1700018B24Rik	0	0	0	0	0	0	0	0	0	0	0	0	0	0	0	0	0	0	0	0	0	0	0	0
1700018C11Rik	0.04457	0	0	0	0	0	0	0	0	0	0	0	0	0	0	0	0	0	0.04725	0	0	0	0	0
1700018F24Rik	0	0	0	0	0	0	0	0	0	0	0	0	0	0	0	0	0	0	0	0	0	0	0	0
1700018G05Rik	0	0	0	0	0	0	0	0	0	0	0	0	0	0	0	0	0	0	0	0	0	0	0	0
1700018L02Rik	0.087702	0.136543	0.073123	0.042669	0.192765	0.036196	0.127412	0	0.141364	0.08439	0.083266	0.121102	0.030568	0.047015	0.097395	0	0.115082	0.036439	0.061984	0.101636	0	0.035014	0.093617	0.122004
1700019A02Rik	0	0	0	0	0	0	0	0	0	0	0	0	0	0	0	0	0	0	0	0	0	0	0	0
1700019B03Rik	0	0.02165	0	0	0	0	0	0	0	0	0	0	0	0	0	0	0	0	0	0	0	0	0	0
1700019B21Rik	0	0	0	0	0	0	0	0	0	0	0	0	0	0	0	0	0	0	0	0	0	0	0	0
1700019C18Rik	0	0	0	0	0	0	0	0	0	0	0	0	0	0	0	0	0	0	0	0	0	0	0	0
1700019D03Rik	0.573742	0.795561	0.538164	1.25611	0.788163	0.79918	0.468857	1.07884	0.45084	0.655592	0.374498	1.23788	0.487431	0.980376	0.238934	0.362122	0.423484	0.491658	0.798322	0.498676	0.534584	0.558339	0.631577	0.336718
1700019E08Rik	0	0	0	0	0	0	0	0	0	0	0	0	0	0	0	0	0	0	0	0	0	0	0	0
1700019G17Rik	1.19664	0.988329	1.24107	1.17858	0.962256	0.746838	1.24378	1.49602	1.2608	1.30124	1.11765	1.07471	1.08847	1.14216	1.3127	1.4082	1.23511	1.06713	1.22735	1.47089	1.39235	1.29342	1.29293	1.21806
1700019G24Rik	0	0	0	0	0	0	0	0	0	0	0	0	0	0	0	0	0	0	0	0	0	0	0	0
1700019L03Rik	0.374321	0.276055	0.197114	0.115019	0.129907	0.097572	0.20035	0.329292	0.228641	0.265401	0.168343	0.244837	0.226598	0	0.065636	0.044212	0.271442	0.221008	0.083544	0.136988	0.117482	0.07079	0	0.04111
1700019M22Rik	0	0	0	0	0	0	0	0	0	0	0	0	0	0	0	0	0	0	0	0	0	0	0	0
1700019N19Rik	0	0	0	0	0	0.040118	0	0	0	0	0	0	0	0	0	0	0	0	0	0	0	0	0	0
1700019O17Rik	0	0	0	0	0	0	0	0	0	0	0	0	0	0	0	0	0	0	0	0	0	0	0	0
1700020A23Rik	0	0	0	0.088021	0	0	0	0	0	0.081986	0	0	0	0	0	0	0	0.053101	0.063933	0	0	0	0	0
1700020D05Rik	0	0	0	0	0	0	0	0	0	0	0	0	0	0	0	0	0	0	0	0	0	0	0	0
1700020G17Rik	0	0	0	0	0	0	0	0	0	0	0	0	0	0	0	0	0	0	0	0	0	0	0	0
1700020I14Rik	18.5072	17.9413	17.2082	20.1802	17.6002	16.3988	19.331	19.0528	21.86	22.6254	19.2172	18.6351	17.1082	18.723	16.8846	17.4824	21.1288	20.1424	19.2194	18.2911	21.5582	21.0505	17.3116	17.4327
1700020L24Rik	0.064246	0.112527	0.187481	0.37508	0.247116	0.198865	0.18667	0.322147	0.217467	0.278188	0.091494	0.266138	0.100764	0.154982	0.10702	0.108131	0.158067	0.120118	0.340545	0.05584	0.191554	0.192372	0.154302	0.301636
1700020M21Rik	0	0	0	0	0	0	0	0	0	0	0	0	0	0	0	0	0	0	0	0	0.138892	0	0	0
1700020N01Rik	0	0	0	0	0	0	0	0	0.02726	0.027123	0	0.038922	0	0	0	0	0	0	0	0	0	0	0	0.029409
1700020N15Rik	0	0	0	0	0	0	0	0	0	0	0	0	0	0	0	0	0	0	0.058067	0	0	0	0	0
1700020N18Rik	0	0	0.091337	0	0	0	0.079574	0	0	0.158116	0.052003	0	0	0	0	0	0.053905	0	0.058067	0	0	0	0	0.22859
1700021F05Rik	21.2808	24.3047	21.4918	16.7697	20.02	20.2874	21.7237	15.252	21.7406	24.5791	22.7656	16.7391	22.7739	21.1023	19.6941	21.9725	25.6957	22.0007	20.4422	20.6674	22.9872	22.6964	20.6897	22.1684
1700021F07Rik	0	0	0	0	0	0	0	0	0	0	0	0	0	0	0	0	0	0	0	0	0	0	0	0
1700021K19Rik	4.17717	4.45575	3.97227	3.92173	4.25563	4.31931	3.60832	4.30235	4.25276	3.71527	4.28747	4.09217	4.15524	3.92176	4.49469	3.79397	4.2276	3.93312	3.43498	4.40584	4.04776	4.01602	4.45589	4.61737
1700021N21Rik	0	0	0	0	0.036316	0	0	0	0	0	0	0	0	0	0	0.037079	0.032522	0	0	0	0	0	0	0
1700022A21Rik	0	0	0	0	0	0	0	0	0	0	0	0	0	0	0	0	0	0	0	0	0	0	0	0
1700022A22Rik	0	0	0	0	0	0	0	0	0	0	0	0	0	0	0	0	0	0	0	0	0	0	0	0
1700022E09Rik	0	0	0	0	0	0	0	0	0	0	0	0	0	0	0	0	0	0	0	0.135031	0	0	0	0
1700022H01Rik	0	0	0	0	0	0	0	0	0	0	0	0	0	0	0	0	0	0	0	0	0	0	0	0
1700022H16Rik	0	0	0	0	0	0	0	0	0	0	0	0	0	0	0	0	0	0	0	0	0	0	0	0
1700022I11Rik	0	0	0.013384	0.011715	0.017642	0	0	0	0	0	0	0	0	0	0	0	0	0	0	0	0	0	0	0.008374
1700023C21Rik	0	0	0	0	0	0	0	0	0	0	0	0	0	0	0	0	0	0	0	0	0	0	0	0
1700023E05Rik	0	0	0	0	0	0	0	0	0	0	0	0	0	0	0	0	0	0	0	0	0	0	0	0
1700023F02Rik	0	0	0	0	0	0	0	0	0	0	0	0	0	0	0	0	0	0	0	0	0	0	0	0
1700023F06Rik	0	0	0	0	0	0	0	0	0.024123	0.048002	0.023681	0	0.052161	0.080227	0	0	0	0	0	0	0	0.029875	0.079875	0
1700023L04Rik	0	0.053071	0	0	0.049949	0	0	0.075967	0.131072	0.043734	0	0	0.095047	0	0	0	0.177837	0.056651	0	0.237022	0.202044	0	0	0
1700024B18Rik	0	0	0	0	0	0	0	0	0	0	0	0	0	0	0	0	0	0	0	0	0	0	0	0
1700024F13Rik	0.491733	0.730782	0.409991	0.587218	0.393021	0.166048	0.584495	0.747182	0.2594	0.387135	0.297095	0.493821	0.327196	0.143785	0.521261	0.451435	0.395948	0.5572	0.189565	0.310834	0.333216	0.428336	0.214731	0.419765
1700024G13Rik	0	0	0	0	0	0	0	0	0	0	0	0	0	0	0	0	0	0	0	0	0	0	0	0
1700024I08Rik	0	0	0	0	0	0	0	0	0	0	0	0	0	0	0	0	0	0	0	0	0	0	0	0
1700024N05Rik	0	0	0	0	0	0	0	0	0	0	0	0	0	0	0	0	0	0	0	0	0	0	0	0
1700024P04Rik	0	0	0	0	0	0	0	0	0	0	0	0	0	0	0	0	0	0	0	0	0	0	0	0
1700024P16Rik	0	0	0	0	0	0	0	0	0	0	0	0	0	0	0	0	0	0	0	0	0	0	0	0.010184
1700025B11Rik	0	0	0.045172	0	0	0	0	0	0	0	0	0	0	0	0	0	0	0	0	0	0	0	0	0
1700025C18Rik	0	0	0	0	0	0	0	0	0	0	0	0	0	0	0	0	0	0	0	0	0	0	0	0
1700025F22Rik	0	0	0	0	0	0	0	0	0	0	0	0	0	0	0	0	0	0	0	0	0	0	0	0
1700025F24Rik	0	0	0	0	0	0	0	0	0	0	0	0	0	0	0	0	0	0	0	0	0	0	0	0
1700025G04Rik	0.53656	0.565667	0.409021	0.438557	0.441408	0.508698	0.42316	0.374104	0.664217	0.669714	0.425004	0.457243	0.378299	0.404334	0.520956	0.309627	0.570296	0.535035	0.474564	0.527651	0.498225	0.282767	0.363286	0.259115
1700025K24Rik	0	0	0	0	0	0	0	0	0	0	0	0	0	0	0	0	0.039773	0	0	0	0	0	0	0
1700025M24Rik	0	0	0	0	0	0	0	0	0	0	0	0.071819	0	0	0	0	0	0	0	0	0	0	0	0
1700025N23Rik	0.464178	0.425865	0.635813	0.677493	0.655871	0.533673	0.67435	0.665008	0.545114	0.638072	0.566617	0.778302	0.381349	0.533216	0.441842	0.29762	0.358928	0.413267	0.351494	0.518717	0.543711	0.754515	0.424701	0.311334
1700026D08Rik	0	0	0	0	0	0	0	0	0	0	0	0	0	0	0	0	0	0	0	0	0	0	0	0
1700026D11Rik	0	0	0	0	0	0	0	0	0	0	0	0	0	0	0	0	0	0	0.149727	0	0	0	0	0
1700026F02Rik	0	0	0	0	0	0	0	0	0	0	0	0	0	0	0	0	0	0	0	0	0	0	0	0
1700026L06Rik	0	0.104086	0.037161	0	0	0	0.259001	0	0.086209	0	0	0	0.046603	0	0.222732	0	0	0	0.04725	0.077477	0.132889	0	0.142727	0
1700027A15Rik	0	0	0	0	0	0	0	0	0	0	0	0	0	0	0	0	0	0	0	0	0	0	0	0
1700027F09Rik	0	0	0	0	0	0	0	0	0	0	0	0	0	0	0.130072	0	0	0	0	0	0	0	0	0
1700027H10Rik	0	0	0	0	0	0	0	0	0	0	0	0	0	0	0	0	0	0	0	0	0	0	0	0
1700027I24Rik	0	0	0	0	0	0	0	0	0	0	0	0	0.089858	0	0	0	0	0.053558	0	0	0	0	0	0.044831
1700027J07Rik	0	0	0	0	0	0	0	0	0	0	0.026787	0	0	0.090747	0	0	0	0	0	0	0	0	0	0
1700028B04Rik	0	0	0	0	0	0	0	0	0	0	0	0	0	0	0	0	0	0	0	0	0	0	0	0
1700028D13Rik	0	0	0	0	0	0	0	0	0	0	0	0	0	0	0	0	0	0	0	0	0	0	0	0
1700028E10Rik	0.233305	0.292601	0.19292	0.469231	0.270178	0.302026	0.291909	0.486236	0.281345	0.356011	0.514106	0.540232	0.347787	0.273962	0.294848	0.545953	0.464404	0.162229	0.199305	0.226249	0.366505	0.287402	0.185242	0.413921
1700028I16Rik	0.02832	0.033069	0	0	0	0	0	0	0	0	0.026888	0	0	0	0	0	0.027871	0.141199	0	0	0	0.03392	0	0
1700028J19Rik	0.629872	0.558971	0.714227	0.625146	0.969102	0.748685	0.585643	0.758009	0.341132	0.872766	0.693698	0.417481	1.00108	0.648304	0.587571	0.735023	0.69427	0.659486	0.82801	1.00733	0.901452	0.844945	0.484094	0.76232
1700028K03Rik	0.042754	0.062403	0.035647	0.046801	0.011746	0.039702	0.031056	0	0.010337	0.010285	0.050739	0.073795	0.011176	0.017189	0	0.035979	0.031557	0	0	0	0	0	0	0
1700028M03Rik	0	0	0	0	0	0	0	0	0	0	0	0	0	0	0	0	0	0	0	0	0	0	0	0
1700028P14Rik	0	0	0	0	0	0	0	0	0	0	0	0	0	0	0	0	0	0	0	0	0	0	0	0
1700028P15Rik	0	0	0	0	0	0	0	0	0	0	0	0	0	0	0	0	0	0	0	0	0	0	0	0
1700029B22Rik	0	0	0	0	0	0	0	0	0	0	0	0	0	0	0	0	0	0	0	0	0	0	0	0
1700029F12Rik	0	0	0	0	0	0	0	0	0	0	0	0	0	0	0	0	0	0	0	0	0	0	0	0
1700029H14Rik	0	0.052004	0	0	0	0	0	0	0	0	0	0	0	0	0	0	0.04383	0	0	0	0.033198	0	0	0
1700029I15Rik	0	0.095937	0.137005	0	0	0	0.119361	0	0.158918	0.079058	0.078005	0.2269	0.171816	0	0.136862	0.092189	0.080857	0.307225	0	0.142821	0.122484	0.196811	0.131552	0.428607
1700029J03Rik	0	0	0	0	0	0	0	0	0	0	0	0	0	0	0	0	0	0	0	0	0	0	0	0
1700029J07Rik	0.098232	0.114704	0.127405	0.270821	0.227906	0.283797	0.253708	0.255405	0.221673	0.262564	0.082902	0.256215	0.148364	0.21064	0.21818	0.232692	0.150383	0.231279	0.069427	0.265627	0.29289	0.143801	0.122334	0.170817
1700029M20Rik	0	0	0	0	0	0	0	0	0	0	0	0	0	0	0	0	0	0	0	0	0	0	0	0
1700029N11Rik	0	0	0.044133	0	0	0	0	0	0	0	0	0.14618	0	0	0	0	0	0	0	0	0	0	0	0
1700029P11Rik	0	0	0	0	0	0	0	0	0	0	0	0	0	0	0	0	0	0	0	0	0	0	0	0
1700030A11Rik	0	0	0	0	0	0	0	0.062483	0	0.035971	0	0	0	0	0	0	0	0	0	0	0	0	0	0
1700030C10Rik	0.364288	0.506394	0.477293	0.278509	0.476601	0.408089	0.378023	0.347934	0.335535	0.233688	0.395273	0.263488	0.308353	0.557959	0.288966	0.214108	0.495088	0.302711	0.367805	0.120619	0.439636	0.290879	0.527735	0.307682
1700030F04Rik	0	0	0	0	0	0	0	0	0	0	0	0	0	0	0	0	0	0	0	0	0	0	0	0
1700030F18Rik	0	0	0	0	0	0	0	0	0	0	0	0	0	0	0	0	0	0	0	0	0	0	0	0
1700030J22Rik	0.211388	0.246833	0.327318	0.308532	0.199123	0.224341	0.248605	0.370145	0.399141	0.213091	0.267595	0.472587	0.231556	0.226639	0.16768	0.237189	0.128784	0.250937	0.1494	0.174981	0.30013	0.217015	0.145057	0.126029
1700030K09Rik	4.38239	3.99645	4.57	3.81568	4.05278	4.34712	3.88972	3.86297	4.17724	4.33843	4.78426	3.45294	4.25216	4.36683	5.07013	3.71277	5.19536	4.76978	4.45848	4.30297	4.38688	4.31106	4.99476	4.99399
1700030L20Rik	1.30555	1.3472	1.18979	0.664719	0.800806	0.939815	1.32327	1.11645	1.35072	1.19783	1.00892	1.13197	1.36511	0.878913	1.16325	1.19237	0.806768	0.946108	1.06219	1.37224	0.950528	1.12732	1.31258	0.791943
1700030M09Rik	0	0	0	0	0	0	0	0	0	0	0	0	0	0	0	0	0	0	0	0	0	0	0	0
1700030N03Rik	0	0	0	0	0	0	0	0	0	0	0	0	0	0	0	0	0	0	0	0	0	0	0	0
1700030O20Rik	0	0	0	0	0	0	0	0	0	0	0	0	0	0	0	0	0	0	0	0	0	0	0	0
1700031A10Rik	0	0	0	0	0	0	0	0	0	0	0	0	0	0	0	0	0	0	0	0	0	0	0	0
1700031F05Rik	0	0	0	0	0	0	0	0	0	0	0	0	0	0	0	0	0	0	0	0	0	0	0	0
1700031M16Rik	0	0	0	0	0	0	0	0	0	0	0	0	0	0	0	0	0	0	0	0	0	0	0	0
1700031P21Rik	0	0	0	0	0	0	0	0	0	0	0	0	0	0	0	0	0	0	0	0	0	0	0	0
1700034E13Rik	0	0	0	0	0	0	0	0	0	0	0	0	0	0	0	0	0	0	0	0	0	0	0	0
1700034F02Rik	0.029021	0.067775	0.084689	0.105895	0.079734	0	0.063242	0.145521	0.098235	0.055851	0.12399	0.100184	0.091035	0.023336	0.120858	0	0.057122	0.16278	0.076916	0.126121	0.043265	0.069519	0.092935	0.030279
1700034G24Rik	0	0	0	0	0	0	0	0	0	0	0	0	0	0	0	0	0	0	0	0	0	0	0	0
1700034H15Rik	0.153602	0.188326	0.185699	0.112095	0.185686	0.171165	0.200836	0.179715	0.170835	0.162582	0.145834	0.095445	0.152579	0.123513	0.115141	0.086175	0.13605	0.124447	0.097703	0.080103	0.091596	0.13798	0.098377	0.08013
1700034I23Rik	0	0	0	0	0.014016	0.01579	0	0	0	0	0	0.01761	0.013335	0	0	0	0	0	0	0	0	0	0	0.039918
1700034J05Rik	0.014725	0.034388	0	0.021492	0.016182	0.018232	0	0.024612	0	0.014169	0.01398	0.020333	0	0	0	0.016522	0.014491	0	0.01561	0	0.021952	0	0	0.046089
1700034K08Rik	0	0	0	0	0	0	0	0	0	0	0	0	0	0	0	0	0	0	0	0	0	0	0	0
1700034O15Rik	0	0	0	0	0	0	0	0	0	0	0	0	0	0	0	0	0	0	0	0	0	0	0	0
1700034P13Rik	0.039402	0.046009	0.065705	0	0.043302	0	0.057243	0	0.038107	0.037914	0	0.054408	0	0.063368	0	0.088423	0.038777	0	0	0	0	0	0	0.04111
1700036G14Rik	0	0	0	0	0	0	0	0	0	0	0	0	0	0	0	0	0	0	0	0	0	0	0	0
1700037C18Rik	4.82536	4.26564	5.09154	4.01881	3.98471	3.67924	4.1982	3.96429	4.45579	3.72501	5.56487	2.71039	5.01698	4.16511	5.26787	4.49665	5.15129	4.58737	4.19069	6.35027	3.98292	5.15907	5.54366	5.51805
1700037H04Rik	53.6675	55.9974	53.6071	55.257	54.8215	61.4957	52.1999	56.6728	50.0386	53.1482	53.5615	51.9442	53.5455	57.1649	58.4083	52.6198	47.8835	52.746	53.8547	55.0869	49.0032	50.4823	57.9945	61.4497
1700039E15Rik	0	0	0	0	0	0	0	0	0	0	0	0	0	0	0	0	0	0	0	0	0	0	0	0
1700039E22Rik	0	0	0	0	0	0	0	0	0	0	0	0	0	0	0	0	0	0	0	0	0	0	0	0
1700040L02Rik	0.410668	0.423113	0.382685	0.740426	0.292028	0.209371	0.280759	0.605652	0.537344	0.464896	0.298158	0.266855	0.555697	0.893546	0.402404	0.515005	0.618122	0.75276	0.384145	0.461919	0.252092	0.491869	0.154717	0.12602
1700041A01Rik	0	0	0	0	0	0	0	0	0	0	0	0	0	0	0	0	0	0	0	0	0	0	0	0
1700041C23Rik	0	0	0	0	0	0	0	0	0	0	0	0	0	0	0	0	0	0	0	0	0	0	0	0
1700041M19Rik	0	0	0	0	0	0.032798	0	0	0	0	0	0	0	0	0	0	0	0	0	0	0	0	0	0
1700042B14Rik	0	0	0	0	0	0	0	0	0	0	0	0	0	0	0	0	0	0	0	0	0	0	0	0
1700042G07Rik	0	0	0	0	0	0	0	0	0	0	0	0	0	0	0	0	0	0	0	0	0	0	0	0
1700042G15Rik	0	0	0	0	0	0	0	0	0	0	0	0	0	0	0	0	0	0	0	0	0	0	0	0
1700042O10Rik	0.194739	0.064969	0.092781	0.121814	0.061147	0.137781	0.282913	0.046499	0.05381	0.160616	0.026413	0.038415	0.029089	0.089481	0.370736	0.156077	0.054757	0.034676	0.088478	0.14508	0.248843	0.266565	0.222721	0.406359
1700044C05Rik	0	0	0	0	0	0	0	0	0	0	0	0	0	0	0	0	0	0	0	0	0	0	0	0
1700044K03Rik	0	0	0	0	0	0	0	0	0	0	0	0	0	0	0	0	0	0	0	0	0	0	0	0
1700045H11Rik	0	0	0	0	0	0	0	0	0	0	0	0	0	0	0	0	0	0	0.053465	0	0	0	0	0
1700046C09Rik	0	0	0	0	0	0	0	0	0	0	0	0	0	0	0	0	0	0	0	0	0	0	0	0
1700047A11Rik	0	0	0	0	0	0	0	0	0	0	0	0	0	0	0	0	0	0	0	0	0	0	0	0
1700047E10Rik	0	0	0	0	0	0	0	0	0	0	0	0	0	0	0	0	0	0	0	0	0	0	0	0
1700047G03Rik	0	0	0	0	0	0.044082	0	0	0.034432	0	0	0	0	0	0	0	0	0	0	0.061889	0	0	0	0
1700047I17Rik2+Fam177a	24.7909	25.1747	25.3569	20.9442	24.2583	21.0931	23.46	19.3517	27.1611	23.2779	26.0356	18.546	20.9393	19.7092	17.289	19.7181	21.4706	20.0892	18.2585	16.1334	17.4344	17.1498	17.4785	18.3349
1700047L14Rik	0	0	0	0	0	0	0	0	0	0	0	0	0	0	0	0	0.057261	0	0	0	0	0	0	0
1700047M11Rik	0	0	0	0	0	0	0	0	0	0	0	0	0	0	0	0	0	0	0	0	0	0	0	0
1700048M11Rik	0.061918	0	0	0	0	0	0	0	0	0	0	0	0	0	0	0	0	0	0	0.107633	0	0	0	0
1700048O20Rik	0.841519	0.680278	1.64614	1.20462	0.515761	0.661227	1.22255	1.00081	0.532135	0.7786	1.35208	0.715079	1.04912	0.65065	1.83312	1.5253	0.732617	0.907711	1.59553	1.49097	0.965028	1.04668	1.34741	1.58714
1700049E15Rik	0	0	0	0	0	0	0	0	0	0	0	0	0	0	0	0	0	0	0	0	0	0	0	0
1700049E22Rik	0	0	0	0	0	0	0	0	0	0	0	0	0	0	0	0	0	0	0	0	0	0	0	0
1700049G17Rik	0.359479	0.385904	0.232043	0.456978	0.337712	0.423554	0.235853	0.426406	0.257942	0.468645	0.242211	0.75258	0.388002	0.354333	0.202825	0.35131	0.325248	0.216809	0.350363	0.393077	0.319818	0.333335	0.176389	0.381109
1700049L16Rik	0	0	0	0	0	0	0	0	0	0	0	0	0	0	0	0	0	0	0	0	0	0	0	0
1700051A21Rik	0	0	0	0	0	0	0	0	0	0	0	0	0	0	0	0	0	0	0	0	0	0	0	0
1700052I22Rik	0	0	0	0	0	0	0	0	0	0	0	0	0	0	0	0	0	0	0	0	0	0	0	0
1700052K11Rik	1.5756	1.66457	1.48884	1.99305	1.41822	1.43061	1.635	1.50486	2.16234	1.83376	1.99455	2.07204	1.64747	2.02713	1.99971	1.61638	2.7025	2.09483	1.86124	1.64334	1.54356	2.03092	2.11434	1.73782
1700052N19Rik	8.73682	9.68332	8.59112	7.68162	8.41035	9.57248	8.42387	8.20738	8.26014	9.70125	9.74564	8.67392	9.27193	9.40919	9.28915	10.4187	10.2305	10.2389	9.8714	9.3304	10.4355	11.2151	8.51057	9.14276
1700054A03Rik	0	0	0	0	0	0	0	0	0	0	0	0	0	0	0	0	0	0	0	0	0	0	0	0
1700054K19Rik	0	0	0	0	0	0	0	0	0	0	0	0	0	0	0	0	0	0	0	0	0	0	0	0
1700054M17Rik	0	0	0	0	0	0	0	0	0	0	0	0	0	0	0	0	0	0	0	0	0	0	0	0
1700055C04Rik	0	0	0	0	0	0	0	0	0	0	0	0	0	0	0	0	0	0	0	0	0	0	0	0
1700055N04Rik	0.059843	0.034938	0.012474	0	0.049324	0	0	0.050011	0.028938	0	0.014204	0.041316	0	0	0	0	0.029447	0	0	0.026006	0	0	0.023954	0
1700056E22Rik	0.525757	0.361127	1.03144	1.67016	0.577796	0.919016	0.898602	1.60246	0.508472	0.535664	1.14515	1.75091	0.743768	0.298424	1.64857	0.728738	0.517421	0.539683	1.60655	1.88164	0.230529	0.518588	0.693268	0.903487
1700057G04Rik	0	0	0	0	0	0	0	0	0	0	0	0	0	0	0	0	0.027977	0	0	0	0	0	0	0
1700057H15Rik	0	0	0	0	0	0	0	0	0	0	0	0	0	0	0	0	0	0	0	0	0	0	0	0
1700057H21Rik	0	0	0	0	0	0	0	0	0	0	0	0	0	0	0	0	0	0	0	0	0	0	0	0
1700060C16Rik	0	0	0	0	0	0	0	0	0	0	0	0	0	0	0	0	0	0	0	0	0	0	0	0
1700060C20Rik	0	0	0	0	0	0	0	0	0	0	0	0	0	0	0	0	0	0	0	0	0	0	0	0
1700061F12Rik	0	0	0	0.049434	0	0	0	0	0	0	0	0	0	0	0.056419	0.038003	0	0	0.035906	0	0	0	0	0
1700061G19Rik	0.085273	0.056898	0.03047	0.0889	0.093713	0.030166	0.035395	0.101805	0.011781	0.058609	0.023131	0	0.012738	0.039182	0	0.041006	0.047955	0	0.012914	0.084704	0.090803	0.01459	0.058515	0.01271
1700061I17Rik	0	0	0	0	0.016751	0	0	0	0	0	0	0	0	0	0	0	0	0	0	0	0	0	0	0
1700063A18Rik	0	0	0	0	0	0	0	0	0	0	0	0	0	0	0	0	0	0	0	0	0	0	0	0
1700063D05Rik	0.42181	0.394031	0.281353	0.369393	0.278136	0.15668	0.245119	0.141006	0.489531	0.44647	0.120143	0.11649	0.176421	0.474855	0.140529	0.04733	0.332097	0.105153	0.223588	0.293297	0.3773	0.303128	0.135078	0.132028
1700063O14Rik	0	0	0	0	0	0	0	0	0	0	0	0	0	0	0	0	0	0	0	0	0	0	0	0
1700064J06Rik	0	0	0	0	0	0	0	0	0	0	0	0	0	0	0	0	0	0	0	0	0	0	0	0
1700064M15Rik	0	0	0.038659	0	0.101911	0	0	0.077498	0	0.089231	0	0	0.048482	0	0	0.052026	0	0	0.147464	0	0	0	0	0
1700065D16Rik	0.82847	0.177715	0.826157	1.05181	0.702686	0.920995	0.732082	0.602247	0.730239	0.335452	0.684188	0.870695	1.03607	1.01407	0.900319	0.303223	0.419507	0.240956	0.572978	0.313174	0.751238	0.696559	0.465593	0.657885
1700065I16Rik	0	0	0	0	0	0	0	0	0	0	0	0	0	0	0	0	0	0	0.038997	0	0	0	0	0
1700065J11Rik	0	0	0	0	0	0	0	0	0	0	0	0	0	0	0	0	0	0	0	0	0	0	0	0
1700065J18Rik	0	0	0	0	0	0	0	0	0	0	0	0	0	0	0	0	0	0	0	0	0	0	0	0
1700065L07Rik	0	0	0	0	0	0	0	0	0	0	0	0	0	0	0	0	0	0	0	0	0	0	0	0
1700065O20Rik	0	0	0	0	0	0	0	0	0	0	0	0	0	0	0	0	0	0	0	0	0	0	0	0
1700066B17Rik	0	0	0	0	0	0	0	0	0	0	0	0	0	0	0	0	0	0	0	0	0	0	0	0
1700066B19Rik	2.41257	3.69571	2.31026	2.73684	2.53323	3.19417	2.0995	2.61511	2.62202	3.45922	2.33591	2.4573	1.87324	1.97839	1.39267	1.34012	1.99819	2.05438	1.53206	1.93082	1.90516	2.33171	1.85497	1.88162
1700066J03Rik	0	0	0	0	0	0	0	0	0	0	0	0	0	0	0	0	0	0	0	0	0	0	0	0
1700066M21Rik	1.45205	1.45165	1.21067	1.35	1.26788	1.1329	1.7483	1.54597	1.28889	1.7226	1.73743	1.45572	1.74708	1.55149	1.70643	1.8748	1.52691	1.22727	1.96112	1.677	2.10541	1.62004	1.59245	1.7329
1700066N21Rik	0	0	0	0	0	0	0	0	0	0	0	0	0	0	0	0	0	0	0	0	0	0	0	0
1700066O22Rik	0	0	0	0	0	0	0	0	0.030128	0	0	0	0	0	0	0	0	0	0	0	0	0	0	0
1700067G17Rik	0	0	0	0	0	0	0	0	0	0	0	0	0	0	0	0	0	0	0	0	0	0	0	0
1700067K01Rik	0.027589	0.032215	0.023003	0.16107	0.03032	0.102478	0.040081	0.046113	0.080046	0	0.026194	0.114287	0.028847	0	0.091915	0.061913	0.027151	0.034388	0.087744	0.143875	0	0.033044	0.044174	0
1700067P10Rik	0	0	0	0	0	0	0	0	0	0	0	0	0	0	0	0	0	0	0	0	0	0	0	0
1700069L16Rik	0	0	0	0	0.046685	0	0	0	0	0	0	0	0	0	0	0	0	0	0	0	0	0	0	0
1700069P05Rik	0	0	0	0	0	0	0	0	0	0	0	0	0	0	0	0	0	0	0	0	0	0	0	0
1700071K01Rik	0	0.13457	0.024022	0.084104	0.063326	0.035673	0	0.048157	0.027864	0.055447	0.054709	0.079568	0.060252	0.046335	0.095988	0.064656	0	0.071824	0.091632	0.050084	0.042952	0.034508	0.046132	0.060121
1700071M16Rik	0	0	0	0	0	0	0	0	0	0	0	0	0	0	0	0	0	0	0.038664	0	0	0	0	0
1700072B07Rik	0	0	0	0	0	0	0	0	0	0	0	0	0	0	0	0	0	0	0	0	0	0	0	0
1700072O05Rik	0	0	0	0	0	0	0	0	0	0	0	0	0	0	0	0	0	0	0	0	0	0	0	0
1700073E17Rik	0	0	0.005422	0.009491	0	0	0	0.010869	0	0	0	0.008979	0.006799	0	0	0	0.012799	0.016211	0	0.05652	0	0	0.010412	0.006785
1700074H08Rik	0	0	0	0	0	0	0	0	0	0	0	0	0	0	0	0	0	0	0	0	0	0	0	0
1700074P13Rik	0	0	0	0	0	0	0	0	0	0	0	0	0	0	0	0	0	0	0	0	0	0	0	0
1700080E11Rik	0	0	0	0	0	0	0	0	0	0	0	0	0	0	0	0	0	0	0	0	0	0	0	0
1700080N15Rik	0	0	0	0	0	0	0	0	0	0	0	0	0	0	0	0	0	0	0	0	0	0	0	0
1700080O16Rik	0	0	0	0	0	0	0	0	0	0	0	0	0	0	0	0	0	0	0	0	0	0	0	0
1700081H04Rik	0	0	0	0	0	0	0	0	0	0	0	0	0	0	0	0	0	0	0	0	0	0	0	0
1700084C01Rik	0	0	0	0	0	0	0	0	0	0	0	0	0.021716	0	0	0	0	0	0	0	0	0	0	0
1700084E18Rik	0.413451	1.20695	0.91926	0.905182	1.21166	0.682557	0.900983	0.691057	0.933004	0.596759	0.523388	0.57091	1.36899	0.886563	1.03309	0.773194	0.949423	0.9448	0.511367	1.31764	0.410915	1.07294	0.441336	0.862744
1700084F23Rik	0	0	0	0	0	0	0	0	0	0	0	0	0	0	0	0	0	0	0	0	0	0	0	0
1700084J12Rik	3.1911	3.72618	3.58162	3.3439	2.96742	3.39387	3.80388	4.10286	3.87752	3.38553	3.5735	3.10707	3.25111	4.07928	3.47565	4.22327	5.35495	4.23251	3.77334	4.0537	3.72044	3.38106	3.27531	3.927
1700084M14Rik	0	0	0	0	0	0	0	0	0	0	0	0	0	0	0	0	0	0	0	0	0	0	0	0
1700085C21Rik	0	0	0	0	0	0	0	0	0	0	0	0	0	0	0	0	0	0	0	0	0	0	0	0
1700086L19Rik	0	0	0	0	0	0	0	0	0	0	0	0	0	0	0	0	0	0	0	0	0	0	0	0
1700086O06Rik	0.918383	0.818951	1.02096	0.97682	1.13477	0.641442	1.27787	1.18078	1.04761	0.883704	0.835111	0.818523	1.13966	1.19933	1.2104	1.55893	1.07265	1.14472	1.33793	1.22804	1.22578	1.2692	0.904914	1.07733
1700088E04Rik	0	0	0	0	0.120832	0	0	0	0	0	0	0	0	0	0	0	0	0	0	0	0	0	0	0
1700091H14Rik	0	0	0	0	0	0	0	0	0	0	0	0	0	0	0	0	0	0	0	0	0	0	0	0
1700092C02Rik	0	0	0	0	0	0	0	0	0	0	0	0	0	0	0	0	0	0	0	0	0	0	0	0
1700092C10Rik	0	0	0	0	0	0	0	0	0	0.109211	0	0	0	0	0	0	0	0	0	0	0	0	0	0
1700092E19Rik	0	0	0	0	0	0	0	0	0	0	0	0	0	0	0	0	0	0	0	0	0	0	0	0
1700092K14Rik	0	0	0	0	0	0	0	0	0	0	0	0	0	0	0	0	0	0	0	0	0	0	0	0
1700092M07Rik	0.236102	0.459486	0.524946	0	0.259472	0.48722	0.457341	0.131543	0.685021	0.454374	0.373602	0.217346	0.246873	0.253137	0.262198	0.353228	1.08434	0.686675	0.166867	0.136808	0.234654	0.754097	0.37804	0.328448
1700093K21Rik	0	0	0	0	0	0	0	0	0	0	0	0	0	0	0	0	0	0	0	0	0	0	0	0
1700094D03Rik	0.8061	0.835374	0.789718	0.485326	0.808372	0.673703	0.790486	0.387361	0.906284	0.785357	0.774898	0.431324	1.07466	0.567171	0.285344	0.633144	0.713986	0.565178	0.448652	0.437895	0.63091	0.43447	0.435612	0.452059
1700094J05Rik	0	0	0	0	0	0	0	0	0	0	0	0	0	0	0	0	0	0	0	0	0	0	0	0
1700094M24Rik	0	0	0	0	0	0	0	0	0	0	0	0	0	0	0	0	0	0	0	0	0	0	0	0
1700095A21Rik	0.027976	0.032667	0.023325	0	0.030745	0	0	0	0	0	0.053122	0	0.029252	0	0.093204	0	0.027532	0.034871	0	0	0.041707	0	0	0
1700095B10Rik	0	0	0	0	0	0	0	0	0	0	0	0	0	0	0	0	0	0	0	0	0	0	0	0
1700095J12Rik	0	0	0	0	0	0	0	0	0	0	0	0	0	0	0	0	0	0	0	0	0	0	0	0
1700096J18Rik	0	0	0	0	0	0	0	0.110102	0	0	0	0	0.068878	0	0	0	0	0	0	0	0	0.078898	0	0.068728
1700096K18Rik	0.701735	0.698901	0.63671	0.8736	0.544371	0.817749	0.929517	0.86243	0.578861	0.695098	0.90139	1.02598	0.582682	0.730237	0.790757	0.46317	0.873416	0.771773	0.547011	1.11221	0.953839	0.939369	0.826173	0.818287
1700097N02Rik	5.83969	9.25715	3.33449	8.67832	4.93968	8.98329	3.13644	8.10431	5.33965	10.4551	2.65457	10.1651	3.88569	2.39057	2.77092	1.9856	3.58758	2.60275	4.16477	5.29098	3.3768	3.34882	2.04007	2.91716
1700100I10Rik	0	0	0	0	0	0	0	0	0	0	0	0	0	0	0	0	0	0	0	0	0	0	0	0
1700100L14Rik	0	0	0	0	0	0	0	0	0	0	0	0	0	0	0	0	0	0	0	0	0	0	0	0
1700101E01Rik	0.610333	1.08776	0.72314	1.40655	0.247116	0.91478	0.700012	0.966441	0.621334	0.927294	0.609963	1.86297	0.36947	0.619928	0.321059	0.648786	0.505815	0.520512	0.306491	0.502559	0.287332	0.461692	0.154302	0.368666
1700101I11Rik	0.078804	0.138028	0.032852	0	0.043302	0	0	0	0.076214	0.037914	0.037409	0	0.123599	0.190103	0	0.309482	0.077555	0.196451	0.041772	0	0.058741	0.094386	0.06309	0.16444
1700101O22Rik	0	0	0	0	0	0	0	0	0	0	0	0	0	0	0	0	0	0	0	0	0	0	0	0
1700102H20Rik	0.59515	0.347472	0.372163	0.542909	0.490543	0.131541	0.756547	0.373033	0.215844	0.143169	0.252165	0.616355	0.466725	0.512569	0.123925	0.667794	0.658928	0.46364	0.709808	0.387962	0.443625	0.801932	0.595585	0.310473
1700102P08Rik	0.027237	0.095412	0.045419	0.079508	0.059866	0.033724	0.03957	0.045525	0.15805	0.052417	0.051719	0.07522	0.056959	0	0	0.061123	0.05361	0	0	0.047347	0.040605	0.065245	0	0.056835
1700104L18Rik	0	0	0	0	0	0	0	0	0	0	0	0	0	0	0	0	0	0	0	0	0	0	0	0
1700105P06Rik	0	0	0	0.082203	0	0.069734	0	0.188273	0.054469	0.054194	0	0	0.05889	0	0	0	0.055428	0	0	0	0.083963	0.067457	0	0
1700106J16Rik	0	0	0.020455	0	0	0	0	0	0	0	0	0	0	0	0	0	0	0	0	0	0	0	0	0.025597
1700108F19Rik	0	0	0	0	0	0	0	0	0	0	0	0	0	0	0	0	0	0	0	0	0	0	0	0
1700108J01Rik	0	0	0	0	0	0	0	0	0	0	0	0	0	0	0	0	0	0	0	0	0	0	0	0
1700109G14Rik	0	0	0	0	0	0	0	0	0	0	0	0	0	0	0	0	0	0.046713	0	0	0	0	0	0
1700109G15Rik	0	0	0	0	0	0	0	0	0	0	0	0	0	0	0	0	0	0	0	0	0	0	0	0
1700109H08Rik	0.14636	0.113935	0.040677	0.213621	0	0.060406	0.070877	0.163088	0.188732	0.187778	0.138958	0.134733	0.204049	0.07846	0.081269	0.164225	0	0	0	0.169615	0.072731	0.1753	0	0.101803
1700109I08Rik	0	0	0	0	0	0	0	0	0	0	0	0	0	0	0	0	0	0	0	0	0	0	0	0
1700109K24Rik	0	0	0	0	0	0	0	0	0	0	0	0	0	0	0	0	0	0	0	0	0	0	0	0
1700110C19Rik	0.041421	0	0	0	0	0	0	0	0	0.039857	0	0	0	0	0	0	0	0	0	0	0	0	0	0
1700110I01Rik	0.632566	0.636046	0.586015	0.589863	0.42483	0.456876	0.357382	0.587385	0.271898	0.507233	0.650621	0.558051	0.440948	0.169551	0.409781	0.571764	0.536072	0.39423	0.670606	0.335991	0.235757	0.463003	0.590826	0.494988
1700110K17Rik	0.101035	0.117976	0.336959	0	0.111035	0.062548	0.146782	0.084437	0.244283	0.09722	0.19185	0.069756	0.158466	0.162487	0.252454	0.283418	0.198866	0.062967	0.214221	0.087816	0	0.121012	0.161774	0.052707
1700111N16Rik	0	0	0	0	0	0	0	0	0	0	0	0	0	0	0	0	0	0	0	0	0	0	0	0
1700112E06Rik	0	0	0.082113	0.095829	0.036077	0.040646	0	0	0.063498	0.063177	0	0	0.034326	0	0.273423	0	0	0.040918	0.034802	0.171197	0	0	0.105126	0.034251
1700112H15Rik	0	0	0	0.112211	0	0	0	0	0	0	0	0	0	0	0	0	0	0	0	0	0	0	0	0
1700112J05Rik	0	0	0	0	0	0	0	0	0	0	0	0	0	0	0	0	0	0	0	0	0	0	0	0
1700113A16Rik	3.40743	4.40509	3.3737	3.90762	4.24622	3.91758	4.02209	3.61042	3.76618	4.03991	4.15942	4.74713	4.54903	4.45243	4.76385	5.01813	5.06005	4.70224	4.70895	4.49531	4.53553	4.77352	4.04319	4.63436
1700113H08Rik	0	0	0	0	0	0	0	0	0	0	0	0	0	0	0	0	0	0	0	0	0	0	0	0
1700119H24Rik	0	0	0	0	0	0	0	0	0	0	0	0	0	0	0	0	0	0	0	0	0	0	0	0
1700120C14Rik	0.207683	0.485013	0.692637	0.606249	0.456478	0.642859	0.452577	0.520692	0.602565	0.199841	0.591537	0.860329	0.325735	0.167	0.691912	1.39819	0.715364	0.517731	1.10086	0.54153	0.619226	0.994989	0.498802	0.433369
1700120E14Rik	0.015479	0	0	0	0	0	0	0	0	0	0	0	0	0	0	0	0	0	0	0	0	0	0	0
1700120G07Rik	0	0	0	0	0	0	0	0	0	0	0	0	0	0	0	0	0	0	0	0	0	0	0	0
1700120K04Rik	0.330456	0.321556	0.321445	0.080387	0.48422	0.136386	0.240041	0	0.372858	0.317978	0.261453	0.304205	0.633474	0	0.091745	0.123597	0.271014	0.274598	0.116776	0.09574	0.164215	0.461763	0.088186	0.402243
1700121L16Rik	0	0	0	0	0	0	0	0	0	0	0	0	0	0	0	0	0	0	0	0	0	0	0	0
1700121N20Rik	0	0	0	0	0	0	0	0	0	0	0	0	0	0	0	0	0	0	0	0	0	0	0	0
1700122O11Rik	0	0	0.064682	0	0	0	0	0	0	0.037324	0	0	0.040558	0	0	0	0	0	0.082243	0	0	0	0	0
1700123I01Rik	0	0	0	0	0.040752	0.022956	0.026936	0	0.017931	0	0	0.025602	0.038773	0	0	0	0.018247	0.02311	0	0	0	0.022207	0.059374	0.038689
1700123K08Rik	0	0	0	0	0	0	0	0	0	0	0	0	0	0	0	0	0	0	0	0	0	0	0	0
1700123L14Rik	0	0	0	0	0.019299	0	0	0	0.033967	0	0	0	0	0	0	0	0	0	0	0	0	0	0	0
1700123M08Rik	0.813586	0.655178	0.865471	0.778	1.23326	1.00735	0.937421	0.750266	0.759706	0.836856	0.479445	0.542346	1.29072	0.812129	1.02813	1.29064	0.938735	0.944155	0.951738	1.0729	1.08742	1.10886	1.39253	1.05374
1700123O12Rik	0	0	0	0	0	0	0	0	0	0	0	0	0	0	0	0	0	0	0	0.091526	0	0	0	0
1700123O20Rik	36.198	33.2068	32.7861	31.4365	36.1162	34.9254	34.9773	29.7605	38.03	32.7929	35.7013	30.4651	34.1652	33.5593	35.3545	33.6037	37.7499	37.1982	36.018	30.6963	39.3005	37.5026	32.8412	34.9661
1700123O21Rik	0	0	0	0	0	0	0	0	0	0	0	0	0	0	0	0	0	0	0	0	0	0	0	0
1700124L16Rik	0	0	0	0	0	0	0	0	0	0	0	0	0	0	0	0	0	0	0	0	0	0	0	0
1700125G02Rik	0	0	0	0	0	0	0	0	0	0	0	0	0	0	0	0	0	0	0	0	0	0	0	0
1700125G22Rik	0	0	0	0	0	0	0	0	0	0	0	0	0	0	0.11572	0	0	0	0	0	0	0	0	0
1700125H03Rik	0	0	0	0	0	0	0	0	0	0	0	0	0	0	0	0	0	0	0	0	0	0	0	0
1700125H20Rik	0	0	0	0	0	0	0	0	0	0	0	0	0.096217	0	0	0	0	0	0	0	0	0	0	0
1700126H18Rik	0	0	0	0	0	0	0	0	0	0	0	0	0	0	0	0	0	0	0	0	0	0	0	0
1700128A07Rik	0	0	0	0	0	0	0	0	0	0	0	0	0	0	0	0	0	0	0	0	0	0	0	0
1700128F08Rik	0.080828	0.220222	0.202175	0.235945	0.088828	0.300233	0.078284	0.31523	0.078171	0.181477	0.1279	0.260424	0.197202	0	0.044881	0.060462	0.026515	0.100748	0.114251	0.234175	0.120498	0.16135	0.129419	0.084331
1700129C05Rik	0	0	0	0	0	0	0	0	0	0	0	0	0	0	0	0	0	0	0	0	0	0	0	0
1810006J02Rik	0.124093	0.1449	0.133026	0.258743	0.214304	0.065848	0.283297	0.118522	0.257171	0.136465	0.18514	0.244788	0.463405	0.313608	0.295303	0.198913	0.453607	0.265157	0.46984	0.154081	0.42285	0.23356	0.397386	0.425405
1810007C17Rik	0	0	0	0	0	0	0	0	0	0	0	0	0	0	0	0	0	0	0	0	0	0	0	0
1810007D17Rik	0	0	0	0	0	0	0	0	0	0	0	0	0	0	0	0	0	0	0	0	0	0	0	0
1810008I18Rik	0	0	0	0	0	0	0	0	0	0	0	0	0	0	0	0	0	0	0	0	0	0	0	0
1810009A15Rik	104.672	92.4128	106.734	97.4138	105.413	88.9592	79.477	56.0824	112.165	101.071	96.9544	74.0303	116.311	66.8653	55.893	94.9407	112.703	72.2803	73.4623	48.183	61.4393	74.697	67.1558	98.935
1810009J06Rik	0.209624	0	0.203907	0	0.383953	0.043258	0.152269	0	0.168943	0.067236	0.199022	0	0.511435	0.112374	0.407387	0.196008	0.240683	0.566117	0.111115	0.303662	0.572929	0.460299	0.05594	0.255161
1810010D01Rik	0.031985	0	0	0	0	0.039603	0	0	0	0	0.030368	0	0	0	0	0	0	0	0	0	0	0	0	0
1810010H24Rik	0.190486	0.222427	0.226887	0.158871	0.328963	0.370624	0.276735	0.136451	0.210541	0.130924	0.180852	0.112727	0.170722	0.218817	0.09066	0.458007	0.32137	0.101756	0.173092	0.189215	0.365113	0.293336	0.261429	0.198742
1810011H11Rik	0.040606	0.023707	0.016928	0	0.022313	0	0.058992	0	0	0.039073	0	0	0	0	0	0.022781	0	0	0	0	0	0	0	0
1810011O10Rik	0	0.026237	0	0	0	0	0	0	0	0	0	0	0	0	0	0	0	0	0	0	0	0	0	0
1810012K16Rik	0	0.257719	0	0.16107	0.242556	0	0	0	0.053364	0.053094	0	0.076192	0	0	0	0.123825	0	0	0.116992	0.28775	0	0	0	0.057569
1810013A23Rik	0	0	0	0	0	0	0	0.119872	0	0	0	0	0	0	0	0	0	0	0	0	0	0	0	0
1810013L24Rik	1.46081	1.31147	1.28531	1.275	1.2101	1.28155	1.19443	1.14108	1.66127	1.56811	1.49845	1.34814	1.02086	0.956255	0.978256	1.17786	1.26427	1.23524	1.38523	1.5568	1.13814	0.984732	1.42221	1.18714
1810014B01Rik	7.62426	6.98419	9.08124	6.62832	7.0399	7.79431	9.46725	6.97342	7.58785	7.83375	8.34286	5.73553	9.20745	9.73797	9.44075	9.94271	8.75696	9.91743	9.90285	8.72867	10.2654	10.7017	9.13362	9.12964
1810018F18Rik	0	0	0	0	0	0	0	0	0	0	0	0	0	0	0	0	0	0	0	0	0	0	0	0
1810019D21Rik	0	0	0	0	0.025194	0	0	0	0	0.066178	0	0	0	0	0	0	0	0	0	0	0.034176	0	0	0
1810020O05Rik	0	0	0	0	0	0	0	0	0	0	0	0	0	0	0	0	0	0	0	0	0	0	0	0
1810021B22Rik	0.045728	0.106792	0.076254	0.066743	0	0.113238	0.066433	0.152864	0.08845	0.088003	0	0.126287	0	0.073541	0.076174	0.05131	0	0.113996	0.145435	0.158981	0.068172	0	0.073219	0.190841
1810022K09Rik	266.717	263.102	279.403	222.04	254.628	236.302	252.795	211.916	270.888	304.658	271.46	239.081	310.813	263.01	222.737	255.914	299.356	296.448	253.722	206.169	306.224	328.881	233.376	235.251
1810024B03Rik	0.188981	0.137918	0.275742	0.172393	0.415373	0.20474	0.205912	0.039484	0.182768	0.113653	0.179424	0.130476	0.345804	0.151962	0.118051	0.106024	0.325474	0.176667	0.175303	0.123192	0.035217	0.169761	0.189119	0.172526
1810026B05Rik	0.570402	0.495662	0.403693	0.435628	0.23325	0.369548	0.423971	0.432351	0.468261	0.727563	0.384125	0.741841	0.45772	0.416001	0.320406	0.41676	0.365535	0.305885	0.527358	0.807071	0.454841	0.476642	0.329216	0.235282
1810026J23Rik	15.1095	17.4947	17.1122	19.0861	15.8102	17.5947	17.1376	20.4193	16.5504	16.5139	17.6672	19.015	15.6864	15.2147	17.6315	18.7084	16.8513	15.3248	21.0122	21.0156	16.6681	15.8847	20.2964	19.9452
1810030O07Rik	15.4299	10.5768	16.578	11.7271	16.9699	10.5385	17.8722	12.4772	16.1933	9.53267	17.564	12.925	18.8085	19.4292	20.4345	20.7185	21.3532	20.9572	20.7338	23.1435	21.7721	23.0349	20.2748	19.811
1810032O08Rik	3.46611	3.42464	3.74209	4.08745	3.85802	4.67673	3.61524	2.71603	4.68443	2.48004	2.86891	3.74301	5.20402	4.21645	3.10898	3.9889	4.24207	5.04038	3.72166	3.63059	2.64988	2.23614	3.54294	4.00403
1810034E14Rik	1.17833	1.37591	0.940941	2.1074	0.984898	1.39731	0.795652	1.80306	0.930933	1.35741	0.898139	2.77291	0.832957	1.20107	1.38229	0.763497	1.32298	1.055	1.10844	1.32708	1.16285	0.974007	1.1958	0.952353
1810037I17Rik	89.3206	109.808	85.7394	84.5269	88.4295	104.636	86.0491	78.9745	99.601	114.224	89.6615	78.572	86.4426	79.6838	70.6941	74.746	90.0755	86.5078	74.1619	65.6228	83.7326	80.0436	69.9141	78.2302
1810041L15Rik	0	0	0	0	0	0	0	0	0	0	0	0	0	0	0	0.005671	0	0	0	0	0	0	0	0
1810043G02Rik	4.49653	4.07686	3.89608	4.52971	3.60445	3.9081	4.25252	5.21675	3.95646	4.56428	3.73338	4.74804	3.35569	3.94184	5.22851	4.49137	5.2235	3.82437	5.19689	4.56725	3.47	3.92833	4.79979	4.32347
1810043H04Rik	113.571	96.9163	105.544	97.4612	112.571	101.342	105.364	85.1996	108.198	99.6128	102.195	89.9479	98.2428	99.7945	90.1559	89.4617	102	101.568	93.7024	78.6118	92.4177	90.5642	97.6117	96.5132
1810044D09Rik	1.66146	1.58078	1.5905	2.06574	1.89354	2.13334	2.05615	1.64565	1.19025	2.36848	2.27851	0.764737	2.252	2.672	1.43508	3.24519	2.54352	2.68453	1.76138	2.67422	1.19258	3.24293	2.75881	2.63232
1810046K07Rik	0.068072	0	0.018919	0.033118	0	0.028095	0	0	0	0.043668	0	0.062664	0	0	0	0.050921	0.022331	0.056565	0.120276	0.078888	0.067654	0.027177	0	0.094697
1810053B23Rik	0	0	0	0	0	0	0	0	0	0	0	0	0	0	0	0	0	0	0	0	0	0	0	0
1810055G02Rik	13.809	13.3598	13.6069	12.2461	14.8789	12.6708	12.4894	11.474	14.2157	13.6699	14.4232	10.9493	11.4814	12.6501	14.0294	12.2138	13.8246	12.4388	11.3881	11.6018	11.8923	11.9335	13.2307	13.3465
1810058I24Rik	71.5782	72.2602	66.9089	71.0262	72.1991	73.1646	69.1038	63.1704	71.1308	74.3325	63.7705	67.3081	74.9271	76.8861	68.1907	64.8523	74.3265	69.5957	64.7418	56.1841	69.4071	71.4657	65.3258	67.8811
1810062G17Rik	0.032828	0.114998	0.054742	0.095829	0.072155	0.081292	0.047692	0.10974	0.063498	0.031588	0.124671	0.135991	0.102977	0.052795	0	0.07367	0.096922	0	0	0.114132	0.14682	0.078638	0	0
1810062O18Rik	0.169601	0.19804	0.188544	0	0.248517	0.069998	0	0	0.164025	0.054399	0.268372	0.39032	0.059113	0.181838	0.094173	0.253736	0	0.211399	0.059933	0.393096	0	0.135424	0.18104	0.29492
1810064F22Rik	0.27282	0.257887	0.357451	0.132732	0.342656	0.305623	0.396349	0.217144	0.201029	0.300021	0.283691	0.340843	0.258098	0.146252	0.064923	0.218657	0.28128	0.194318	0.234136	0.225834	0.154941	0.062241	0.124809	0.135545
1810065E05Rik	0	0	0	0	0	0	0	0	0	0	0	0	0	0	0	0	0	0	0	0	0	0	0	0
2010001E11Rik	0.130881	0.183392	0.207336	0.13372	0.071918	0.194461	0.209156	0.131255	0.11392	0.214096	0.198819	0.180726	0.136852	0.084194	0.21802	0.205599	0.180328	0.277332	0.263628	0.295768	0.195117	0.094056	0.062869	0.204831
2010002M12Rik	0.346611	0.217932	0.355684	0.311322	0.361384	0.330122	0.542286	0.207967	0.489931	0.290764	0.160322	0.34362	0.204444	0.285861	0.088828	0.199445	0.22741	0.44311	0.48994	1.1896	0.357734	0.212895	0.128073	0.111272
2010003K11Rik	0	0	0	0	0	0	0	0	0	0	0	0	0	0	0	0	0	0	0	0	0	0	0	0
2010005H15Rik	0.283204	0.396829	0.425027	0.496022	0.248988	0	0.493721	0.094671	0.38345	0.109004	0.107552	0.391059	0.177674	0.455455	0	0.127108	0	0	0.360281	1.27998	0.16888	0.271361	0.181383	0.059096
2010009K17Rik	0.060417	0	0.050374	0.088182	0.066397	0.224416	0	0	0	0.116271	0.172084	0.083426	0.063173	0	0	0.067791	0.059459	0.075306	0.2562	0.105024	0.180139	0	0	0.126071
2010010A06Rik	0	0.054141	0.115976	0.135349	0.152867	0.172226	0.364253	0.077498	0	0.089231	0.132064	0.128049	0.096963	0	0.308947	0.156077	0.091262	0.115587	0.098309	0	0.138246	0.222137	0	0.048376
2010012O05Rik	10.459	10.319	10.3361	10.9526	9.60617	10.5164	9.74372	9.8319	10.4873	10.3682	10.3215	9.98235	10.1313	11.4714	11.0579	10.2397	10.1443	10.5868	9.51435	9.53253	11.1051	10.387	10.0127	9.55005
2010016I18Rik	0.660632	0.652728	0.61437	0.482114	0.474706	0.629205	0.29531	1.06174	0.516045	0.782383	0.265362	1.15783	0.451657	0.572086	0.253956	0.342124	0.350085	0.538405	0.781171	0.662535	0.416676	0.639093	0.732311	0.344633
2010106C02Rik	0	0	0	0.066438	0	0.05636	0	0	0	0	0	0	0	0	0	0	0	0	0	0	0	0	0	0
2010106E10Rik	0	0	0	0	0	0	0	0	0	0	0	0	0	0	0	0	0	0	0	0	0	0	0	0
2010107E04Rik	413.772	431.968	459.008	442.478	420.06	435.721	470.184	443.989	446.288	504.899	445.821	470.772	477.712	427.726	412.327	468.138	441.562	427.711	444.996	336.847	440.591	457.215	386.36	421.876
2010107G12Rik	0.041575	0.048546	0.092437	0.101135	0.06092	0.102953	0.120799	0.046327	0.067014	0.146686	0.184204	0.229634	0.028981	0	0.161596	0.0311	0.163663	0.103642	0.029383	0.048181	0.08264	0.016599	0.155327	0.072295
2010107G23Rik	0.051831	0.080695	0.244884	0.07565	0.113922	0.149741	0.0251	0.231018	0.167089	0.149621	0.131225	0	0.090325	0.138926	0.086339	0.077543	0.034006	0.129209	0.21979	0.21023	0	0.144851	0.055326	0.198283
2010109A12Rik	0.054574	0.191173	0.045502	0.159306	0.059975	0	0.079284	0	0.105559	0.105026	0.103627	0	0.057063	0	0.727265	0.061235	0.161125	0.068023	0.057855	0	0	0.065364	0.174763	0.113878
2010109I03Rik	0.966764	0.925304	1.13641	1.22599	1.11471	1.15776	0.990058	0.821187	1.51743	1.18951	1.2489	1.1161	1.01087	0.586227	0.686412	0.960285	0.842254	0.513616	0.520852	0.716301	0.826948	0.721328	0.710535	0.77717
2010111I01Rik	5.53378	8.03294	7.32248	9.41332	6.18651	7.87698	6.94048	9.40906	4.88982	7.88381	6.27445	9.45538	5.3533	5.50621	7.30818	7.27239	5.79082	6.01429	6.93014	7.59873	5.82825	5.99855	7.80235	7.57634
2010204K13Rik	39.5371	36.1047	35.1987	26.6338	38.9145	37.3425	35.2419	26.7482	39.813	39.9952	54.1453	24.7975	44.7101	36.3341	36.8506	37.7411	42.0102	44.8583	36.3108	30.2103	68.5239	66.7116	36.5225	40.382
2010300C02Rik	0.123438	0.03203	0.057177	0.030027	0.052755	0.042454	0.069739	0.068773	0.11938	0.10558	0.097663	0.075755	0.322673	0.209545	0.205622	0.084642	0.303702	0.145311	0.02181	0.047683	0.439607	0.254622	0.197645	0.093014
2010308F09Rik	0	0	0	0	0	0	0	0	0	0	0.045945	0	0	0	0	0.054299	0.072734	0	0	0	0	0	0.118336	0.077109
2010310C07Rik	0	0	0	0	0	0	0	0	0	0	0	0	0	0	0	0	0	0	0	0	0	0	0	0
2010315B03Rik	0	0	0	0	0	0	0	0	0	0	0	0	0	0	0	0	0	0	0	0	0	0	0	0
2010320M18Rik	7.10526	5.7186	7.02864	6.32777	6.04389	5.02	6.64833	6.17282	6.83284	5.36914	5.22141	5.04419	7.47136	7.03687	7.35563	7.83739	7.42716	6.75483	7.2772	8.02483	7.3609	6.2504	6.49179	5.7798
2200002D01Rik	1.99375	2.18697	3.27428	2.29272	2.52308	2.693	2.54541	2.22162	2.22036	3.31372	1.72084	3.17018	1.89519	1.65178	2.21412	1.69478	2.85402	1.65674	1.5372	1.89043	1.80139	1.80907	2.61191	1.63892
2200002J24Rik	0	0	0	0	0	0	0	0	0	0	0	0	0	0	0	0	0	0	0	0	0	0	0	0
2210010C04Rik	0	0	0	0.061134	0	0	0	0	0	0	0.053023	0.019279	0.029198	0.044908	0.18606	0.031332	0.096183	0.017403	0	0.048541	0	0.016723	0.156487	0
2210011C24Rik	0	0	0	0	0	0	0	0	0	0	0	0	0	0	0	0	0	0	0	0	0	0	0	0
2210013O21Rik	3.17929	3.71239	3.67033	3.26354	3.45558	4.10949	3.40068	3.62052	3.98706	4.16864	2.32192	4.19712	3.7627	4.04546	3.55009	3.41055	3.64463	4.13701	2.77787	3.9476	3.85425	3.89162	3.69207	2.80677
2210015D19Rik	6.92513	5.92997	6.40125	6.56371	6.50187	6.35141	6.33453	6.17329	6.53209	6.4991	6.07163	5.87916	6.99073	7.12229	6.86453	7.11808	7.47162	7.28909	6.81589	6.18255	6.55127	5.61153	8.0219	7.47506
2210016F16Rik	48.9501	46.7139	45.178	43.8046	49.4859	44.2324	45.7414	43.8577	50.5591	45.307	46.3336	43.4616	44.7672	44.5852	44.2216	44.0208	50.2911	47.4874	44.1867	43.3654	46.7171	47.6241	47.359	47.0139
2210016L21Rik	32.761	29.1273	29.563	30.3896	30.1026	28.4728	28.7345	25.5234	32.2975	29.8671	29.2112	26.2479	34.4924	31.8454	34.7591	34.0396	36.857	33.1819	34.1066	31.3891	33.0667	31.1793	36.1314	33.3064
2210018M11Rik	5.44632	6.81194	5.86412	6.65514	5.48592	5.9685	6.14802	7.27257	5.39696	5.95758	5.84994	6.88263	6.29462	6.82979	6.40407	7.28983	5.98321	6.15706	6.54	6.21667	6.55325	5.95209	7.30085	6.37422
2210019I11Rik	0	0	0	0	0	0	0	0	0	0	0	0	0	0	0	0	0	0	0	0	0	0	0	0
2210039B01Rik	7.45499	6.21788	8.13565	5.62953	6.57961	6.59317	8.02878	4.08936	8.04502	7.83821	8.0071	5.5644	5.6582	3.981	5.17835	5.91036	5.63714	5.30986	5.27904	5.05359	4.11944	4.75756	4.93137	6.5168
2210404O09Rik	2.30256	2.49997	1.88612	2.02429	1.71657	1.86727	2.32789	2.5207	1.70596	2.31927	2.23724	2.39854	1.90073	1.90565	2.13088	2.03969	2.10703	1.99726	1.95568	1.96619	1.9271	2.6772	1.72481	1.79826
2210406O10Rik	0	0	0	0	0	0	0	0	0	0	0	0	0	0	0	0	0	0	0	0	0	0	0	0
2210407C18Rik	0	0	0	0	0	0	0	0	0	0	0	0	0	0	0	0	0	0	0	0	0.050722	0	0	0
2210408F21Rik	0.425881	0.381129	0.375904	0.099359	0.104008	0	0.098898	0.333113	0.286112	0.210063	0.464837	0.078965	0.26616	0.665946	0.497982	0.449162	0.125256	0.176946	0.424855	0.493547	0.423269	0.646851	0.203787	0.308661
2210408I21Rik	0.949876	0.896107	0.711327	0.938146	0.706381	0.824469	0.852343	1.12128	1.118	1.18085	0.82773	1.31098	1.17242	0.813606	1.20009	1.22591	0.781285	1.63782	1.42511	0.958534	1.78707	1.68994	0.999451	1.10591
2210409D07Rik	0	0	0	0	0	0	0	0	0	0	0	0	0.068276	0	0	0	0	0	0	0	0	0	0	0
2210409E12Rik	0	0	0	0	0	0	0	0	0	0	0	0	0	0.510303	0	0	0	0.098877	0	0	0	0.095012	0	0
2210414B05Rik	0	0	0	0	0	0	0	0	0	0	0	0	0	0	0	0	0	0	0	0	0	0	0	0
2210416O15Rik	0	0.026739	0	0	0	0	0.033268	0	0.044293	0	0	0	0.023944	0	0	0	0.022536	0	0.048552	0	0	0	0	0
2210417A02Rik	0	0.063493	0.045336	0.079363	0.179271	0.067325	0	0	0.052587	0	0	0	0.170567	0	0	0.122024	0.053513	0	0.057645	0.189043	0	0.065127	0	0.056732
2210420H20Rik	0.095395	0	0	0.069617	0.157256	0	0.069294	0.079723	0.138388	0	0	0.197588	0.049873	0	0.079454	0	0	0.118905	0	0	0	0	0.229115	0
2300002M23Rik	0	0	0	0	0	0	0	0	0	0	0	0	0	0	0	0	0	0	0	0	0	0	0	0
2300003K06Rik	0	0	0	0	0	0	0	0	0	0	0	0	0	0	0	0	0	0	0	0	0	0	0	0
2300005B03Rik	0	0	0.053739	0	0	0	0	0	0	0	0	0	0	0	0	0	0	0	0	0	0	0	0	0
2300009A05Rik	17.7537	17.7525	15.8866	16.0585	18.0271	16.9663	18.8175	17.1358	18.1858	17.1796	16.7134	15.3996	18.8774	20.7505	18.4942	18.3495	17.0785	18.389	14.9511	17.0392	19.7573	18.3291	15.0541	15.3926
2310001H17Rik	6.2928	5.53717	6.91201	6.83785	4.46109	7.06968	5.10545	4.63863	6.73003	4.5836	5.46639	6.24407	9.66329	4.59644	4.96797	5.71671	8.54482	6.81512	4.78645	3.09617	6.97788	8.81098	4.9742	4.49455
2310001K24Rik	0.159927	0	0.066671	0	0	0	0	0	0	0	0	0	0	0	0	0	0	0.19934	0	0	0	0	0	0
2310002D06Rik	0	0	0	0	0	0	0	0	0	0	0	0	0	0	0	0	0	0	0	0	0	0	0	0
2310002F09Rik	0	0	0	0	0	0	0	0	0	0	0	0	0	0	0	0	0	0	0	0	0	0	0	0
2310002L09Rik	0	0	0	0	0	0	0	0	0	0	0	0	0	0	0	0	0	0	0	0	0	0	0	0
2310003H01Rik	16.6439	19.1048	18.173	17.5012	18.4259	19.4998	17.9127	19.4593	16.6342	16.7949	18.3062	17.0386	16.1228	18.3144	18.5306	17.2381	15.6662	15.6738	17.0756	17.7165	15.7555	14.9935	19.1238	19.2719
2310005A03Rik	0.107268	0	0	0	0.023577	0.053126	0	0	0	0.041287	0	0	0.022432	0	0	0	0	0	0.022744	0	0.031983	0.025696	0.034351	0.022383
2310005E17Rik	0	0	0	0	0	0	0	0	0	0	0	0	0	0	0	0	0	0	0	0	0	0	0	0
2310007B03Rik	0	0	0	0	0	0	0	0	0	0	0	0	0	0	0	0	0	0	0	0	0	0	0	0
2310007L24Rik	0.037904	0.973715	0	0.553231	0.083312	1.07942	0	0.76025	0.18329	0.583565	0.071974	0.366376	0	0	0.315701	0	0	0.094491	0	0	0	0.136196	0	0.039547
2310008N11Rik	0	0	0	0	0	0.196961	0	0	0	0	0	0	0	0	0	0	0	0	0	0	0	0	0	0
2310009A05Rik	26.5631	26.9715	29.2428	25.3737	26.7875	26.2663	30.3779	24.282	28.9231	29.8299	25.5659	27.8663	35.9739	33.6281	27.6427	27.35	32.8419	29.7759	33.058	34.8693	34.7975	33.9995	25.0131	27.651
2310009B15Rik	20.5311	18.7142	23.8432	21.9396	22.1028	22.1135	26.5554	24.3367	17.2728	19.8063	22.7747	23.36	24.3702	26.0275	26.7846	25.7405	21.5457	21.4129	24.9862	22.033	23.6586	21.015	25.9133	23.279
2310010J17Rik	7.55922	3.13275	16.9393	7.71647	9.36756	5.65899	16.6306	10.1556	8.76168	5.08723	16.1863	7.89687	6.13392	7.20742	11.0679	12.7491	8.02414	5.9093	11.8507	6.85843	6.9065	5.50176	13.953	12.5705
2310011J03Rik	51.5645	52.4552	45.3704	46.8374	47.4252	51.3083	42.5822	48.3575	49.398	51.9446	44.8954	46.8285	45.6131	39.9978	41.7903	43.0343	47.9937	43.7331	43.319	44.8336	41.3017	42.8884	44.8218	46.8886
2310014L17Rik	0.969485	0.495945	0.800628	0.29648	1.0553	0.308668	0.590209	0.246923	0.812597	0.417574	0.57857	0.331488	1.35162	0.668207	0.876693	1.3261	1.38119	1.20841	0.773287	0.417308	0.591888	1.09483	1.10879	0.915172
2310015A10Rik	0.222214	0.245059	0.262473	0.342352	0.271343	0.313349	0.385602	0.371416	0.393999	0.397949	0.181673	0.55402	0.425977	0.377224	0.22621	0.339376	0.485979	0.353917	0.405716	0.13949	0.524521	0.362262	0.345919	0.264046
2310015B20Rik	0.067509	0	0.056287	0	0	0	0	0	0.065289	0	0	0	0	0	0	0	0	0	0	0	0	0	0.324278	0
2310015D24Rik	0	0	0	0	0	0	0	0	0	0	0.009734	0	0	0	0	0	0	0	0	0	0	0.01228	0	0
2310016D03Rik	0	0	0	0	0	0	0	0	0	0	0	0	0	0	0	0	0	0	0	0	0	0	0	0
2310020H05Rik	0	0	0	0	0	0	0	0	0	0	0	0	0	0	0	0	0	0	0	0	0	0	0	0
2310022A10Rik	23.7282	26.5838	27.9728	23.3691	25.9524	25.7225	25.8909	24.8514	25.3118	24.7158	26.5352	24.1244	25.8163	28.2608	28.3865	27.31	27.0045	25.5704	26.4986	28.1473	24.9827	25.1266	30.0935	28.8532
2310022B05Rik	2.39648	2.97784	2.51084	2.74544	2.54424	3.23595	2.19405	2.69053	2.65005	2.96733	2.91923	2.85961	2.99751	2.76331	2.28978	2.79047	2.64328	2.77292	2.10918	3.66282	2.44021	3.13029	2.3023	2.89664
2310030A07Rik	0	0	0	0	0	0	0	0	0.047415	0	0	0	0	0	0	0	0	0	0	0	0	0	0	0
2310030G06Rik	0	0	0	0	0	0	0	0	0	0	0	0	0.025178	0	0	0	0	0	0	0	0	0	0	0
2310033P09Rik	33.8826	30.3061	32.972	34.7159	32.3102	32.195	31.9641	28.3163	31.6733	30.493	28.9658	28.1184	35.781	36.7406	32.516	32.2046	34.9818	32.9813	34.2595	32.7589	30.1779	30.4799	37.5826	35.8792
2310034C09Rik	0	0	0	0	0	0	0	0	0	0	0	0	0	0	0	0	0	0	0	0	0	0	0	0
2310034G01Rik	0.455426	0.443159	0.443006	0.443146	0.583921	0.563889	0.496227	0.380608	0.734089	0.620824	0.612556	0.62887	0.793669	0.732427	0.568984	0.596184	0.784358	0.756886	0.965628	0.19792	0.961844	0.772758	0.607678	1.18792
2310034O05Rik	0	0	0	0	0	0	0	0	0	0	0	0	0	0	0	0	0	0	0	0	0	0	0	0
2310035C23Rik	1.8643	1.74147	2.0522	1.8167	2.06416	1.85623	1.92885	1.98799	2.04912	1.75338	2.06539	2.05937	1.97566	1.85748	1.80255	2.27108	2.42785	2.17342	2.03876	2.36836	1.91335	1.88176	2.117	1.8239
2310036O22Rik	138.099	151.742	106.7	92.438	97.1991	87.8809	118.799	80.9758	158.169	162.242	141.078	98.8414	103.347	109.51	120.132	100.595	137.394	147.686	112.46	82.4098	84.2703	95.8938	103.393	78.706
2310039H08Rik	35.3614	32.3008	32.9025	28.347	35.46	32.6696	29.3959	26.7715	36.2942	34.6962	30.8916	26.658	34.7091	32.6033	29.3235	28.4341	36.9329	36.5051	31.4177	24.2785	31.6647	30.5834	29.6726	32.9786
2310039L15Rik	2.79498	2.66531	2.25269	2.65163	1.99656	2.36476	3.31608	3.348	2.9734	2.55497	1.68063	3.02321	2.82507	1.64815	2.63832	2.19529	2.42975	1.91609	2.32107	2.99613	2.43061	2.17596	2.16303	2.13849
2310040G24Rik	0.61742	0.495652	1.09392	0.732192	0.508899	0.621126	1.12122	0.580488	0.447842	0.631238	1.02584	0.639419	0.201746	0.558535	0.835651	0.606184	0.303815	0.336692	0.572731	0.872039	0.081062	0.184875	0.556084	0.644182
2310043L19Rik	0	0	0	0	0	0	0	0	0	0	0	0	0	0	0	0	0	0	0	0	0	0	0	0
2310043O21Rik	0	0	0	0	0	0	0	0	0	0	0	0	0	0	0	0	0	0	0	0	0	0	0	0
2310045N01Rik	41.3704	38.7041	35.4907	45.2504	36.2078	42.9533	34.8304	41.3221	35.0934	40.4317	28.4884	45.3566	37.5768	35.03	35.4536	31.4314	27.6662	31.9958	34.7696	31.972	29.0541	32.2377	28.1723	33.3347
2310047M10Rik	5.17801	4.63158	5.17518	5.71663	4.54147	4.70564	4.77391	6.90712	4.4139	4.98248	4.93188	6.50833	4.89362	4.29715	4.09157	4.46925	5.01424	4.65441	4.18742	5.74106	4.75038	5.38686	4.75661	4.96955
2310050C09Rik	0	0	0	0	0	0	0	0	0	0	0	0	0	0	0	0	0	0	0	0	0	0	0	0
2310057J18Rik	0	0	0	0	0	0	0	0	0	0	0	0	0	0	0	0	0	0	0	0	0	0	0	0
2310057M21Rik	9.64458	8.09144	9.20137	8.20161	8.2834	7.04114	10.0082	6.7055	9.60185	7.92863	9.69544	7.0505	7.90945	8.97185	8.64046	8.63924	8.06924	8.62044	10.0814	10.3316	8.55841	9.83664	10.0139	9.21702
2310057N15Rik	0	0	0	0	0	0	0	0	0	0	0	0	0	0	0	0	0	0	0	0	0	0	0	0
2310061I04Rik	26.9157	25.5712	26.0007	26.2251	27.6449	26.5472	29.8175	24.0661	25.0045	26.5259	26.539	21.6803	28.4966	28.7801	31.819	30.9858	24.7325	27.1458	28.9945	29.0121	27.7933	25.6515	29.233	28.2333
2310061J03Rik	4.47447	5.00147	2.20014	5.07946	2.73186	4.68778	2.00014	5.36939	3.88354	5.3727	2.50533	7.12907	3.03908	3.01369	2.42081	2.31721	2.97332	1.57306	2.79748	2.32678	3.13572	1.96962	3.42911	2.39406
2310061N02Rik	0	0	0	0	0	0	0	0	0	0	0	0	0	0	0	0	0	0	0	0	0	0	0	0
2310065F04Rik	0	0	0	0	0	0	0	0	0	0	0	0	0	0	0	0	0	0	0	0	0	0	0	0
2310067B10Rik	5.24977	6.10208	5.33536	7.54	5.54571	6.6705	5.51354	6.63351	4.62561	5.12641	5.84244	7.80289	4.98852	4.94823	5.09544	5.09126	4.39479	4.46186	5.55912	6.00409	5.23839	4.75348	4.80192	5.29619
2310068J16Rik	0.228292	0.533145	0.489453	0.238004	0.501777	0.323042	0.28428	0.545109	0.252328	0.313817	0.433493	0.585437	0.375111	0.262247	0.271634	0.512315	0.224673	0.203253	0.138298	0.340154	0.097239	0.195309	0.156658	0.272214
2310069B03Rik	0	0	0	0	0	0	0	0	0	0	0	0	0	0	0	0	0	0	0	0	0	0	0	0
2310069G16Rik	0	0	0	0	0	0	0	0	0	0	0	0	0.085206	0	0	0	0.040098	0	0	0	0	0	0	0
2310079G19Rik	0	0	0	0	0	0	0	0	0	0	0	0	0	0	0	0	0	0	0	0	0	0	0	0
2310081J21Rik	0	0	0	0	0	0	0	0	0	0	0	0	0	0	0	0	0	0	0	0	0	0	0	0
2410002F23Rik	18.6047	19.2048	20.8336	19.1381	18.6884	19.243	20.5619	20.958	19.4377	20.1236	19.698	19.1061	21.0311	22.1553	24.0291	22.7718	21.7697	21.2338	22.107	22.7935	17.6808	19.9339	21.6715	23.3153
2410003L11Rik	0	0	0.040743	0	0	0	0.070993	0.163354	0.14178	0.141064	0.09279	0	0.153287	0	0.162803	0.164493	0.096183	0.365457	0	0	0.07285	0.234115	0.078243	0
2410004B18Rik	22.0847	18.4096	21.5591	17.3257	24.2706	16.5205	22.9046	15.6881	24.7701	16.794	22.715	15.5865	22.2262	25.2566	22.2774	23.1627	22.3684	23.6277	23.868	22.0744	23.5497	22.9613	24.4582	21.6978
2410004I01Rik	0	0	0	0	0	0	0	0	0	0	0	0	0	0	0	0	0	0	0	0	0	0	0	0
2410004N09Rik	30.3898	26.0496	28.5629	21.3713	28.3881	24.9708	35.2195	21.5877	31.261	25.7199	34.4266	20.028	40.4423	41.6536	42.5694	40.764	42.9586	42.3559	38.5143	28.2146	38.7152	35.6542	41.4708	37.0395
2410004P03Rik	0.066532	0.059592	0.042551	0.024829	0	0.063189	0.024714	0.028434	0.016452	0.112035	0.064605	0.164432	0.07115	0.082075	0.028338	0.09544	0.033484	0.021204	0.036069	0.17743	0.123983	0.04075	0.081715	0.035498
2410006H16Rik	81.8045	75.4475	89.0842	100.272	88.9033	103.536	99.6181	96.9369	69.4531	90.2638	80.4388	100.866	111.516	132.916	118.871	126.584	94.7446	94.5258	104.399	125.513	84.9133	84.0712	93.7965	94.623
2410007B07Rik	0	0.033871	0	0.042337	0	0	0	0	0	0	0	0.080108	0.03033	0	0	0	0	0	0	0	0	0.034743	0.046445	0
2410012E07Rik	0	0	0.18375	0.096499	0.07266	0.109149	0	0	0.170512	0	0.083696	0	0	0	0	0	0.086756	0.08241	0.30373	0	0.26284	0.026396	0.176437	0
2410012M07Rik	0	0	0	0	0	0	0	0	0	0	0	0	0	0	0	0	0	0	0	0	0	0	0	0
2410015M20Rik	171.872	189.406	183.23	186.162	187.273	187.743	163.489	176.111	195.49	198.009	177.959	188.429	182.778	173.146	172.679	190.628	188.015	169.498	172.801	150.934	175.326	165.624	179.553	178.413
2410016O06Rik	41.902	39.5205	39.4325	29.2488	33.9451	33.0038	43.3733	29.1268	40.1546	35.3886	40.7268	34.3252	37.8153	37.5789	45.698	33.0417	38.3772	40.4863	38.2052	27.4338	29.3048	31.4834	43.5578	26.5208
2410017I17Rik	0	0	0.016502	0	0	0	0.028754	0	0	0	0	0.02733	0	0	0	0.044416	0	0	0	0	0.029506	0	0	0
2410018L13Rik	2.86947	2.18411	3.04819	2.60596	2.63959	2.60543	2.96443	3.90797	2.87792	2.33162	2.3611	2.96438	2.60033	3.52089	2.76175	3.14817	2.07092	2.33145	2.29843	2.14303	2.09137	2.41852	2.55251	2.79426
2410021H03Rik	0.117741	0	0	0.057283	0.043132	0	0	0.131198	0	0.037765	0	0	0	0	0	0	0.07725	0	0	0	0	0	0.062841	0.081896
2410088K16Rik	0	0	0	0	0	0	0	0	0	0	0	0	0	0	0	0	0	0.078312	0	0	0	0	0	0
2410089E03Rik	0.394218	0.386936	0.261997	0.433622	0.31708	0.339551	0.340308	0.458372	0.361919	0.442555	0.347159	0.6548	0.400254	0.408879	0.252205	0.419899	0.376722	0.32046	0.31193	0.49658	0.332178	0.431108	0.265291	0.289106
2410114N07Rik	0.78618	0.660965	1.04879	0.367192	1.00223	0.506176	0.776663	0.210248	0.942814	0.817014	0.895703	0.521083	0.460345	0.455168	0.261923	0.529284	0.371383	0.313579	0.40006	0.109331	0.140644	0.489648	0.45317	0.459344
2410124H12Rik	0	0	0	0	0	0	0	0	0	0	0	0	0	0	0	0	0	0	0	0	0	0	0	0
2410127L17Rik	24.4078	28.6005	22.1842	22.1376	21.3459	27.3913	26.2469	22.5106	27.9562	29.9177	27.0649	22.4228	23.5052	25.6558	26.2649	26.153	27.2254	30.4942	27.9801	27.4831	25.6562	27.5746	25.8405	21.2785
2410131K14Rik	6.01486	6.25177	6.35981	5.32954	6.16707	6.57363	6.08589	6.04705	5.75212	6.28353	5.96589	6.00104	5.90276	6.5389	6.69833	6.42226	6.04075	6.63161	6.4597	7.04841	5.92788	7.13709	6.8689	6.2522
2410137M14Rik	0	0	0	0	0	0	0	0	0	0	0	0	0	0	0	0	0	0	0	0	0	0	0	0
2410141K09Rik	0.064752	0.07561	0	0	0	0.160347	0.094071	0	0.062623	0	0	0	0	0	0	0.145311	0.127451	0.08071	0.068646	0.11256	0.096532	0.155111	0	0.067559
2500002B13Rik	0	0	0	0	0	0	0	0	0	0	0	0	0	0	0	0	0	0	0	0	0	0	0	0
2500004C02Rik	12.0224	12.5296	15.673	7.77327	12.7968	9.38398	10.8962	7.66389	15.254	10.9316	13.3591	7.2235	9.44049	6.36044	5.48572	9.26432	9.58327	6.73651	5.99685	3.17728	4.27521	5.35973	5.80271	6.01693
2510002D24Rik	17.9632	18.9628	17.082	19.9472	19.6611	19.6565	16.6454	17.4871	21.3167	19.574	19.5899	16.1563	17.8689	17.997	18.5199	18.9573	19.9957	17.6096	18.117	17.4274	19.2885	15.1477	18.6565	17.3995
2510003E04Rik	4.58515	6.17333	2.89495	3.03713	2.43307	2.80112	3.72607	2.91183	7.71049	6.60056	5.1458	3.25756	2.71973	3.36595	4.41346	3.42082	4.94107	5.44372	3.61681	3.02836	2.92179	2.55026	3.52551	2.04483
2510009E07Rik	0.040539	0.054099	0.057943	0.033811	0.044552	0.064535	0.008414	0.096798	0.112018	0.083589	0.065981	0.071972	0.06661	0.037255	0.028941	0.019495	0.039896	0.036093	0.049117	0.100672	0.051802	0.117919	0.018546	0.024169
2510039O18Rik	3.89844	4.15573	3.18648	4.60314	2.87626	3.55237	3.62725	3.11157	5.18943	4.40454	3.6285	3.91637	3.42362	4.03296	3.75776	3.50188	3.63186	3.31682	3.55242	3.75006	2.69367	2.95108	3.34897	2.94773
2610001J05Rik	21.7123	18.0706	17.1073	16.7288	21.2182	17.929	19.567	16.3849	22.3781	21.5628	19.1182	17.0176	23.2925	21.047	19.5623	20.5844	23.882	25.4093	20.7145	20.6737	24.0602	24.6744	17.9536	19.6595
2610002J02Rik	35.8264	31.4483	30.6588	27.7071	34.3631	31.3849	32.5048	32.1474	36.0733	30.9968	32.484	29.4751	34.8161	31.6916	32.0389	31.8414	35.4498	34.5052	31.8816	28.6025	33.3554	34.0886	30.6179	33.6964
2610002M06Rik	3.44581	2.61265	3.07791	2.63797	3.12853	2.85909	3.5109	2.53313	3.07503	2.88707	3.62153	2.69367	4.23473	4.43001	3.45423	4.04449	3.77916	4.47371	4.09269	4.25437	4.61033	3.95543	3.09068	3.36545
2610005L07Rik	1.86979	2.78312	2.21853	3.23888	2.15647	2.54405	2.29849	3.21109	2.51376	3.025	1.62891	3.36211	2.2129	2.23049	1.83116	2.30551	2.14346	1.83118	2.45056	2.57166	2.08295	2.22719	2.25361	2.32599
2610008E11Rik	0.332371	0.644085	0.406836	0.495435	0.310867	0.665448	0.47259	1.08743	0.382997	0.496742	0.349131	1.04485	0.451053	0.489035	0.4123	0.388809	0.487171	0.361396	0.764693	0.553183	0.33736	0.66066	0.486889	0.368912
2610015P09Rik	1.14109	1.06402	1.18412	1.36593	1.03751	1.25021	1.12107	1.05654	1.18297	0.955812	1.20808	1.02021	1.33906	1.37304	1.49056	1.25273	1.66429	1.29951	1.1749	1.08455	1.08921	1.04224	1.24872	1.21624
2610016A17Rik	0	0	0	0	0	0	0	0	0	0	0	0	0	0	0	0	0	0	0	0	0	0	0	0
2610020C07Rik	0.327612	0.255031	0.28616	0.227699	0.342894	0.347687	0.362629	0.156452	0.362105	0.360276	0.355478	0.495464	0.326245	0.501785	0.415797	0.3676	0.460596	0.486133	0.430007	0.352546	0.69772	0.39239	0.324729	0.276705
2610020H08Rik	0.765307	0.796441	1.09098	0.644742	0.625169	0.530674	1.10157	1.35922	0.608535	0.746735	1.10542	0.781494	1.02791	1.392	1.43376	1.23317	0.851139	0.9675	1.09747	0.988777	1.53203	0.98141	1.12525	0.929603
2610027K06Rik	0	0	0	0	0	0	0	0	0	0	0	0	0	0	0	0	0	0	0	0	0	0	0	0
2610028E06Rik	0	0	0.007038	0	0	0	0.012263	0.014109	0	0	0	0	0.008826	0	0	0	0	0	0	0	0	0	0	0
2610028H24Rik	0	0	0	0	0	0	0	0	0	0	0.02754	0	0	0	0	0	0	0	0	0	0	0.034743	0	0
2610034B18Rik	0.013693	0.079947	0	0.059959	0.015049	0.084773	0	0.137325	0	0.039529	0.013001	0.056725	0.014318	0	0	0	0.013476	0.017068	0.014517	0.023804	0	0	0.021925	0
2610034M16Rik	0	0	0	0	0.015748	0	0	0.011976	0.013859	0	0.040815	0	0	0.011523	0.035806	0.088434	0	0.017861	0.098745	0	0.010681	0.034326	0	0.007475
2610035D17Rik	2.15235	2.64553	2.25332	3.37767	2.36538	2.76513	2.06893	3.32702	2.17549	2.49152	2.2125	3.35193	3.62116	5.41341	4.52888	4.95723	5.98835	5.00249	5.2155	5.42937	4.65626	5.31092	4.66412	4.52505
2610035F20Rik	0	0	0	0	0	0	0	0	0	0	0	0	0	0	0	0	0	0	0	0	0	0	0	0
2610037D02Rik	0.074127	0.057705	0.103009	0.132236	0.081465	0.030594	0.107691	0.096366	0.087622	0.110955	0.086018	0.079612	0.077509	0.039738	0	0.092417	0.072952	0.051331	0.087317	0.085905	0.036836	0.128244	0.039563	0.085934
2610044O15Rik8	1.4708	1.99306	2.04385	2.62376	1.81593	2.27073	2.084	2.21555	1.91416	2.35877	1.68949	2.2566	1.86067	2.33618	1.96609	2.36343	2.12655	1.58431	2.002	2.49361	2.4363	1.91386	2.06426	2.00818
2610100L16Rik	0	0	0	0	0	0	0	0	0	0	0	0	0	0	0	0	0	0	0	0	0	0	0	0
2610203C20Rik	0	0	0	0	0	0	0	0	0	0	0	0	0	0	0	0	0	0	0	0	0	0	0	0
2610203C22Rik	0.050011	0	0.041697	0.036497	0.02748	0.092881	0	0.041795	0.024183	0.024061	0.023741	0.034528	0.104584	0.040214	0	0	0.073826	0	0	0.043467	0.037278	0.059899	0.040038	0.026089
2610206C17Rik	1.06248	0.833873	0.856821	0.508444	0.669962	0.819505	0.835041	0.640479	0.673806	1.07264	0.463032	0.962046	0.892404	0.448187	0.609302	0.527682	0.75423	0.521048	0.332374	0.333055	0.441429	0.542405	0.585664	0.563354
2610301B20Rik	3.0923	3.90759	2.81372	3.8951	3.01043	3.44412	3.26163	4.15374	3.60515	4.44291	3.80729	3.56805	3.60247	2.90666	3.38704	3.65986	3.84924	3.81919	3.81715	3.43634	4.77839	3.9405	3.88868	3.37365
2610305D13Rik	0.023355	0.204535	0.048682	0.08522	0.025667	0.072293	0.152685	0.097592	0.056468	0.078656	0.133044	0.080624	0.048841	0.131461	0.175072	0.039309	0.091939	0.087333	0.099039	0.142096	0.174089	0.097906	0	0.121837
2610306M01Rik	1.93784	1.55354	1.97743	1.68858	2.38393	2.11286	1.97488	1.83703	1.79021	2.05948	1.51031	1.4777	2.44963	1.72104	2.02354	2.5638	2.90336	2.16305	1.93172	2.0111	2.71645	2.21707	1.80611	1.99165
2610307P16Rik	0	0.015754	0.011249	0	0	0	0	0	0	0.038946	0	0	0	0	0	0	0	0	0	0	0	0	0.057393	0.084457
2610316D01Rik	0	0	0	0	0	0	0	0	0	0	0	0	0	0	0	0	0	0	0	0	0	0	0	0
2610318N02Rik	8.40967	8.44061	9.59187	7.34394	8.2815	8.30659	8.06489	8.48901	8.75004	7.88755	8.63476	7.53502	7.38539	8.73783	9.60151	8.42892	9.43873	9.03944	9.04062	9.48577	8.90982	8.17683	11.0067	8.82347
2610507B11Rik	22.5613	28.3665	23.0756	28.1147	25.5451	28.3076	15.253	28.8717	23.5644	23.9287	26.6428	28.8177	23.9434	25.3243	20.5482	24.4901	22.6188	22.4271	25.5453	26.8631	25.991	24.4957	20.433	21.5982
2610507I01Rik	2.50163	2.4643	2.24028	2.62951	1.77626	2.58755	2.40793	2.87358	2.48908	2.54585	1.93527	3.11318	2.32511	2.36755	2.46945	2.21786	2.72538	2.34824	2.32465	2.21906	2.51698	2.21946	1.78023	2.16968
2610524H06Rik	19.3046	16.2595	16.465	17.229	18.746	13.636	16.9652	18.9367	20.8124	15.4391	15.7443	18.2226	23.1965	21.4778	17.9238	20.6311	24.1374	21.2615	22.1095	18.9243	23.7311	23.3491	22.3463	20.3394
2610528A11Rik	0.118676	0.230959	0.197896	0.057738	0.173896	0.489798	0.05747	0	0.19129	0.152259	0.18779	0	0.12409	0.063619	0.131793	0.044387	0.038931	0.049308	0.041938	0.068766	0.117948	0.094761	0.3167	0.165093
2610528J11Rik	0	0	0	0	0	0	0.047484	0	0	0.062901	0	0	0.102526	0	0	0	0	0	0.0693	0	0.048726	0	0	0
2700029M09Rik	61.5822	58.241	60.5141	50.1439	59.0373	54.6823	67.9073	52.8175	69.7284	65.9464	64.276	55.608	65.6603	61.3093	59.04	67.8791	72.5478	72.6312	66.3844	57.1724	70.1364	72.5779	60.4331	58.818
2700038G22Rik	24.8371	23.9613	32.0038	17.2688	27.2711	20.8852	24.8951	16.3459	28.5806	24.9216	26.6943	16.4279	21.2046	15.9735	11.7999	17.856	19.7861	13.7135	15.1813	10.5492	12.4315	15.0338	13.981	18.471
2700046A07Rik	0	0	0	0	0	0	0	0	0	0	0	0	0	0	0	0	0	0	0	0	0	0	0	0
2700046G09Rik	0.127571	0.042561	0.136755	0.159597	0.12017	0.045129	0.105905	0.091383	0.088126	0.070145	0.103816	0.10066	0.171502	0.117236	0.060716	0.265836	0.179355	0.27259	0.231845	0.22176	0.353197	0.152795	0.175082	0.323244
2700049A03Rik	1.57173	2.08294	1.55532	2.05589	1.58385	2.09418	1.6671	2.02709	1.93031	2.06709	1.65747	2.69598	2.34856	2.0204	2.06554	2.01987	1.77695	1.93196	1.89687	2.12712	2.18908	2.16911	2.14215	1.88384
2700054A10Rik	0.355351	0.282156	0.456271	0.414923	0.359281	0.307986	0.402673	0.451399	0.261188	0.266707	0.404854	0.333664	0.208074	0.217164	0.248615	0.342903	0.349716	0.310048	0.301376	0.395338	0.296664	0.212807	0.284488	0.259527
2700060E02Rik	186.888	191.755	186.169	197.046	188.982	211.63	204.713	209.863	167.234	198.981	180.897	199.756	204.177	215.234	206.052	211.52	180.992	204.723	203.091	191.436	226.134	209.532	190.858	181.636
2700062C07Rik	22.024	20.7766	20.32	17.976	21.0829	20.3443	23.4077	18.5512	21.4401	21.2482	22.3133	19.4875	24.7559	22.3237	21.5297	23.7043	24.4982	24.5983	27.158	21.359	21.6873	24.678	23.1073	21.0134
2700069I18Rik	0.038243	0	0.031886	0.055818	0.042029	0.047351	0.111119	0	0.110958	0.110398	0.072618	0.052808	0.039988	0	0	0.128734	0	0.095337	0	0	0.057013	0.045805	0	0.119703
2700070H01Rik	1.40453	1.06003	1.88512	0.674998	1.1859	1.42092	1.41839	0.887503	1.50745	1.38446	1.0733	1.06432	0.985041	0.661114	0.713311	0.960958	0.910271	0.683192	0.780816	0.744372	0.842659	0.677003	0.49366	0.80419
2700081O15Rik	0.228247	0.168328	0.250401	0.41204	0.178227	0.237983	0.165797	0.220868	0.174271	0.265865	0.245216	0.232232	0.13189	0.144897	0.120067	0.141532	0.124136	0.082355	0.120986	0.146177	0.116408	0.136689	0.163496	0.188005
2700089E24Rik	8.86951	11.3438	7.79217	8.87942	8.3736	10.1416	8.44042	9.53165	9.07301	10.2644	8.54526	9.56774	9.32391	9.36265	7.19897	8.29565	9.72478	9.24497	8.00192	7.55383	10.4716	10.4379	7.35813	7.47768
2700089I24Rik	0	0.076455	0.013648	0.023892	0.035979	0	0	0.02736	0.015831	0.015751	0.015541	0.045206	0	0.026325	0	0	0	0	0.05206	0.028455	0.024403	0	0	0.017079
2700094K13Rik	155.478	164.319	164.336	156.407	148.794	170.256	148.003	136.561	137.076	158.634	159.741	143.471	176.156	192.03	173.445	181.423	170.004	179.466	166.508	153.128	153.123	153.724	161.074	168.972
2700097O09Rik	10.3928	9.73363	11.5987	9.87554	10.8861	10.1201	13.8796	10.2687	10.1035	11.042	13.4132	8.85711	13.6968	14.9294	14.8777	14.5766	12.4654	13.3589	14.2026	14.3964	13.3955	14.1658	13.0005	12.6504
2700099C18Rik	1.80189	1.72413	2.3996	1.3515	1.56769	1.5803	2.43596	1.25489	1.59743	1.99874	2.09092	1.90064	1.85792	2.01239	2.1678	2.69576	2.2659	1.99641	1.64493	2.04467	1.08196	1.73853	2.40427	2.03665
2810001G20Rik	3.12008	3.64325	2.57375	3.53656	3.57481	3.69876	3.08617	3.88352	3.01751	4.08819	2.74169	4.5375	4.30361	2.61566	3.09633	2.9795	4.18125	3.64078	4.18742	3.57735	4.15658	3.53823	3.61396	3.80941
2810002D19Rik	1.33186	1.31955	1.26189	0.795241	1.37498	1.54911	1.26062	1.58527	1.52227	1.10681	1.2645	1.5047	1.13941	1.3955	1.17653	1.7435	1.35046	1.66009	1.39056	1.89426	1.29361	1.45019	1.29244	1.24221
2810004N23Rik	60.9812	58.5217	58.0973	47.5664	62.118	54.1498	58.3491	52.3375	64.041	62.9263	60.5063	46.9135	70.3475	70.5084	61.3889	66.0206	77.9248	71.7481	66.5295	57.5919	68.1024	74.3866	64.6552	63.0599
2810006K23Rik	11.4576	12.7604	12.9532	10.745	13.523	11.0387	12.3879	11.1835	12.9591	13.1654	11.0458	10.6774	11.2788	9.65328	9.79297	10.796	11.1717	8.95608	9.24567	9.39079	10.5539	10.7205	8.19755	10.5912
2810007J24Rik	0	0	0	0	0	0	0	0	0	0	0	0	0	0	0	0	0	0	0	0	0	0	0	0
2810008D09Rik	2.99063	2.61907	2.16103	1.455	1.97198	1.35772	1.52066	1.41628	1.8318	1.77458	1.89292	1.72066	2.81435	2.64528	1.82665	2.29304	2.99226	2.17447	2.64206	2.5127	2.37783	2.74617	1.51636	2.34019
2810013P06Rik	1.85808	2.16965	1.69676	2.32455	1.86373	1.89891	1.90672	2.56341	1.96814	2.80959	1.47009	2.8508	1.77323	1.28066	1.03173	1.78704	1.72703	1.59915	1.82912	2.30711	2.24241	1.46599	1.62922	1.44627
2810021J22Rik	0.806957	0.685285	0.825728	0.794121	0.806208	0.7872	0.834844	0.858312	0.798164	0.770603	0.893835	0.886357	0.811808	0.894673	0.753579	0.637933	0.703916	0.723892	0.797156	0.839527	0.665301	0.607733	0.694979	0.59318
2810025M15Rik	1.13329	0.735178	1.12863	1.56221	1.10708	0.662619	1.23482	0.947112	0.761135	0.757291	1.22542	0.782447	1.25082	0.961921	1.41587	0.671133	0.929435	0.941726	0.96783	0.930292	1.54872	1.35737	0.756079	1.28095
2810029C07Rik	0.015305	0.035743	0.114849	0.022339	0.06728	0.075801	0.066705	0.076745	0.103614	0.073636	0.058124	0.084536	0.016003	0.147685	0.025495	0.034347	0.105437	0.038154	0.097353	0.133027	0.045634	0.073326	0.049012	0.079843
2810032G03Rik	0	0	0	0	0	0	0	0	0	0	0	0	0	0	0	0	0	0	0	0	0	0	0	0
2810047C21Rik1	0.200103	0.14869	0.136505	0.159306	0.239901	0.157665	0.237851	0.608108	0.087966	0.105026	0.29361	0.401906	0.323358	0.175533	0.33333	0.285762	0.232736	0.226744	0.231422	0.2846	0.216955	0.217881	0.145636	0.379593
2810049E08Rik	0	0	0	0	0	0	0	0	0	0	0	0	0.028376	0	0	0	0	0	0	0	0	0	0	0
2810403A07Rik	12.8042	13.321	12.2388	14.2783	12.2085	12.915	13.4877	13.9175	14.1385	14.8923	12.8572	12.7784	13.0859	13.5676	12.442	13.8411	13.8868	14.3687	13.3204	15.2893	14.3312	14.5715	14.3064	12.1522
2810403D21Rik	0.35709	0.382219	0.248109	0.173731	0.392435	0.368445	0.432313	0.596853	0.518026	0.601311	0.254273	0.493084	0.49784	0.526425	0.495698	0.500845	0.409999	0.519277	0.504753	0.206913	1.0647	0.285131	0.285881	0.186284
2810404M03Rik	0	0	0	0	0	0	0	0	0	0	0	0	0	0	0	0	0	0	0	0	0	0	0	0
2810405F15Rik	0	0	0	0	0	0	0	0	0	0	0	0	0	0	0	0	0	0	0	0	0	0	0	0
2810408A11Rik	0.321573	0.292051	0.402176	0.547579	0.078534	0.376038	0.311451	0.238884	0.24189	0.309431	0.424041	0.444041	0.168121	0.172387	0.089279	0.340778	0.210983	0.311752	0.378791	0.155278	0.266334	0.320964	0.429077	0.242314
2810408I11Rik	8.09525	7.10174	8.63805	7.10153	7.42145	6.12817	9.6279	4.69719	7.46403	6.41732	7.76548	6.08143	10.6574	9.44383	9.99148	9.93051	8.21457	9.88119	10.005	7.80168	9.25452	11.5547	8.86511	8.53366
2810408M09Rik	20.5246	20.8255	20.3698	19.6051	20.0225	19.1288	20.5608	19.3738	22.7142	20.1039	20.8849	19.7194	19.5023	21.0356	21.0952	18.3951	22.0898	20.3744	20.452	21.2623	20.7885	20.8628	21.7379	20.0946
2810410L24Rik	0.140158	0.061373	0.087645	0.204569	0.134777	0.19523	0.050905	0.08785	0.101663	0.134866	0.049901	0.266112	0.036638	0.028176	0.058369	0.019658	0	0.08735	0.05572	0.243641	0.052237	0.062952	0.056104	0.109675
2810417H13Rik	53.5983	58.1236	58.5506	40.7606	49.4993	45.6848	56.4616	42.2801	52.2724	60.0737	66.2799	40.8287	69.563	72.134	61.7138	65.1452	69.3818	71.6955	62.8384	60.5026	58.9663	62.6506	50.192	53.294
2810428I15Rik	111.75	119.486	126.876	126.365	114.957	135.434	119.695	116.407	96.1462	113.575	107.784	123.573	111.47	106.221	107.521	104.705	96.6735	101.504	100.278	96.3776	100.841	98.245	102.475	113.08
2810429I04Rik	0.715706	1.0148	0.767229	0.895382	1.06746	1.20264	1.18831	0.769022	0.642736	1.03302	1.16487	1.27064	0.587994	0.904371	0.766426	0.917788	0.905603	0.955812	0.812943	0.710932	0.6097	0.795991	0.982257	0.533377
2810433D01Rik	0	0	0.018692	0	0	0	0	0.037471	0	0	0	0	0.023441	0	0	0	0	0	0	0	0	0	0	0
2810442N19Rik	0	0	0	0	0	0	0	0	0	0	0	0	0	0	0	0	0	0	0	0	0	0	0	0
2810454H06Rik	0.28583	0.185421	0.22949	0.401734	0.372292	0.183505	0.246074	0.318498	0.368578	0.35653	0.190967	0.36545	0.265662	0.255377	0.299788	0.249448	0.187532	0.277101	0.291796	0.202427	0.236731	0.367706	0.152554	0.220903
2810459M11Rik	0	0	0	0	0.019751	0.022253	0.02611	0	0.034763	0.008647	0.008532	0	0	0	0	0.010083	0	0.011201	0	0	0	0	0	0.009376
2810468N07Rik	0.842431	0.906029	0.831781	0.970717	0.633452	0.960715	1.22387	1.29691	0.964818	0.981278	1.28393	1.2551	0.764958	0.534797	0.738587	0.398003	0.589078	0.856617	0.86959	1.5415	0.627948	0.770029	0.63894	0.994596
2810471M01Rik	0.374531	0.524798	0.484022	0.491984	0.370442	0.32461	0.516907	0.469503	0.507105	0.378408	0.284471	0.491309	0.274132	0.511981	0.499113	0.483283	0.534459	0.513517	0.317643	0.22787	0.307093	0.358869	0.359812	0.312612
2810474O19Rik	4.69167	4.44721	3.81716	6.10955	4.67894	4.36135	4.75184	5.49193	5.14241	4.88953	3.15695	7.21997	5.92707	5.71141	3.85104	4.46721	6.53507	5.52201	5.85078	9.07327	6.9355	6.87793	4.24977	3.84499
2900005J15Rik	0.411892	0.377895	0.282097	0.64412	0.307163	0.346063	0.491535	0.221288	0.241856	0.509579	0.279329	0.406255	0.430682	0.354865	0.392072	0.412649	0.361929	0.146686	0.545827	0.434716	0.635979	0.58143	0.518185	0.322309
2900008C10Rik	2.82525	3.29899	2.22155	2.07857	2.49906	2.75867	2.8698	2.22674	2.86565	2.69647	2.7914	2.28364	2.54584	2.32723	1.79833	2.31958	2.10229	2.69125	1.87501	2.11621	2.26003	2.72361	1.98601	1.84531
2900009J06Rik	0	0	0.067392	0	0	0	0	0	0	0	0	0.11161	0	0	0	0	0	0	0	0	0	0	0	0
2900011O08Rik	0	0	0	0	0.030948	0	0	0	0	0	0	0	0	0	0	0	0	0	0	0	0.020991	0	0	0
2900026A02Rik	1.88515	2.81138	2.06296	2.72905	2.02671	2.80982	1.89776	3.41634	1.72409	2.68645	1.64877	2.53236	2.10506	2.1008	2.16747	2.08076	1.91072	2.05603	1.61837	2.08375	2.22234	1.85909	1.7717	1.90807
2900041M22Rik	0.178014	0.337777	0.204081	0.324776	0.366813	0.523471	0.290943	0.260346	0.193682	0.535287	0.23239	0.337987	0.442069	0.465215	0.148267	0.249677	0.284686	0.388298	0.212309	0.270765	0.431247	0.373121	0.213772	0.18573
2900052N01Rik	0	0	0	0	0	0	0	0	0	0	0	0	0	0	0	0.012981	0	0	0	0	0	0	0	0
2900055J20Rik	0	0	0	0	0	0	0	0	0	0	0	0	0	0	0	0	0	0	0	0	0	0	0	0
2900057B20Rik	0	0	0	0	0	0	0	0	0	0	0	0	0	0	0	0	0	0	0	0	0	0	0	0
2900060B14Rik	0.651226	0.409459	0.71004	0.073115	0.660631	0.496197	0.727763	0.251188	0.629817	0.578433	0.61829	0.691722	0.628554	0.563941	1.08481	0.562088	0.8874	0.37464	0.212427	0.522482	0.672125	0.659993	0.561466	0.574922
2900076A07Rik	0.490267	1.02228	0.905132	1.12447	0.615764	0.823823	0.559627	0.877982	0.880563	0.775026	0.797952	1.35396	0.805565	0.901097	0.875018	0.746576	1.06838	1.00394	0.631125	0.365248	0.887509	0.922753	0.672857	0.511517
2900079G21Rik	0.032649	0	0	0	0	0	0	0	0	0	0	0	0	0	0	0	0	0	0	0	0	0	0	0
2900092C05Rik	0	0	0	0	0	0	0	0	0	0	0	0	0	0	0	0	0	0	0	0	0	0	0	0
2900092D14Rik	0	0.098334	0.017554	0.046093	0.034706	0.065168	0.061172	0.140757	0.050903	0.111421	0.029983	0.029071	0.055034	0.016929	0.052606	0.129927	0.103598	0.026242	0.044639	0	0.031386	0.075649	0.06742	0.065898
2900097C17Rik	21.1601	24.9496	19.524	20.409	21.8374	23.9704	22.5764	24.5408	21.0468	24.3584	20.4999	23.7092	17.7117	18.585	16.2918	15.8331	19.3221	19.2031	16.7841	19.5176	19.2047	19.3558	17.1303	17.5844
3000002C10Rik	138.58	114.163	152.673	126.373	151.525	138.524	162.775	129.581	110.804	109.884	135.77	121.69	157.062	160.998	175.531	147.828	119.156	136.739	135.973	136.354	144.882	142.297	148.638	154.939
3010001F23Rik	0	0	0	0	0	0	0	0	0	0	0	0	0	0	0	0	0	0	0	0	0	0	0	0
3010026O09Rik	5.82386	4.96245	6.18999	6.89209	5.93902	6.30137	6.51711	5.34943	5.60702	5.57871	6.5505	5.32498	5.95238	6.87689	8.08445	7.85932	6.94494	6.73596	7.00842	6.61237	5.24061	7.22676	8.35887	7.03426
3010033K07Rik	0	0	0	0	0	0	0	0	0	0	0	0	0	0	0	0	0	0	0	0	0	0	0	0
3100003L05Rik	0	0	0	0	0	0	0	0	0	0	0	0	0	0	0	0	0	0	0	0	0	0	0	0
3110001I22Rik	2.96751	3.5101	2.60275	3.06562	2.79534	3.36408	3.33134	3.60727	3.54085	3.50442	2.76254	2.71403	3.28422	3.03699	2.66422	3.3081	2.99631	2.81016	3.3911	3.01471	3.04506	3.48503	3.02367	2.9755
3110002H16Rik	17.1219	15.9232	18.7551	17.5266	15.3042	14.3969	15.8976	16.6113	15.7348	15.5967	18.6113	15.3414	15.5955	14.1473	17.7468	17.3504	15.3526	16.1627	18.5388	23.1494	15.0656	14.8018	19.4464	19.4361
3110007F17Rik	0.780164	1.36647	0.894405	1.13869	0.714487	1.16721	0.708382	1.41266	0.754516	0.969661	0.895021	0.897735	0.611816	0.522783	0.866394	0.437695	0.799785	1.45865	0.723696	0.45206	0.533073	0.545081	0.416391	0.474822
3110009E18Rik	10.8531	9.01186	9.77539	9.00996	10.8167	9.85441	11.1246	12.4755	10.7148	11.8897	9.04479	8.49228	7.18613	8.24227	8.66757	7.72444	9.15359	12.3253	10.4774	7.22797	10.4272	10.0738	8.85727	7.58784
3110009F21Rik	0	0	0	0	0	0	0	0	0	0	0	0	0	0	0	0	0	0	0	0	0	0	0	0
3110015C05Rik	0	0	0	0	0	0	0	0	0	0.030679	0.030271	0	0.066675	0	0	0	0.156888	0	0.067601	0	0.142594	0.114562	0	0
3110021A11Rik	0.108882	0.08476	0.030261	0.15892	0.279205	0.269626	0.42182	0.121326	0.245706	0.069847	0.103375	0.150349	0.227698	0.058369	0	0.162896	0.035719	0	0.153907	0.063091	0.216429	0.217352	0.174339	0.075734
3110021N24Rik	0.017168	0.140325	0.014314	0	0	0	0.024941	0	0	0.01652	0	0	0.017951	0.02761	0.028598	0	0	0.021399	0	0	0	0.020562	0	0
3110035E14Rik	0	0	0	0	0	0	0	0	0	0	0	0	0	0	0	0	0	0	0	0	0	0	0	0
3110039I08Rik	0	0	0	0	0	0	0	0	0	0	0	0	0	0	0	0	0	0	0	0	0	0	0	0
3110039M20Rik	0	0	0	0	0	0	0	0	0	0	0	0	0	0	0	0	0	0	0	0	0	0	0	0
3110040N11Rik	25.8234	24.245	27.3499	25.212	25.0429	24.4554	26.616	26.3056	26.1894	25.9564	28.692	23.6596	27.5488	25.1985	29.1233	27.1742	30.3594	27.7944	28.9301	27.237	25.6477	25.5377	31.2342	26.3237
3110043O21Rik	2.04799	4.68452	2.40149	4.13568	2.27126	4.09886	2.41827	4.48596	2.36956	4.20228	2.48601	3.82225	1.35916	1.69945	2.22762	1.85726	2.06154	1.92328	2.27029	1.8857	1.54748	1.98251	1.67702	2.01968
3110045C21Rik	0.57237	0.768595	0.644252	0.668324	0.723375	0.496078	0.332612	0.23917	0.747296	0.660908	0.652106	0.63228	0.568556	0.27615	0.095345	0.19267	0.704117	0.463729	0.364074	0.397986	0.554637	0.616989	0.320761	0.477743
3110052M02Rik	0.972451	1.11152	0.827929	0.959558	0.873026	0.898796	0.895413	1.35068	0.920612	1.23227	0.760722	1.1253	0.995331	0.627771	0.752912	0.645468	1.00421	0.964566	0.92203	1.02379	1.14345	1.0417	0.910111	0.864555
3110056K07Rik	3.15489	2.0094	2.89132	1.94084	2.60753	2.80863	2.34851	2.74555	2.57206	2.9379	2.6968	2.55624	2.78082	1.95184	2.56255	2.80858	4.03043	3.49303	3.12087	3.11719	3.77042	2.65446	2.42139	2.77477
3110057O12Rik	0.840065	1.20514	1.08065	0.910832	0.936402	1.24816	1.15069	1.6047	0.916904	1.42037	1.40146	0.994281	1.25484	1.11941	1.05953	1.65629	0.968472	0.942387	1.31043	1.41858	1.10924	1.16428	0.903128	1.08933
3110062M04Rik	1.96624	1.6597	1.85771	1.99046	1.51983	1.95013	2.4686	2.05468	1.80189	1.73734	1.93594	2.2279	2.41006	2.59478	2.26444	2.47862	2.4574	2.66262	2.49624	2.00335	2.67795	2.0935	2.60414	2.07679
3110070M22Rik	1.14548	0.614551	0.516251	0.677793	0.578394	0.19166	0.854556	0.879679	0.778469	0.685168	0.587863	0.470242	0.712166	0.746833	0.876709	0.798968	0.578892	0.810362	0.623593	0.430534	0.323075	0.556205	0.842697	0.646016
3110079O15Rik	0	0	0	0	0	0	0	0	0	0	0	0	0	0	0	0	0	0	0	0	0	0	0	0
3110082I17Rik	58.2774	53.469	57.6866	43.142	63.2358	53.0212	55.0453	45.5729	63.3101	55.7814	57.0597	41.6067	64.1892	64.2598	60.0472	57.903	66.9626	64.0158	62.4547	56.2925	60.7885	63.8673	64.0106	68.8549
3110082J24Rik	0	0	0	0	0	0	0	0	0	0	0	0	0	0	0	0	0	0	0	0	0	0	0	0
3110099E03Rik	0	0	0	0	0	0	0	0	0	0	0	0	0	0	0	0	0	0	0	0	0	0	0	0
3200001D21Rik	0.144095	0.168257	0.131064	0.114717	0.057585	0.081097	0.152247	0.197056	0.164696	0.126049	0.136808	0.126619	0.09588	0.105335	0.130927	0.073492	0.077351	0.08164	0.138873	0.091085	0.156231	0.251035	0.083898	0.109339
3300002I08Rik	0.599972	1.1317	1.53919	1.34722	1.06512	1.08572	1.34097	1.92849	0.937323	1.24345	1.13926	1.27456	1.25468	1.48445	1.23007	1.19105	1.04466	1.32309	1.6146	0.882494	1.51366	0.663326	2.43859	1.1075
3300002P13Rik	0	0	0	0	0	0	0	0	0	0	0	0	0	0	0	0	0	0	0	0	0	0	0	0
3300005D01Rik	0.144895	0.180237	0.367799	0	0.430899	0.107882	0.189874	0.080471	0.597122	0.167682	0.124087	0	1.5147	1.46643	0.400999	0.270108	1.95477	0.949683	0.557963	0.2015	1.29895	0.878158	0.371202	0.700197
3425401B19Rik	0	0.006295	0.035962	0.094429	0.017775	0.020026	0.070493	0.045057	0.036499	0.057066	0.020475	0.096781	0.062011	0.086706	0.080829	0.060495	0.042448	0.00672	0.045725	0.149953	0.096451	0.083947	0.077693	0.028126
3632451O06Rik	0	0	0	0	0	0	0	0	0	0	0	0	0	0	0	0	0	0	0	0	0	0	0	0
3632454L22Rik	0.173874	0.295315	0.289941	0.369132	0.347425	0.33271	0.459275	0.283339	0.351602	0.486715	0.180087	0.50201	0.330556	0.254208	0.500283	0.195097	0.333661	0.315236	0.234602	0.329727	0.377034	0.416507	0.151855	0.197902
3830403N18Rik	1.46599	1.19827	1.63788	1.28382	1.35332	1.92404	1.78901	1.66622	1.33273	1.69277	1.75373	1.57896	1.83945	2.3105	2.149	2.03972	1.90443	1.6811	2.30015	2.29354	2.53519	1.54516	1.59617	1.16245
3830406C13Rik	7.45805	6.76215	6.58892	5.76712	6.07933	5.61087	6.78081	5.8407	7.40393	7.04574	6.35402	5.81415	7.99194	8.06235	7.28305	7.99429	9.23551	8.91131	8.16836	7.72721	9.79308	9.22851	6.64301	7.20158
3830408C21Rik	0.04727	0.073595	0.013137	0.068994	0.051949	0.097547	0.114456	0.105346	0.060955	0.030324	0.04488	0.108788	0.049427	0.050681	0.078742	0.03536	0.062028	0.03928	0.050113	0	0.117451	0.150978	0	0.082199
3830417A13Rik	0	0	0	0	0	0	0	0	0	0	0	0	0	0	0	0	0	0	0	0	0	0	0	0
3830432H09Rik	0	0	0	0	0	0	0	0	0	0	0	0	0	0	0	0	0	0	0	0	0	0	0	0
3930402G23Rik	0	0	0	0	0	0	0	0	0	0	0	0	0	0	0	0	0	0	0	0	0	0	0	0
4430402I18Rik	0.015601	0.054649	0	0	0.068579	0.057948	0	0	0.045263	0.030023	0.044435	0.150793	0.032624	0.125446	0	0.175048	0.030706	0	0	0.027119	0.093029	0.03737	0.049958	0.065107
4631405J19Rik	0	0	0	0	0	0	0	0	0	0	0	0	0	0	0	0	0	0	0	0	0	0	0	0
4632415L05Rik	1.73739	1.86743	2.0668	2.36605	1.84544	1.95314	2.12274	2.0291	1.64512	1.85365	1.78065	2.25852	1.71023	1.97575	2.38553	2.25125	1.93162	1.66721	2.49692	2.05976	1.59307	1.6804	2.0602	2.04023
4632427E13Rik	2.05634	2.66214	1.82632	2.21838	1.86685	2.71212	1.68854	2.54042	2.29137	2.92502	1.69769	2.71602	1.82295	1.8692	0.89359	1.6051	1.62779	1.33728	1.80087	2.64209	1.33286	2.83773	1.78943	1.07273
4632428C04Rik	0.024635	0	0	0	0	0	0	0.061763	0	0	0	0.017008	0.012879	0	0	0.013821	0	0	0	0	0.018363	0.014753	0	0
4632428N05Rik	25.537	20.7969	17.932	23.4283	29.1972	24.2222	19.6258	24.1061	23.9633	20.7484	13.6403	25.3433	33.6452	27.879	16.7155	15.8573	28.9887	28.4536	18.5217	25.2318	35.2185	35.9674	17.4307	16.5478
4732416N19Rik	0.534041	0	0	0	0.5869	0	0	0	0	0	0	0	0	0.858858	0.889601	0	1.57672	0	0	0.928338	0	0	0	0
4732456N10Rik	0	0	0	0	0	0	0	0	0	0	0	0	0	0	0	0	0	0	0	0	0	0	0	0
4732471J01Rik	0.059955	0.046672	0.049989	0.163559	0.169335	0.242811	0.14517	0.210716	0.09664	0.076922	0.066496	0.116054	0.125381	0.112637	0.033291	0.022424	0.118009	0.049821	0.16335	0.069481	0.104413	0.07181	0.095998	0.116918
4732490B19Rik	0	0.014277	0	0.017845	0.013437	0	0	0	0	0.02353	0	0	0	0	0.020367	0	0.024065	0	0	0.042508	0.018227	0.014644	0	0
4732491K20Rik	0.0848	0.077015	0.007856	0.123771	0.082839	0.023333	0.054754	0.094492	0.0729	0.090665	0.06262	0.143117	0.068965	0.090919	0.156955	0.021145	0.157639	0.140933	0.059933	0.065516	0.08428	0.067712	0.120693	0.058984
4831440E17Rik	0.070338	0.044799	0.047983	0.009333	0.049191	0.05542	0.037158	0.032063	0.055657	0.067682	0.078922	0.070636	0.053488	0.030851	0.042607	0.064573	0.069222	0.119553	0.027115	0.022231	0.095327	0.068928	0.06143	0.026686
4833403I15Rik	0	0	0	0	0	0	0	0	0	0	0	0	0	0	0	0	0	0	0	0	0	0	0	0
4833411C07Rik	0	0	0	0	0	0	0	0	0	0	0	0	0	0	0	0	0	0	0	0	0	0	0	0
4833412C05Rik	0	0.161223	0	0.120914	0	0.102573	0	0.230778	0	0	0	0.076262	0	0.04441	0	0	0.054353	0	0.05855	0	0	0.033074	0	0
4833415N18Rik	0	0	0	0	0	0	0	0	0	0	0	0	0	0	0	0	0	0	0	0	0	0	0	0
4833417C18Rik	16.597	17.1031	19.3014	11.0531	15.1499	11.9592	18.1498	10.2323	20.8536	15.9048	21.1177	11.3963	19.5352	21.9878	17.2228	19.4878	22.0239	17.8894	16.8259	12.376	13.791	13.171	16.1553	16.1572
4833418N02Rik	0.136826	0.228242	0.130379	0.028529	0.128888	0.217816	0.170382	0.098013	0.264656	0.112851	0.18558	0.188935	0.12263	0.282918	0.097682	0.065797	0.019237	0.121819	0.082888	0.135914	0.1457	0.210704	0.12519	0.122363
4833419F23Rik	0.678917	0.118914	0.735878	0.099092	1.2684	0.210151	0.690424	0.397168	0.853577	0.261312	1.03133	0.281243	0.567911	0.709704	0.622014	1.48548	0.83519	0.550053	0.79172	1.35721	0.961523	0.528553	0.869648	1.48752
4833420G17Rik	6.99704	7.30639	7.19517	8.07164	6.20685	7.98528	7.25908	9.0844	6.81125	8.14336	7.02038	9.31779	7.30091	7.49626	7.82169	8.35678	6.76369	7.30976	7.86142	9.67413	8.47549	8.5629	6.44641	7.65008
4833422C13Rik	0	0	0	0.025319	0.019482	0.021478	0.025754	0.02963	0	0.037543	0.016831	0	0	0	0	0.019891	0	0	0	0	0.026428	0	0.028385	0.036992
4833422M21Rik	0	0	0	0	0	0	0	0	0	0	0	0	0	0	0	0	0	0	0	0	0	0	0	0
4833423E24Rik	0	0	0	0	0	0	0	0	0	0	0	0	0	0	0	0	0	0	0	0	0	0	0	0
4833427F10Rik	0.020275	0.071026	0.016905	0.059186	0	0.025104	0.029456	0	0.117653	0.117059	0.09625	0.111989	0.0212	0.065215	0	0.02275	0.039908	0.050545	0.064484	0.035245	0.030227	0.121422	0.032464	0.084617
4833427G06Rik	0	0.045059	0	0	0	0	0	0	0	0	0	0	0	0	0	0	0	0	0	0	0	0	0	0
4833428L15Rik	0	0	0	0	0	0	0	0	0	0	0	0	0	0	0	0	0	0	0	0	0	0	0	0
4833439L19Rik	31.838	39.271	31.4826	31.785	29.998	33.37	33.0074	36.1109	36.3697	34.9839	35.7078	33.0398	25.1872	27.3303	30.1473	28.7315	29.3529	29.9388	32.2777	36.097	30.4771	30.0218	32.715	33.1271
4921501E09Rik	0	0	0	0	0	0	0	0	0	0	0	0	0	0	0	0	0	0	0	0	0	0	0	0
4921504A21Rik	0	0	0	0	0	0	0	0	0	0	0	0	0	0	0	0	0	0	0	0	0	0	0	0
4921504E06Rik	0	0	0	0	0	0	0	0	0	0	0	0	0	0	0	0	0	0	0	0	0	0	0	0
4921506M07Rik	0	0	0	0	0	0	0	0	0	0	0	0	0	0	0	0	0	0	0	0	0	0	0	0
4921507L20Rik	0	0.067633	0.048292	0.084538	0.042436	0.071715	0.056097	0.03227	0.037344	0.037156	0.054991	0.079979	0.040375	0.0621	0.096484	0.021663	0.038001	0	0.061404	0.134246	0.057565	0.046249	0.030913	0.040287
4921507P07Rik	0.064067	0.179542	0.267084	0.074807	0.098571	0.190379	0.26061	0.171333	0.123921	0.123295	0.060826	0.123852	0.174172	0.12364	0.042689	0.230037	0.113491	0.079856	0.298845	0.289559	0.152817	0.138122	0.205163	0.133687
4921508D12Rik	0	0	0	0	0	0	0	0	0	0	0	0	0	0	0	0	0	0	0	0	0	0	0	0
4921509C19Rik	0	0	0	0	0	0	0	0	0	0	0	0	0	0	0	0	0	0	0	0	0	0	0	0.011634
4921509O07Rik	0	0	0	0	0	0	0	0	0	0	0	0	0	0	0	0	0	0	0	0	0	0	0	0
4921511C10Rik	0.061325	0.023869	0.068175	0.029836	0.112325	0.05062	0	0.068334	0.059309	0.157359	0	0.112907	0.106871	0.032875	0.102155	0.045874	0.060353	0.050959	0.086684	0.035534	0.152373	0.048967	0.196384	0
4921511C20Rik	0	0	0	0	0	0	0	0	0	0	0	0	0	0	0	0	0	0	0	0	0	0	0	0
4921511H03Rik	0	0	0	0	0	0	0	0	0	0	0	0	0	0	0	0	0	0	0	0	0	0	0	0
4921511I17Rik	0	0	0	0	0	0	0	0	0.02301	0	0	0.098558	0.024877	0.038263	0	0	0.023415	0.029655	0	0	0	0.028496	0	0
4921511M17Rik	0	0	0	0	0	0	0	0	0	0	0	0	0	0	0	0	0	0	0	0	0	0	0	0
4921511M17Rik+Gm15140+Samt1	0	0	0	0	0	0	0	0	0	0	0	0	0	0	0	0	0	0	0	0	0	0	0	0
4921513I03Rik	0	0	0	0	0	0	0	0	0	0	0	0	0	0	0	0	0	0	0	0	0	0	0.030384	0
4921515E04Rik	0.090664	0.060495	0.097191	0.094521	0.07117	0.128293	0.075266	0.108243	0.137789	0.099704	0.061485	0.089424	0.054172	0.083319	0.064726	0.043599	0.050987	0.08072	0.096117	0.067545	0.096545	0.031026	0.041477	0.081081
4921517D22Rik	0.123737	0.155599	0.095232	0.180601	0.073222	0.117851	0.13828	0.254546	0.092053	0.164859	0.198811	0.236577	0.189096	0.214305	0.079277	0.2136	0.149877	0.106776	0.121088	0.148912	0.170277	0.171004	0.076201	0.148962
4921524J17Rik	8.88752	12.0855	8.42629	9.82465	7.62418	10.0755	9.88804	9.90327	9.62895	11.7454	9.55954	10.5117	9.35177	9.19705	9.43256	10.4562	9.4478	9.04456	12.0856	11.8641	10.0629	11.4308	8.67634	8.90104
4921524L21Rik	0	0	0	0	0	0	0	0	0	0	0	0	0	0	0	0	0	0	0	0	0	0	0	0
4921525O09Rik	0.06398	0.170763	0.099069	0.30683	0.070313	0.226337	0.159343	0.504142	0.035358	0.131924	0.121489	0.542702	0.066899	0.20579	0.152254	0.082046	0.080956	0.079748	0.155036	0.031777	0.095382	0.098526	0.131713	0.028609
4921529L05Rik	0	0	0	0	0	0	0	0	0	0	0	0	0	0	0	0	0	0	0	0	0	0	0	0
4921530L21Rik	0	0	0	0	0	0	0	0	0	0	0	0	0	0	0	0	0	0	0	0	0	0	0	0
4921531C22Rik	0.67505	0.60493	0.484301	0.75614	0.500328	0.719192	0.821054	0.65599	0.50103	0.64956	0.521671	0.802071	0.410375	0.580687	0.366114	0.422761	0.571647	0.606602	0.649074	0.791402	0.772326	0.770921	0.351911	0.606034
4921531P14Rik	0	0	0	0	0	0	0	0	0	0	0	0	0	0	0	0	0	0	0	0	0	0	0	0
4921533I20Rik	0	0	0	0	0	0	0	0	0	0	0	0	0	0	0	0	0	0	0	0	0	0	0	0
4921534H16Rik	0	0	0	0	0	0	0	0	0	0	0	0	0	0	0	0	0	0	0	0	0	0	0	0
4921536K21Rik	0	0.026678	0.019049	0	0	0.014144	0.099574	0.019093	0	0.032976	0.021691	0	0.035833	0.055114	0.019029	0.025635	0.078695	0.014239	0	0	0	0.054728	0.018291	0.011918
4921539E11Rik	0	0	0	0	0	0	0	0	0	0	0	0	0	0	0	0	0	0	0	0	0	0.01521	0	0
4922502D21Rik	0	0	0	0.027873	0.041975	0	0	0	0	0	0	0	0	0	0	0	0	0.023804	0	0	0	0	0.030578	0
4922502H24Rik	0	0	0	0	0	0	0	0	0	0	0	0	0	0	0	0	0	0	0	0	0	0	0	0
4922502N22Rik	0	0	0	0	0	0	0	0	0	0	0	0	0	0	0	0	0	0	0	0	0	0	0	0
4930401C15Rik	0	0	0	0	0	0	0	0	0	0	0	0	0	0	0	0	0	0	0	0	0	0	0	0
4930401O10Rik	0	0	0	0	0	0	0	0	0	0	0	0	0	0	0	0	0	0	0	0	0	0	0	0
4930401O12Rik	0	0	0	0	0	0	0	0	0	0	0	0	0	0	0	0	0	0	0	0	0	0	0	0
4930402F06Rik	0.023237	0	0.019374	0	0	0	0	0	0	0	0	0	0	0.037371	0.038708	0	0	0.028964	0	0	0	0	0	0.024244
4930402F11Rik	0	0	0	0	0	0	0	0	0	0	0	0	0	0	0	0	0	0	0	0	0	0	0	0
4930402H24Rik	2.89942	2.58857	2.91604	2.91822	3.00053	2.45312	2.7555	2.85724	3.4876	3.05149	2.6897	3.13618	2.30534	1.8166	1.68038	2.33155	2.22331	2.04039	2.22849	1.52254	2.04416	2.03299	1.83764	2.31293
4930402K13Rik	0	0	0	0	0	0	0	0	0	0	0	0	0	0	0	0	0	0	0	0	0	0	0	0
4930404A05Rik	0	0	0	0	0	0	0	0	0	0	0	0	0	0	0	0	0	0	0	0	0	0	0	0
4930404A10Rik	0	0	0	0	0	0	0	0	0	0	0	0	0	0	0	0	0	0	0	0	0.127566	0	0	0
4930404H11Rik	0	0	0	0	0	0	0	0	0	0	0	0	0	0	0	0	0	0	0	0	0	0	0	0
4930404I05Rik	0	0	0	0.047549	0	0	0.047328	0	0.063013	0	0	0	0	0	0	0	0	0	0	0	0	0	0	0
4930404N11Rik	3.37157	6.44223	3.24921	3.89845	4.95643	5.8552	3.88037	4.09845	4.44645	4.6768	4.53137	3.44636	4.71577	4.78848	4.52225	4.22529	4.26615	3.22009	2.87803	4.49082	4.24302	4.03823	5.46857	4.38572
4930405A10Rik	0	0	0	0	0	0	0	0	0	0	0	0	0	0	0	0	0	0	0	0	0	0	0	0
4930405A21Rik	0.270509	0.175482	0.225542	0.350954	0.264252	0.297718	0.30566	0.251188	0.319753	0.260295	0.142682	0.24902	0.282849	0.386702	0.450612	0.168626	0.35496	0.112392	0.477961	0.104496	0.134425	0.215998	0.144377	0.282234
4930405D11Rik	0	0	0	0	0	0	0	0	0	0	0	0	0	0	0	0	0	0	0	0	0	0	0	0
4930405J17Rik	0	0	0	0	0	0	0	0	0	0	0	0	0	0	0	0	0	0	0	0	0	0	0	0
4930405L22Rik	0	0	0	0	0	0	0	0	0	0	0	0	0	0	0	0	0	0	0	0	0	0	0	0
4930406D18Rik	0	0	0	0	0	0	0	0	0	0	0	0	0	0	0	0	0.042593	0	0	0	0	0	0	0
4930407I10Rik	0.0064	0	0	0	0	0	0	0	0	0	0	0	0	0	0	0	0	0	0	0	0	0	0	0
4930412B13Rik	0	0	0	0	0	0	0	0	0	0	0	0	0	0	0	0	0	0	0	0	0	0	0	0
4930412C18Rik	0	0	0	0	0	0	0	0	0	0	0	0	0	0	0	0	0	0	0	0	0	0	0	0
4930412D23Rik	0	0	0	0	0	0	0	0	0	0	0	0	0	0	0	0	0	0	0	0	0	0	0	0
4930412O13Rik	0	0	0	0	0	0	0.011033	0	0	0.007308	0	0	0	0	0	0.008521	0.007474	0	0.008051	0	0	0	0.01216	0
4930413E15Rik	0	0	0	0	0	0	0	0	0	0	0	0	0	0	0	0	0	0	0	0	0	0	0	0
4930413F20Rik	0	0	0	0	0	0	0	0	0	0	0	0	0	0	0	0	0	0	0	0.053761	0	0	0	0
4930413G21Rik	1.21588	0.896687	0.835907	0.747216	0.773603	0.977219	0.929688	0.962649	1.07275	1.16996	0.729084	1.1782	1.0483	0.720412	0.852799	0.74198	1.00766	0.877411	0.701033	0.482047	0.699611	0.894213	0.683096	0.400603
4930413M19Rik	0	0	0	0	0	0	0	0	0	0	0	0	0	0	0	0	0	0	0	0	0	0	0	0
4930414L22Rik	2.24297	2.25362	2.26154	2.30938	2.56052	2.45423	2.34919	2.23777	2.10197	2.34232	2.03049	2.47295	2.09077	2.46073	2.60674	2.49724	2.15607	2.27561	2.91242	2.9016	2.8254	2.56152	2.39425	1.8141
4930414N06Rik	0	0	0.10433	0	0	0	0	0	0	0.060203	0	0	0	0	0	0	0	0	0	0	0	0	0	0
4930415F15Rik	0.079432	0.046376	0.198685	0.231872	0.174589	0	0.115398	0.066383	0.345695	0.152866	0.15083	0.054842	0.20764	0	0.132318	0.044564	0.234519	0.049504	0	0.276159	0	0.095138	0.063592	0.165751
4930415L06Rik	0	0	0	0	0	0	0	0	0	0	0	0	0	0	0	0	0	0	0	0	0	0	0	0
4930415O20Rik	0.052838	0.123396	0.044055	0.07712	0	0.130843	0	0	0.051101	0	0	0.072961	0	0	0	0	0	0.13172	0.168046	0	0	0.063286	0	0.110256
4930417O13Rik	2.95506	1.78918	2.19008	0.838653	3.48811	1.66002	3.1403	1.18907	2.85791	1.60604	2.07823	1.58685	3.46179	2.64022	1.82315	1.99559	2.82742	3.10355	2.05951	1.75985	2.61061	3.24441	2.14672	1.45593
4930417O22Rik	0.025237	0.029469	0	0	0	0	0	0	0	0	0	0	0.052777	0	0	0	0	0.031457	0	0.043871	0	0.030228	0	0
4930419G24Rik	0	0	0	0	0	0	0	0	0	0	0	0	0	0	0	0	0	0	0	0	0	0	0	0
4930423M02Rik	0	0	0	0	0	0	0	0	0	0	0	0	0	0	0	0	0	0	0	0	0	0	0	0
4930425K10Rik	0	0	0	0	0	0	0	0	0	0	0	0	0	0	0	0	0	0	0	0	0	0	0	0
4930425L21Rik	0	0	0	0	0	0	0	0	0	0	0	0	0	0	0	0	0	0	0	0	0	0	0	0
4930425O10Rik	0	0.073881	0.017585	0	0.046356	0.052227	0	0	0	0.040588	0.040048	0	0.022053	0	0	0.04733	0	0	0	0	0.031442	0	0	0.022005
4930426D05Rik	0	0	0	0	0	0	0	0	0	0	0	0	0	0	0	0	0	0	0	0	0	0	0	0
4930426L09Rik	0.040251	0.0235	0.06712	0.058748	0.022117	0.074755	0	0.20183	0.097319	0.290482	0.057323	0.13895	0.06313	0.129465	0.100574	0.022582	0.178256	0.075256	0.064007	0	0.150014	0.048209	0.193345	0.104988
4930427A07Rik	9.66272	11.8138	9.98141	10.1091	10.3546	11.5115	10.8133	10.489	11.8365	10.6788	11.8992	8.54226	10.2993	11.1101	11.5672	10.332	10.9044	11.733	11.529	11.1257	9.67433	10.4843	12.1318	12.2206
4930428D18Rik	0	0	0	0	0	0	0	0	0	0	0	0	0	0	0	0	0	0	0	0	0	0	0	0
4930428E07Rik	0	0	0	0	0	0	0	0	0	0	0	0	0	0	0	0	0	0	0	0	0	0	0	0
4930428G15Rik	0	0	0	0	0	0	0	0	0	0	0	0	0	0	0	0	0	0	0	0	0	0	0	0
4930428O21Rik	0.378126	0	0.272278	0.075258	0.169999	0	0.324607	0.086184	0.398939	0.016539	0.391638	0.047466	0.197688	0.082924	0.515355	0.539992	0.16915	0.19281	0.346202	0.418286	0.307478	0.391134	0.440322	0.627638
4930429B21Rik	0.150535	0.27343	0.125511	0.219714	0.202198	0.062129	0.218695	0.223653	0.097057	0.305796	0.254083	0.161673	0.227359	0.268994	0.055724	0	0.18107	0.166786	0.035464	0.058151	0.049871	0.1202	0.133907	0.069804
4930429D17Rik	0	0	0	0	0	0	0	0	0	0	0	0	0	0	0	0	0	0	0	0	0	0	0	0
4930429F11Rik	0	0	0	0	0	0	0	0	0	0	0	0	0	0	0	0	0	0	0	0	0	0	0	0
4930429F24Rik	0.019675	0	0.049214	0.086151	0.021623	0.048722	0.057168	0.032886	0.019028	0.037865	0	0.054337	0	0.031642	0.032775	0.022077	0	0.024524	0	0.136808	0.058664	0	0	0.041056
4930430A15Rik	0	0	0	0	0	0	0	0	0	0	0	0	0	0	0	0	0	0	0	0	0	0	0	0
4930430F08Rik	3.38562	4.42091	3.68788	3.56	4.36085	4.237	4.25748	3.52917	4.20732	4.13352	4.38955	3.66962	4.51073	3.9519	3.7295	3.90098	3.97683	3.97043	4.57336	5.37905	3.4734	4.33847	3.3808	4.48193
4930430F21Rik	0	0	0	0	0	0	0	0	0	0	0	0	0	0	0	0	0	0	0	0	0	0	0	0
4930430J02Rik	0	0	0	0	0	0	0	0	0	0	0	0	0	0	0	0	0	0	0	0	0	0	0	0
4930431F12Rik	0	0	0	0	0	0	0	0	0	0	0	0	0	0	0	0	0	0	0	0	0	0	0	0
4930431P03Rik	0.013105	0	0.098341	0.114767	0.05761	0.064906	0.057118	0	0.025349	0	0	0.054289	0.095922	0.063229	0	0.073525	0.077385	0.049005	0.055574	0.113906	0.058612	0.078483	0.020984	0.013673
4930432J09Rik	0	0	0	0	0	0	0	0	0	0	0	0	0	0	0	0	0.009397	0	0	0	0	0	0	0
4930432K21Rik	2.00293	2.57266	2.54672	2.94166	2.65518	2.60394	2.69159	2.32252	2.57875	2.56572	2.78114	2.62744	2.67024	3.08024	2.60662	1.9103	2.89516	2.90224	2.6675	2.50251	2.33279	2.68385	2.78611	2.89953
4930432M17Rik	0	0	0	0	0	0	0	0	0	0	0	0	0	0	0	0	0	0	0	0	0	0	0	0
4930433B08Rik	0	0	0	0	0	0	0	0	0	0	0	0	0	0	0	0	0	0	0	0	0	0	0	0
4930433I11Rik	0	0	0	0	0	0	0	0	0	0	0	0	0	0	0	0	0	0	0	0	0	0	0	0
4930433N12Rik	0	0	0	0	0	0	0	0	0.020928	0	0	0	0	0	0	0	0	0	0	0	0	0	0	0
4930434J06Rik	0	0	0	0	0	0	0	0	0	0	0	0	0	0	0	0	0	0	0	0	0	0	0	0
4930435E12Rik	0	0	0	0	0	0	0	0	0	0	0	0	0	0	0	0	0	0	0	0	0	0	0	0
4930438E09Rik	0	0	0	0	0	0	0	0	0	0	0	0	0	0	0	0	0	0	0	0	0	0	0	0
4930440C22Rik	0	0	0	0	0	0	0	0	0	0	0	0	0	0	0	0	0	0	0	0	0	0	0	0
4930440I19Rik	0	0	0	0	0	0	0	0	0	0	0	0	0	0	0	0	0	0	0	0	0	0	0	0
4930441J16Rik	0	0	0	0	0	0	0	0	0	0	0	0	0	0	0	0	0	0	0	0	0	0	0	0
4930442J19Rik	0	0	0	0	0	0	0	0	0	0	0	0	0	0	0	0	0	0	0	0	0	0	0	0
4930442L01Rik	0	0	0	0	0	0	0	0	0	0	0	0	0	0	0	0	0	0	0	0	0	0	0	0
4930443O20Rik	0	0	0.01728	0	0	0	0	0	0	0	0	0.057236	0	0	0	0	0	0	0	0	0	0	0	0
4930444F02Rik	0	0	0	0	0	0	0	0	0	0	0	0.015938	0	0	0	0	0	0	0	0	0	0	0	0
4930444G20Rik	0.016887	0	0	0	0	0	0.024533	0.05645	0	0	0	0.046636	0	0	0.02813	0	0	0.021048	0.017902	0	0	0	0	0
4930444M15Rik	0	0	0	0	0	0	0	0	0.017445	0.052069	0.017125	0	0	0	0	0	0	0.022483	0	0	0	0	0.028881	0
4930444P10Rik	0	0	0	0	0	0	0	0	0	0	0	0	0	0	0	0	0	0	0	0	0	0	0	0
4930445N18Rik	0	0	0	0	0	0	0	0	0	0	0	0	0	0	0	0	0	0	0	0	0	0	0	0
4930447A16Rik	0	0	0	0	0	0	0	0	0	0	0	0	0	0	0	0	0	0	0	0	0	0	0	0
4930447C04Rik	0	0	0	0	0	0	0	0	0	0.015067	0	0	0	0	0	0	0	0	0	0.054437	0	0	0	0
4930447F24Rik	0	0	0	0	0	0	0	0	0	0	0	0	0	0	0	0	0	0	0	0	0	0	0	0
4930447J18Rik	0	0	0	0	0	0	0	0	0	0	0	0	0	0	0	0	0	0	0	0	0	0	0	0
4930447K03Rik	0.347411	0.135222	0.217245	0.211277	0.44543	0.179229	0.252357	0.193558	0.391988	0.222862	0.329841	0.399766	0.332988	0.419036	0.289357	0.259877	0.227935	0.360858	0.214844	0.603914	0.34528	0.312078	0.231776	0.241646
4930447M23Rik	0	0	0	0	0	0	0	0	0	0	0	0	0	0	0	0	0	0	0	0	0	0	0	0
4930447N08Rik	0	0	0	0	0	0	0	0	0	0	0	0	0	0	0	0	0	0	0	0	0	0	0	0
4930448C13Rik	0	0	0	0	0	0	0	0	0	0	0	0	0	0	0	0	0	0	0	0	0	0	0	0
4930448F12Rik	0	0	0	0	0	0	0	0	0	0	0	0	0	0	0	0	0	0	0	0	0	0	0	0
4930448H16Rik	0	0	0	0	0	0	0	0	0	0	0	0	0	0	0.08248	0	0	0	0	0	0	0	0	0
4930448I06Rik	0	0	0	0	0	0	0	0	0	0	0	0	0	0	0	0	0	0	0	0	0	0	0	0
4930448I18Rik	0	0	0	0	0	0	0	0	0	0	0	0	0	0	0	0	0	0	0	0	0	0	0	0
4930448K20Rik	0	0	0.052202	0.060921	0.045871	0.05168	0.060638	0.034882	0.020184	0.060245	0.059443	0.028818	0.021822	0.10069	0.104294	0.046834	0.082155	0.052026	0.022125	0.072557	0.031113	0.049992	0.033416	0
4930449E01Rik	0	0	0	0	0	0	0	0	0	0	0	0	0	0	0	0	0	0	0	0	0	0	0	0
4930449E18Rik	0	0	0	0	0	0	0	0	0	0	0	0	0	0	0	0	0	0	0	0	0	0	0	0
4930449I24Rik	0	0	0	0	0	0	0	0	0	0	0	0	0	0	0	0	0	0	0	0	0	0	0	0
4930451G09Rik	0	0	0	0	0	0	0	0	0	0	0	0	0	0	0	0	0	0	0	0	0	0	0	0
4930451I11Rik	0	0	0	0	0	0	0	0	0	0	0	0	0	0	0	0	0	0	0	0	0	0	0	0
4930452A19Rik	0	0	0	0	0	0	0	0	0	0	0	0	0	0	0	0	0	0	0	0	0	0	0	0
4930452B06Rik	0.293519	0.723553	0.480389	0.301471	0.382306	0.390342	0.2369	0.290725	0.389006	0.951912	0.319959	0.63047	0.34101	0.507011	0.543268	0.439127	0.609826	0.731712	0.507092	0.170077	0.324132	0.169268	0.295909	0.226845
4930452G13Rik	0	0	0	0	0	0	0	0	0	0	0	0	0	0	0	0	0	0	0	0	0	0	0	0
4930452N14Rik	0	0	0	0	0	0	0	0	0	0	0	0	0	0	0	0	0	0	0	0	0	0	0	0
4930453H23Rik	0	0	0	0	0	0	0	0	0	0	0	0	0	0	0	0	0	0	0.036887	0.030243	0	0	0	0
4930453L07Rik	0	0	0	0	0	0	0	0	0	0	0	0	0	0	0	0	0	0	0	0	0	0	0	0
4930453N24Rik	20.8063	18.5755	21.1694	18.9554	19.9026	19.029	25.396	21.4442	19.2096	19.5234	21.3113	19.7947	22.2489	23.7047	22.7193	27.1529	19.4371	24.3377	26.8216	30.2704	28.0704	25.1087	22.1976	22.7865
4930455B14Rik	0	0	0	0	0	0	0	0	0	0	0	0	0	0	0	0	0	0	0	0	0	0	0	0.028444
4930455C13Rik	0	0	0.033247	0	0	0	0	0	0	0	0.037858	0	0.041694	0.064128	0	0	0.039243	0	0	0	0.059446	0	0	0
4930455D15Rik	0	0	0.032112	0	0.021163	0	0	0.064374	0	0	0	0	0.020136	0.03097	0.032078	0.064823	0	0	0	0	0	0	0.030834	0
4930455F16Rik	0	0	0	0	0	0	0	0	0	0	0	0	0	0	0	0	0	0	0	0	0	0	0	0
4930455H04Rik	0	0	0	0	0	0	0	0	0	0	0	0	0	0	0	0	0	0	0	0	0	0	0	0
4930455J16Rik	0	0	0	0	0	0	0	0	0	0	0	0	0	0	0	0	0	0	0	0	0	0	0	0
4930456L15Rik	0	0	0	0	0.083206	0	0	0	0	0	0	0	0	0	0	0	0	0	0	0	0	0	0	0
4930459C07Rik	0	0	0	0	0	0	0	0	0	0	0	0	0	0	0	0	0	0	0	0	0	0	0	0
4930459L07Rik	0	0	0	0	0	0	0	0	0	0	0	0	0	0	0	0	0	0	0	0	0	0	0	0
4930461G14Rik	0	0	0	0	0	0	0	0	0	0	0	0	0	0	0	0	0	0	0	0	0	0	0	0
4930463O16Rik	0	0	0	0	0	0	0	0	0	0	0	0	0	0	0	0	0	0	0	0	0	0	0	0
4930465K10Rik	0.331766	0.110685	0.237099	0.207527	0.234388	0.176048	0.172137	0.039609	0.068755	0.091211	0.22499	0.163613	0.3469	0.076222	0.118426	0.2659	0.279862	0.236302	0.326594	0.247164	0.317955	0.141916	0.075887	0.098899
4930465M20Rik	0	0.0242	0	0	0	0	0	0	0	0	0	0	0	0	0	0	0	0	0	0	0	0	0	0
4930467D21Rik	0	0	0	0	0	0	0	0	0	0	0	0	0	0	0	0	0	0	0	0	0	0	0	0
4930467E23Rik	0	0	0	0	0	0	0	0	0	0	0	0	0	0	0	0	0	0	0	0	0	0	0	0
4930467K11Rik	0	0	0	0	0	0	0	0	0	0	0	0	0	0	0	0	0	0	0	0.071904	0	0	0	0
4930468A15Rik	0	0	0	0	0	0	0	0	0	0	0	0	0	0	0	0	0	0	0	0	0	0	0	0
4930469G21Rik	0	0	0	0	0	0	0	0	0	0	0	0	0	0	0	0	0	0	0	0	0	0	0	0
4930470H14Rik	3.70811	3.36321	4.0264	4.22906	3.12743	4.52715	5.36202	5.13125	4.03656	4.63022	2.32521	5.16793	4.07563	3.93866	2.87299	3.36727	3.07221	2.6012	3.67512	5.1867	3.65108	3.07793	3.231	2.86113
4930470O06Rik	0	0	0	0	0	0	0	0	0	0	0	0	0	0	0	0	0	0	0	0	0	0	0	0
4930470P17Rik	0	0	0	0	0	0	0	0	0	0	0	0	0	0	0	0	0	0	0	0	0	0	0	0
4930471C04Rik	0	0	0	0	0	0	0	0	0	0	0	0	0	0	0	0	0	0	0	0	0	0	0	0
4930471G03Rik	0	0	0	0	0	0	0	0	0	0	0	0	0	0	0	0	0	0	0	0	0	0	0	0
4930471M09Rik	0	0	0	0	0	0	0.039071	0	0	0	0.051068	0	0	0	0	0	0	0	0	0.046751	0	0	0	0
4930473A02Rik	0.053356	0.218061	0.044487	0.077877	0.058638	0	0	0	0.232211	0.102683	0.025329	0.110515	0.083686	0	0	0	0.026255	0.232771	0.11313	0	0.159088	0.031953	0.042716	0
4930473O22Rik	0	0	0	0	0	0	0	0	0	0	0	0	0	0	0	0	0	0	0	0	0	0	0	0
4930474G06Rik	0	0	0	0.032782	0.012342	0	0.03263	0	0.021722	0.032419	0	0.046522	0.023485	0	0	0	0.011052	0.027996	0	0.019522	0	0.026902	0.017982	0.023434
4930474H20Rik	0	0	0	0	0	0	0	0	0	0	0	0	0	0	0	0	0	0	0	0	0	0	0	0
4930474M22Rik	0	0	0	0	0	0	0	0	0	0	0	0	0	0	0	0	0	0	0	0	0	0	0	0
4930474N05Rik	0	0	0	0	0	0	0	0	0	0	0	0	0	0	0	0	0	0	0	0	0	0	0	0
4930474N09Rik	0	0	0	0	0	0	0	0	0	0	0	0	0	0	0	0	0	0	0	0	0	0	0	0
4930477N07Rik	0	0	0	0	0	0	0	0	0	0	0	0	0	0	0	0	0	0	0	0	0	0	0	0
4930478L05Rik	0.33406	0.11145	0.198949	0.417925	0.087411	0.216657	0.254214	0.053177	0.169231	0.122455	0.135928	0.197693	0.116433	0.102332	0.105995	0.053548	0.156554	0.158624	0.168642	0.387137	0.166005	0.152424	0.229237	0.149374
4930478P22Rik	0	0	0	0	0	0	0	0	0	0	0	0	0	0	0	0	0	0	0	0	0	0	0	0
4930479D17Rik	0.040414	0	0	0.117973	0	0	0.117425	0.135099	0	0	0	0	0.084515	0	0	0	0	0.151122	0	0	0	0.09681	0.064709	0.084331
4930480E11Rik	0	0	0	0	0	0	0	0	0	0	0	0	0	0	0	0	0	0	0	0	0	0	0	0
4930480G23Rik	0	0	0	0	0	0	0	0	0	0	0	0	0	0	0	0	0	0	0	0	0	0	0	0
4930480K15Rik	0	0	0	0.01985	0	0.016839	0	0	0	0	0	0	0	0	0	0	0	0	0	0	0	0.016289	0	0.014189
4930480M12Rik	0	0	0	0	0	0	0	0	0	0	0	0	0	0	0	0	0	0	0	0	0	0	0	0
4930481A15Rik	1.7249	1.98576	2.39019	3.7941	2.02912	2.61698	2.08237	3.93882	2.42005	3.10914	1.68379	4.36105	2.18462	2.22703	2.50909	3.35294	2.67782	2.3014	3.06488	2.57612	3.29583	2.26964	2.72295	2.38265
4930482G09Rik	0	0	0	0	0	0	0	0	0	0	0	0	0	0	0	0	0	0	0	0	0	0	0	0
4930483J18Rik	0	0.03192	0.045585	0	0.090127	0	0.039714	0	0.026438	0.026304	0.025954	0	0	0.043963	0	0.122693	0	0.034074	0	0.09504	0	0.032742	0.175082	0.085565
4930483K19Rik	0.028509	0.03329	0	0	0	0	0	0	0.055144	0.027433	0.027067	0.078734	0.02981	0	0.047491	0	0.056115	0	0.060448	0	0.085003	0	0	0.05949
4930483O08Rik	0	0	0	0	0	0	0	0	0	0	0	0	0	0	0	0	0.028575	0	0	0	0	0	0	0
4930486F22Rik	0.05312	0	0	0	0	0	0	0	0	0	0	0	0	0	0	0	0	0	0	0	0	0	0	0
4930486I03Rik	0	0	0	0	0	0	0	0	0	0	0	0	0	0	0	0	0	0	0	0	0	0	0	0
4930486L24Rik	0.087127	0.356077	0.127126	0.19075	0.047875	0.566353	0	0.21844	0.231722	0.398226	0.08272	0.210539	0.204978	0.17515	0.072568	0	0.107182	0.135749	0.046183	0.037864	0.064944	0.156531	0.139505	0.136355
4930487D11Rik	0	0	0	0	0	0	0	0	0	0	0	0	0	0	0	0	0	0	0	0	0	0	0	0
4930487H11Rik	0	0	0	0	0	0	0	0	0	0.064306	0	0	0	0	0	0	0	0	0	0	0	0	0	0
4930488B22Rik	0	0	0	0	0	0	0	0	0	0	0.016489	0	0	0	0	0	0	0	0	0	0	0	0	0
4930488L21Rik	0	0	0	0	0	0	0	0	0	0	0	0	0	0	0	0	0	0	0	0	0	0	0	0
4930500F04Rik	0	0	0	0	0	0	0	0	0	0	0	0	0	0	0	0	0	0	0	0	0	0	0	0
4930500J02Rik	0.033716	0.03937	0	0	0.133119	0	0.097965	0	0.058574	0.097329	0	0	0.126656	0.097402	0	0.151326	0.059605	0.042026	0.128414	0	0.100528	0.040383	0.107971	0.06319
4930500L23Rik	0	0	0	0	0	0	0	0	0	0	0	0	0	0	0	0	0	0	0	0	0	0	0	0
4930502A04Rik	0	0	0	0	0	0	0	0	0	0	0	0	0	0	0	0	0	0	0	0	0	0	0	0
4930502E09Rik	0.039611	0.185012	0	0	0.174127	0.049045	0.057546	0	0.114926	0.152461	0	0.054696	0.165672	0	0.065984	0.133338	0.155932	0.049373	0.125979	0.068857	0.177156	0.047443	0.063424	0.041328
4930502E18Rik	0	0	0	0	0	0.061561	0	0.041552	0	0	0	0	0	0	0	0	0	0	0	0	0	0	0	0
4930503B20Rik	0.174891	0	0.145818	0	0	0.216542	0	0.292318	0	0.168287	0	0	0	0.281264	0	0.196238	0	0.217992	0	0	0.782181	0.209471	0	0
4930503E14Rik	0	0	0	0	0	0	0	0	0	0	0	0	0	0	0	0	0	0	0	0	0	0.055577	0	0
4930503E24Rik	0	0.026197	0.056118	0	0.049312	0.055557	0.097781	0.037499	0.130187	0.064765	0.042601	0	0.070376	0	0.037373	0.050348	0.066239	0	0	0	0.033447	0.080614	0	0.023408
4930503H13Rik	0	0	0	0	0	0	0	0	0	0	0	0	0	0	0	0	0	0	0	0	0	0	0	0
4930503L19Rik	2.70795	3.06947	2.31287	2.41	2.49692	2.69865	2.05339	2.38451	2.86165	2.82178	2.62116	2.20706	2.54142	2.63424	2.11241	2.7124	2.52201	2.84844	2.64673	2.6866	2.71759	2.19917	2.51692	2.06731
4930503O07Rik	0	0	0	0	0	0	0	0	0	0	0	0	0	0	0	0	0	0	0	0	0	0	0	0
4930504O13Rik	0	0	0	0	0	0	0	0	0	0	0	0	0	0	0	0	0	0	0	0	0	0	0	0
4930505A04Rik	0	0	0	0	0	0	0	0	0	0	0	0	0	0	0	0	0	0	0	0	0	0	0	0
4930505G20Rik	0	0	0	0	0	0	0	0	0	0	0	0	0	0	0	0	0	0	0	0	0	0	0	0
4930506A18Rik	0	0	0	0	0	0	0	0	0	0	0	0	0	0	0	0	0	0	0	0	0	0	0	0
4930506C21Rik	0	0	0	0	0	0	0	0	0	0	0	0	0	0	0	0	0	0	0	0	0	0	0	0
4930506M07Rik	0.095268	0.101973	0.10998	0.115874	0.040268	0.098298	0.117109	0.08574	0.070873	0.091669	0.113063	0.131548	0.130262	0.094283	0.256352	0.27957	0.062505	0.200952	0.279679	0.345015	0.065549	0.193098	0.140804	0.140813
4930507D05Rik	0.296721	0.237061	0.351563	0.364699	0.120138	0.406059	0.340319	0.443744	0.498414	0.315571	0.415157	0.301901	0.342915	0.125577	0.46826	0.2278	0.230539	0.31145	0.264896	0.135736	0.279379	0.448914	0.300063	0.374757
4930507D10Rik	0	0	0	0	0	0	0	0	0	0	0	0	0	0	0	0	0	0	0	0	0	0	0	0
4930509E16Rik	0.175772	0.029321	0.188425	0.146599	0.413935	0.03109	0.109439	0.251821	0.145708	0.12081	0.143042	0.173366	0.262557	0.484595	0.292799	0.281752	0.420106	0.281688	0.239583	0	0.374343	0.421053	0.522674	0.209589
4930509J09Rik	0.019598	0	0	0	0	0	0	0	0	0	0	0	0	0	0	0	0	0	0	0	0	0	0	0
4930509K18Rik	0	0	0	0	0	0	0	0	0	0	0	0	0	0	0	0	0	0	0	0	0	0	0	0
4930511A02Rik	0	0	0	0	0	0	0	0	0	0	0	0	0	0	0	0	0	0	0	0	0	0	0	0
4930511E03Rik	0	0	0	0	0	0	0	0	0	0	0	0	0	0	0	0	0	0	0	0.023292	0	0	0.021454	0
4930511M06Rik	1.15068	1.39631	1.36385	1.7618	1.0786	1.67614	1.70446	1.37647	1.49471	1.76939	0.996085	1.76025	1.29753	1.21555	1.07115	1.0886	1.27676	0.970234	1.19596	1.54921	1.4968	1.45927	1.11991	1.09462
4930512B01Rik	0	0	0	0	0	0	0	0	0	0	0	0	0	0	0	0	0	0	0	0	0	0	0	0
4930513D17Rik	0	0	0	0	0	0	0	0	0	0	0	0	0	0	0	0	0	0	0	0	0	0	0	0
4930513N10Rik	0.85031	0.78386	0.774261	0.718517	0.614785	0.734202	0.731438	0.710619	0.45446	0.59212	0.488632	0.757013	0.467947	0.359866	0.372747	0.477049	0.539534	0.44626	0.616778	0.602916	0.517064	0.49582	0.573259	0.513622
4930513O06Rik	0	0	0	0	0	0	0	0	0	0	0	0	0	0	0	0	0	0	0	0	0	0	0	0
4930515B02Rik	0	0	0	0	0	0	0	0	0	0	0	0	0	0	0	0	0	0.125722	0	0	0	0	0	0
4930515G01Rik	0.215153	0.139572	0.438504	0.383812	0.577986	0.473588	0.347302	0.319658	0.53176	0.322045	0.385847	0.396123	0.524926	0.384461	0.438045	0.375534	0.44701	0.268177	0.329466	0.33245	0.32075	0.343593	0.191387	0.324247
4930515G16Rik	0	0	0	0	0	0	0	0	0	0	0	0	0	0	0	0	0	0	0	0	0	0	0	0
4930515L03Rik	0	0	0	0	0	0	0	0	0	0	0	0	0	0	0	0	0	0	0	0	0	0	0	0
4930515L19Rik	0	0	0	0	0	0	0	0	0	0	0	0	0	0	0	0	0	0	0	0	0	0	0	0
4930517E11Rik	0	0	0	0	0	0	0	0	0	0	0	0	0	0	0	0	0	0	0	0	0	0	0	0
4930518P08Rik	0	0	0	0	0	0	0	0	0	0	0	0	0	0	0	0	0	0	0	0	0	0	0	0
4930519D14Rik	0.026326	0	0	0	0.028932	0	0	0	0	0	0	0	0	0	0	0	0	0	0	0	0.039247	0	0	0
4930519F09Rik	0.600062	0.610269	0.645565	0.734561	0.723274	0.503303	0.815518	0.776489	0.468012	0.800914	0.551336	0.588031	0.627436	0.529212	0.419178	0.412671	0.704847	0.386037	0.779794	0.67297	0.606	0.486869	0.588877	0.565483
4930519F16Rik	0.025649	0	0	0	0	0	0	0	0	0	0	0	0	0	0	0	0	0	0	0	0	0	0	0
4930519F24Rik	0	0	0	0	0	0	0	0	0	0	0	0	0	0	0	0	0	0	0	0	0	0	0	0
4930519G04Rik	4.89403	5.35535	5.49766	4.79058	4.87924	4.59003	5.57728	4.87374	5.54088	5.99228	4.31263	5.58434	4.76489	3.2284	3.466	4.45559	4.19635	4.05459	4.2563	4.45748	3.82276	4.70341	3.56615	4.23474
4930519H02Rik	0	0	0	0	0	0	0.044884	0	0	0	0	0	0	0	0	0	0.030405	0	0	0	0	0	0	0
4930520O04Rik	0.344033	0.229554	0.430266	0.394535	0.405091	0.304262	0.392705	0.575029	0.261425	0.40198	0.676598	0.475055	0.616675	0.454897	0.368413	0.551465	0.507867	0.643229	0.781547	0.249596	0.549519	0.441491	0.354121	0.384584
4930520P13Rik	0	0	0	0	0	0	0	0	0	0	0	0	0	0	0	0	0	0	0	0	0	0	0	0
4930521E06Rik	0	0	0	0	0	0	0	0	0	0	0	0	0	0	0	0	0	0	0	0	0	0.039536	0	0
4930522H14Rik	0	0	0	0	0	0	0	0	0	0	0	0	0	0	0	0	0	0	0	0	0	0	0	0
4930522O17Rik	0	0	0	0	0	0	0	0	0	0	0	0	0	0	0	0	0	0	0	0	0	0	0	0
4930523C07Rik	7.51803	7.40876	7.35591	10.0227	7.30605	7.40545	7.6009	11.1433	8.48206	7.21975	6.71301	11.0462	6.99891	6.96132	7.52465	6.6844	7.50274	7.65726	9.41157	12.0882	8.23345	7.40427	6.88982	7.74394
4930523O13Rik	0	0	0	0	0	0	0	0	0	0	0	0	0	0	0	0	0	0	0	0	0	0	0	0
4930524B15Rik	0	0	0	0.044563	0	0	0	0	0.014764	0	0	0	0	0	0	0	0.015024	0	0	0	0	0	0.048887	0
4930524B17Rik	0	0	0	0	0	0	0	0	0	0	0	0	0	0	0	0	0	0	0	0	0	0	0	0
4930524C18Rik	0	0	0	0	0	0	0	0	0	0	0	0	0	0	0	0	0	0	0	0	0	0	0	0
4930524N10Rik	0	0	0	0	0	0	0	0	0	0	0	0	0	0	0	0	0	0	0	0	0	0	0	0
4930524O05Rik	0	0	0	0	0	0	0	0	0	0	0	0	0	0	0	0	0	0	0	0	0	0	0	0
4930524O08Rik	0	0	0	0	0	0	0	0	0	0	0	0	0	0	0	0	0	0	0	0	0	0	0	0
4930525D18Rik	0	0.037309	0	0	0.035114	0	0	0	0	0	0	0	0.033409	0.051385	0	0	0	0	0	0	0	0	0	0
4930525G20Rik	0.020024	0.011691	0	0.014613	0.011003	0.049586	0.014546	0	0.009683	0.019268	0.009506	0.013825	0.031407	0	0	0.011234	0.009853	0.049919	0.010614	0	0.089557	0.035976	0	0
4930526I15Rik	0	0	0	0	0	0	0	0	0	0	0	0	0	0	0	0	0	0	0	0	0	0	0	0
4930526L06Rik	0	0	0.048892	0	0	0.072605	0	0.049006	0	0	0	0	0.061315	0	0	0	0	0	0	0	0.04371	0	0	0
4930527F14Rik	0	0	0	0	0	0	0	0	0	0	0	0	0	0	0	0	0	0	0	0	0	0	0	0
4930527G23Rik	0	0	0	0	0	0	0	0	0	0	0	0	0	0	0	0	0	0	0	0	0	0	0	0
4930528A17Rik	0.171985	0.111569	0.159329	0.195239	0.147006	0.165624	0.13881	0.095821	0.14785	0.128715	0.090715	0.158323	0.099906	0.245859	0	0.085768	0.075226	0.023819	0.182328	0.199311	0.199419	0.205991	0.061195	0.039875
4930528D03Rik	0.241375	0.310033	0.261626	0.10569	0.185686	0.328745	0.140266	0.242065	0.303471	0.092904	0.1375	0.13332	0.378578	0.194092	0.20104	0.216669	0.213793	0.391119	0.179123	0.209794	0.251889	0.346921	0.231889	0.27702
4930528P14Rik	0	0	0	0	0	0	0	0	0	0	0	0	0	0	0	0	0	0	0	0	0	0	0	0
4930529C04Rik	1.59229	1.77028	1.22874	1.64413	1.30311	1.4996	1.52577	1.72709	1.4908	1.49142	1.753	1.52038	1.27527	1.36211	1.39676	1.09289	1.28364	1.60466	1.48153	1.31035	1.18689	1.37963	1.6816	1.25482
4930529K09Rik	0	0	0	0	0	0	0	0	0	0	0	0	0	0	0	0	0	0	0	0	0	0	0	0
4930529L06Rik	0	0	0	0	0	0	0	0	0.097384	0	0	0	0	0	0	0	0	0	0	0	0.300231	0	0	0
4930532M18Rik	0	0	0	0	0	0	0	0	0	0	0	0	0	0	0	0	0	0	0	0	0	0	0	0
4930533B01Rik	0	0	0	0	0	0	0	0	0	0	0	0	0	0	0	0	0	0	0	0	0	0	0	0
4930533P14Rik	0	0	0	0	0	0	0	0	0	0	0	0	0	0	0	0	0	0	0	0	0	0	0	0
4930538K18Rik	0.039769	0.023219	0.016579	0	0.021853	0.04924	0.057776	0	0.038462	0.076535	0.037758	0	0.020792	0.223851	0	0.044623	0.058708	0.074355	0.02108	0	0.118575	0.19053	0.031838	0.082986
4930539C22Rik	0	0	0	0	0	0	0.044791	0	0	0	0	0	0	0	0	0	0	0	0	0	0	0	0	0
4930539E08Rik	0.106192	0.162747	0.204748	0.280925	0.20423	0.17257	0.221769	0.155306	0.096282	0.1405	0.157533	0.274939	0.076337	0.128085	0.13267	0.134048	0.195953	0.140635	0.182939	0.080761	0.138522	0.095392	0.031881	0.166192
4930539J05Rik	26.2959	23.1167	30.6544	19.761	31.6761	20.3397	21.3303	16.0922	29.2141	22.6395	23.7662	16.7842	19.6306	12.5805	11.8279	21.2008	21.2006	15.3757	16.7774	9.41413	13.6354	20.2521	18.1134	23.2921
4930539M17Rik	0	0	0	0	0	0	0	0	0	0.033935	0	0	0	0	0	0	0	0	0	0	0	0	0	0
4930539N22Rik	0	0	0	0	0	0	0	0	0	0	0	0	0	0	0	0	0	0	0	0	0	0	0	0
4930540M03Rik	0	0	0	0	0	0	0	0	0.066797	0	0	0	0	0	0	0	0	0	0	0	0	0	0	0
4930542C21Rik	0	0	0	0	0	0	0	0	0	0	0	0	0	0	0	0	0	0	0	0	0	0	0	0
4930542D17Rik	0	0	0	0	0	0	0	0	0	0	0	0	0	0	0	0	0	0	0	0	0	0	0.042908	0
4930543E12Rik	0	0	0	0	0	0	0	0	0	0	0	0	0	0	0	0	0	0	0	0	0	0	0	0
4930544D05Rik	0	0	0	0	0	0	0	0	0	0.044069	0.086964	0	0	0	0	0	0	0	0.048552	0	0	0	0.073331	0
4930544G11Rik	0	0	0	0	0	0	0	0	0	0	0	0	0	0	0	0	0	0	0	0	0	0	0	0
4930544M13Rik	0	0	0	0	0	0	0	0	0	0	0	0	0	0	0	0	0	0	0	0	0	0	0	0
4930545E07Rik	0	0	0	0	0	0	0	0	0	0	0	0	0	0	0	0	0	0	0	0	0	0	0	0
4930545H06Rik	0	0	0	0	0	0	0	0	0	0	0	0	0	0	0	0	0	0	0	0	0	0	0	0
4930545L23Rik	0	0	0	0	0	0	0	0	0	0	0.022697	0	0	0	0	0	0	0	0	0	0	0	0	0.024942
4930546C10Rik	0	0	0	0	0	0	0	0	0	0	0	0	0	0	0	0	0	0	0	0	0	0	0	0
4930546K05Rik	0.00845	0	0	0	0	0.031389	0	0.014124	0.016345	0	0	0	0	0	0	0	0.008317	0	0	0	0.025196	0	0	0
4930547E08Rik	0	0	0	0	0	0	0	0	0	0	0	0	0	0	0	0	0	0	0	0	0	0	0	0
4930547E14Rik	0	0	0.045419	0	0	0	0	0	0	0	0	0	0	0	0	0	0	0	0	0	0	0	0	0
4930548G14Rik	0	0	0	0	0	0	0	0	0	0	0	0	0	0	0	0	0	0	0	0	0	0	0	0
4930548H24Rik	0.08383	0.024472	0.017474	0.030589	0.023032	0	0	0	0.020268	0.020166	0	0	0	0.033704	0	0.023516	0	0	0	0	0.062487	0	0.033556	0.021866
4930548J01Rik	0	0	0	0	0	0	0	0	0	0	0	0	0	0	0	0	0	0	0	0	0	0	0	0
4930548K13Rik	0	0	0	0	0	0	0	0	0	0	0	0	0	0	0	0	0	0	0	0	0	0	0	0
4930549C01Rik	0	0	0	0	0	0	0	0	0	0	0	0	0	0	0	0	0	0	0	0	0	0	0	0
4930549G23Rik	0.988094	1.53837	1.04353	1.24989	0.651537	0.81561	1.14839	1.32123	1.27415	1.71141	1.12574	1.3644	0.688779	1.05939	1.09731	0.739133	1.16691	1.1495	1.46652	1.14509	0.982033	0.315591	0.632842	0.618553
4930550C14Rik	0.145059	0.112921	0	0.035287	0	0.089803	0.070246	0.121228	0.14029	0.023264	0	0.066768	0.151676	0.038881	0.080546	0	0.166552	0.030135	0.230673	0	0.036042	0.115827	0	0.100898
4930550L24Rik	0	0	0.015862	0.027767	0	0	0.055277	0	0.018399	0	0	0	0	0	0	0	0	0	0.020168	0	0	0	0	0
4930552N02Rik	0	0	0	0	0	0	0	0	0	0	0	0	0	0	0	0	0	0	0	0	0	0	0	0
4930552P12Rik	0.035945	0.013991	0.00999	0	0	0	0.034814	0	0.011588	0.011529	0.011376	0.049634	0.012528	0.019269	0.019959	0	0.047167	0	0.025404	0.041656	0.017862	0	0	0
4930553C11Rik	0	0	0	0	0	0	0	0	0	0	0	0	0	0	0	0	0	0	0	0	0	0	0	0
4930553E22Rik	0	0	0	0	0	0	0	0	0	0	0	0	0	0	0	0	0	0	0	0	0	0	0	0
4930554C24Rik	0	0	0.023003	0	0	0	0	0	0	0	0	0	0	0	0	0	0	0	0	0	0	0	0	0
4930554I06Rik	0	0	0	0	0	0	0	0	0	0	0	0	0	0	0	0	0	0	0	0	0	0	0	0
4930555B11Rik	0	0	0	0	0	0	0	0	0	0	0	0.026938	0	0	0	0	0	0	0	0	0	0	0	0
4930555G01Rik	0.159307	0.202931	0.1932	0.126828	0.318319	0.107589	0.189359	0.242065	0.182083	0.167227	0.4125	0.159984	0.318006	0.256202	0.192998	0.308754	0.171034	0.180516	0.307068	0.327278	0.215905	0.173461	0.185511	0.090661
4930555K05Rik	0	0	0	0	0	0	0	0	0	0	0	0	0	0	0	0	0	0	0	0	0	0	0	0
4930556C24Rik	0	0	0	0	0	0	0	0	0	0	0	0	0	0	0	0	0	0	0	0	0	0	0	0
4930556G01Rik	0	0	0	0	0.036887	0	0	0	0	0	0	0	0	0	0	0	0	0	0	0	0	0	0	0
4930556J02Rik	0	0	0	0	0	0	0	0	0	0	0	0	0	0	0	0	0	0	0	0	0	0	0	0
4930556M19Rik	0.262015	0.291036	0.404973	0.424414	0.288093	0.185927	0.640603	0.320423	0.358581	0.405927	0.333767	0.529609	0.20045	0.308305	0.149142	0.229435	0.283127	0.131374	0.240433	0.233227	0.208036	0.428627	0.250558	0.190055
4930556N09Rik	0	0	0	0	0	0	0	0	0	0	0	0	0	0	0	0	0	0	0	0	0	0	0	0
4930556N13Rik	0	0	0	0	0	0	0	0	0	0	0	0	0	0	0	0	0	0	0	0	0	0	0	0
4930557A04Rik	0	0	0	0	0	0	0	0	0	0	0	0	0	0	0	0	0	0	0	0	0	0	0	0
4930557F10Rik	0	0	0	0	0	0	0	0	0	0	0	0	0	0	0	0	0	0	0	0	0	0	0	0
4930557J02Rik	0	0	0	0	0	0	0	0	0	0	0	0	0	0	0	0	0	0	0	0	0	0	0	0
4930558C23Rik	0	0	0	0	0	0	0	0	0	0	0	0	0	0	0	0	0	0	0	0	0	0	0	0
4930558F17Rik	0	0	0	0	0	0	0	0	0	0	0	0	0	0	0	0	0	0	0	0	0	0	0	0
4930558G05Rik	0	0	0	0	0	0	0	0	0	0	0	0	0	0	0	0	0	0	0	0	0	0	0	0
4930558J18Rik	0.55382	0.357378	0.583273	0.382894	0.352369	0.324813	0.59285	0.316678	0.577898	0.50486	0.761042	0.181122	0.65528	0.492211	0.752606	0.621419	0.559382	0.653976	0.556224	0.557365	0.434545	0.663326	0.910095	0.775502
4930558K02Rik	0.059045	0.034473	0.14769	0.04309	0.097334	0.073107	0.08578	0.049345	0.057104	0.142039	0.028029	0.326127	0.154346	0.142437	0.049178	0.099378	0.058109	0.110395	0.187787	0.10264	0.044012	0.07072	0.141811	0.123209
4930559C10Rik	0	0	0	0	0	0	0	0	0	0	0	0	0	0	0	0	0	0	0	0	0	0	0	0
4930562C15Rik	0.015621	0.00912	0.006512	0	0	0	0	0	0	0.015031	0.007415	0.010785	0.008167	0	0.039032	0.017528	0	0	0	0.013577	0	0.009355	0	0.008149
4930562F07Rik	0.101035	0	0.08424	0.147466	0.333105	0.125097	0.440345	0.168873	0.488566	0	0	0.279026	0.422575	0.162487	0.336606	0.113367	0.198866	0	0.321332	0.175631	0	0.363036	0	0.210828
4930563D23Rik	0	0	0	0	0	0	0	0	0	0	0	0	0	0	0	0	0	0	0	0	0	0	0	0.011647
4930563E18Rik	0	0	0	0	0	0	0	0	0	0	0	0	0	0	0	0	0	0	0	0	0	0	0	0
4930563E22Rik	0.094177	0.048875	0.061072	0.122183	0.045999	0.090693	0.106414	0.15741	0.06072	0.09062	0.079479	0.158941	0.109414	0.084143	0.017431	0.117413	0.144174	0.065215	0.03328	0.1819	0.093599	0.075199	0.100528	0.120094
4930563F08Rik	0	0	0	0	0	0	0	0	0	0	0	0	0	0	0	0	0	0	0	0	0	0	0	0
4930563H07Rik	0	0	0	0	0	0	0	0	0	0	0	0	0	0	0	0	0	0	0	0	0	0	0	0
4930563M20Rik	0	0	0	0	0	0	0	0	0.051834	0.103144	0	0	0	0	0	0	0.052746	0	0	0	0	0	0	0
4930564B18Rik	0	0	0	0	0	0	0	0	0	0	0	0	0	0	0	0	0	0	0	0	0	0	0	0
4930564C03Rik	0	0	0	0	0	0	0	0	0	0	0	0	0	0	0	0	0	0	0	0	0	0	0	0
4930564D02Rik	0	0	0	0	0	0	0	0	0	0	0	0	0	0	0	0	0	0	0	0	0	0	0	0
4930565D16Rik	0	0	0	0	0	0	0	0	0	0	0	0	0	0	0	0	0	0	0	0	0	0	0	0
4930565N06Rik	0.247569	0.274627	0.340585	0.433608	0.367298	0.367835	0.359664	0.537934	0.442945	0.393064	0.305562	0.478594	0.271806	0.318517	0.288679	0.291676	0.389829	0.293153	0.419931	0.279731	0.221445	0.311346	0.277479	0.297044
4930567H12Rik	0	0	0	0	0	0	0	0	0	0	0	0	0	0	0	0	0	0	0	0	0	0	0	0
4930567H17Rik	0	0	0	0	0	0	0	0	0	0	0	0	0	0	0	0	0	0	0	0	0	0	0	0
4930567J20Rik	0	0	0	0	0	0	0	0	0	0	0	0	0	0	0	0	0	0	0	0	0	0	0	0
4930567K20Rik	0	0	0	0	0	0	0	0	0	0	0	0	0	0	0	0	0	0	0	0	0	0	0	0
4930568D16Rik	0	0	0	0	0	0	0	0	0	0	0	0	0	0	0	0	0	0	0	0	0	0	0	0
4930568E12Rik	0	0	0	0	0	0	0	0	0	0	0	0	0	0	0	0	0.037685	0	0	0	0	0	0	0
4930568G15Rik	0	0	0	0	0	0	0	0	0	0	0	0	0	0	0	0	0	0	0	0	0	0	0	0
4930570G19Rik	0	0	0	0	0	0	0	0	0	0	0	0	0	0	0	0	0	0	0	0	0	0	0	0
4930571K23Rik	0	0	0	0	0	0	0	0	0	0	0	0	0	0	0	0	0	0	0	0	0	0	0	0
4930571O06Rik	0	0	0	0	0	0	0	0	0	0	0	0	0	0	0	0	0	0	0	0	0	0	0	0
4930572K03Rik	0	0	0	0	0	0	0	0	0	0	0	0	0	0	0	0	0	0	0	0	0	0	0	0
4930572O03Rik	0	0	0	0	0	0	0	0	0	0	0	0	0	0	0	0	0	0	0	0	0	0	0	0
4930572O13Rik	0	0	0	0	0	0	0	0	0	0	0	0	0	0	0	0	0	0	0	0	0	0	0	0
4930573O16Rik	0	0.099764	0	0.124701	0.093894	0	0	0.285608	0.247887	0	0.162234	0.235952	0.089335	0	0	0	0.168166	0	0	0	0	0	0.1368	0
4930577N17Rik	0	0	0	0	0	0	0	0	0	0	0	0	0	0	0	0	0	0	0	0	0	0	0	0
4930578C19Rik	0	0	0	0	0	0	0	0	0	0	0	0	0	0	0	0	0	0	0	0	0	0	0	0
4930578E11Rik	0.167699	0.310046	0.12817	0.224369	0.215014	0.259547	0.324841	0.233582	0.29734	0.416864	0.278631	0.192971	0.292248	0.089899	0.209514	0.125445	0.261313	0.487732	0.162968	0.388687	0.333341	0.200858	0.246138	0.174968
4930578I06Rik	0	0	0	0	0	0	0	0	0	0	0	0	0	0	0	0	0	0	0	0	0	0	0	0
4930578M01Rik	0.230809	0	0.027492	0.048126	0.036236	0.122476	0.047902	0	0.031889	0	0.031305	0	0	0	0	0	0.1298	0.041099	0	0	0.147467	0.039492	0	0
4930578N18Rik	0	0	0	0	0	0	0	0	0	0	0	0	0	0	0	0	0	0	0	0	0	0	0	0
4930579F01Rik	0	0	0	0	0	0	0	0	0	0	0	0	0	0	0	0	0.018418	0	0	0	0	0	0	0
4930579G18Rik	1.42411	1.1086	1.43925	1.13376	1.28051	1.1488	1.31659	0.973762	1.52337	1.5572	1.16771	1.43016	1.03784	0.832832	0.539152	1.01687	0.934353	1.1027	1.12088	1.01273	0.997196	0.956224	0.76008	1.0581
4930579G24Rik	19.8515	20.5198	19.1983	17.1585	17.3596	18.1852	20.3005	18.837	21.6519	20.7972	20.7798	18.0997	19.7406	18.9795	19.2035	19.2069	21.8088	20.3706	20.4173	20.0661	19.0202	20.775	20.4283	19.6185
4930579K19Rik	0.207683	0.333447	0.238094	0.151562	0.199709	0.225001	0.301718	0.173564	0.100427	0.14988	0.197179	0.179235	0.407169	0.167	0.302712	0.029129	0.229938	0.129433	0.082565	0.18051	0.116105	0.18656	0.249401	0.108342
4930581F22Rik	0.206339	0.150586	0.247306	0.094114	0.240935	0.143708	0.131148	0.086221	0.174611	0.062046	0.159172	0.142461	0.229237	0.24888	0.150377	0.318347	0.355368	0.241117	0.246091	0.20176	0.384513	0.247138	0.392331	0.269104
4930583K01Rik	0.067738	0	0.028239	0	0	0	0.098409	0	0	0.03259	0.032156	0.046768	0.070828	0	0	0.038003	0.033332	0	0.035906	0.058875	0	0	0.10846	0
4930583P06Rik	0	0	0.034018	0	0	0	0	0	0	0	0	0	0	0	0	0	0	0.050855	0	0	0	0	0	0
4930584F24Rik	0	0	0	0	0	0	0	0	0	0	0	0	0	0	0	0	0	0	0	0	0	0	0	0
4930590J08Rik	0	0	0	0	0.009681	0	0	0	0	0	0	0	0.009211	0	0	0	0	0.01098	0	0	0.013132	0.010551	0	0
4930590L20Rik	0	0	0	0	0	0	0	0	0	0	0	0	0	0	0	0	0	0	0	0	0	0	0	0
4930591A17Rik	0	0	0	0	0	0	0	0	0	0	0	0	0	0	0	0	0	0	0	0	0	0	0	0
4930592A05Rik	0	0	0	0	0	0	0	0	0	0	0	0	0	0	0	0	0	0	0	0	0	0	0	0
4930592I03Rik	0	0	0	0	0	0	0	0	0	0	0	0	0	0	0	0	0	0	0	0.052672	0	0	0	0
4930593A02Rik	0.031883	0	0.053166	0	0.140155	0.197381	0.092638	0	0	0	0	0	0.066675	0	0	0	0	0	0.067601	0	0.047531	0.038187	0	0
4930593C16Rik	0	0	0	0	0	0	0	0	0	0	0	0	0	0	0	0	0	0	0	0	0	0	0	0
4930594C11Rik	0.727304	1.00136	1.07704	0.871414	0.8828	0.887076	0.756979	0.780188	1.18632	1.02365	0.783277	0.74947	0.71508	0.471359	0.669058	0.742996	0.886702	0.676527	0.667469	0.698191	0.550224	0.728094	0.382385	0.724851
4930595M18Rik	0	0	0	0	0	0	0	0	0	0	0	0	0	0	0	0	0	0	0	0	0	0	0	0
4930596D02Rik	0	0	0	0	0	0	0	0	0	0	0	0	0	0	0	0	0	0	0	0	0	0	0	0
4930596I21Rik	0	0	0	0	0	0	0	0	0	0	0	0	0	0	0	0	0	0	0	0	0	0	0	0
4930597A21Rik	0	0	0	0	0	0	0	0	0	0	0	0	0	0	0	0	0	0	0	0	0	0	0	0
4930597G03Rik	0	0	0	0	0	0	0	0	0	0	0	0	0	0	0	0	0	0	0	0	0	0	0	0
4930598F16Rik	0	0	0	0.057359	0	0	0	0	0	0	0	0	0	0	0	0	0	0	0	0	0	0	0	0
4930599N23Rik	0.151297	0.058889	0.084098	0.220826	0.055424	0.062443	0.293069	0.252883	0.195097	0.097056	0.143645	0	0	0.162213	0.336038	0.113176	0.049633	0.377167	0.10693	0.263003	0.075184	0.060404	0	0
4931402G19Rik	0.062795	0.219975	0.196338	0.20622	0.155274	0.213814	0.250878	0.131198	0.182193	0.166167	0.104334	0.303486	0.13132	0.151484	0.104604	0.21138	0.0618	0.097839	0.233001	0.163738	0.163827	0.206832	0.100546	0.163793
4931403E22Rik	0	0	0	0.131873	0.049647	0	0	0	0.043691	0	0	0	0	0	0	0	0	0	0	0	0	0	0	0
4931403G20Rik	0	0	0	0	0	0.022469	0	0	0.01755	0	0	0	0	0.029185	0	0	0	0.022619	0	0	0.024824	0.021735	0	0
4931406B18Rik	0.210926	0.299071	0.244953	0.263878	0.322869	0.410394	0.36115	0.289594	0.313273	0.398674	0.228867	0.405677	0.157534	0.266527	0.150582	0.211314	0.237236	0.328635	0.263541	0.261899	0.35937	0.2797	0.168864	0.125753
4931406C07Rik	0.389695	0.46804	0.621981	0.845046	0.464975	0.772006	0.582318	0.78162	0.516869	0.578541	0.64378	0.814847	0.547177	0.51928	0.482226	0.724604	0.723201	0.652272	0.401326	0.716127	0.697148	0.480084	0.463518	0.697004
4931406H21Rik	0.108525	0.235341	0.252064	0.395994	0.136304	0.287937	0.213971	0.336871	0.262392	0.320739	0.125115	0.46027	0.145897	0.149599	0.064564	0.104375	0.114433	0.144933	0.090397	0.094326	0.265795	0.148552	0.235826	0.129404
4931406P16Rik	3.51687	4.11259	3.61058	4.19364	3.73482	4.14405	3.58322	4.7766	3.86936	3.87955	4.17498	3.97458	3.91959	3.64364	3.67114	3.86525	3.52699	3.6776	3.8703	4.12637	3.94565	3.62637	3.85026	3.49739
4931408C20Rik	0	0	0	0	0	0	0	0	0	0	0	0	0	0	0	0	0	0	0	0	0	0	0	0
4931408D14Rik	0.009786	0.011427	0.023109	0	0.020307	0.012117	0	0.015442	0.047322	0	0.008772	0	0.010233	0.031476	0.016302	0	0.018185	0	0.029383	0	0	0.011721	0	0
4931409K22Rik	0	0	0.009339	0	0	0	0	0.018722	0	0	0.010634	0.015467	0	0	0	0	0	0	0	0	0	0	0	0
4931412M21	0	0	0	0	0	0	0	0	0	0	0	0	0	0	0	0	0	0	0	0	0	0	0	0
4931414P19Rik	1.09907	0.999672	0.848849	0.89495	0.864571	1.4038	0.974836	0.966856	1.09651	0.957379	1.01053	0.894609	1.11292	1.09774	0.982863	1.19428	0.774229	0.807541	1.10384	1.12622	0.793376	0.942257	0.833588	1.01393
4931417E11Rik	0	0	0	0	0	0	0	0	0	0	0	0	0	0	0	0	0	0	0	0	0	0	0	0
4931419H13Rik	0	0	0	0	0	0	0	0	0	0	0	0	0	0	0	0	0	0	0	0	0	0	0	0
4931420L22Rik	0	0	0	0	0	0.047841	0	0	0	0	0	0	0	0	0	0	0.038026	0	0	0	0.115205	0	0	0
4931423N10Rik	0	0.018958	0.013537	0	0.017843	0	0	0	0	0	0	0	0	0	0.054091	0.036435	0	0	0	0	0	0	0	0
4931428F04Rik	0.177486	0.193408	0.383614	0.322338	0.424735	0.205082	0.320843	0.399892	0.338178	0.284639	0.50672	0.306349	0.278373	0.190291	0.490512	0.371704	0.416578	0.412911	0.507276	0.38566	0.054873	0.354299	0.38308	0.326427
4931428L18Rik	0	0	0	0	0	0.042464	0	0	0	0	0	0	0	0	0	0	0	0	0	0	0.051129	0.041078	0	0
4931429I11Rik	0	0	0	0	0	0	0	0	0	0	0	0	0	0	0	0.021875	0.009593	0.0243	0	0	0	0	0	0
4931429L15Rik	0.014682	0	0.036723	0.042857	0.016135	0.018178	0	0	0	0	0	0	0	0	0.048913	0.016474	0	0	0.015564	0	0	0.017584	0	0.015318
4931429P17Rik	0	0	0	0	0	0	0	0	0	0	0	0	0	0	0	0	0	0	0	0	0	0	0	0
4931430N09Rik	0	0	0	0	0	0	0	0	0	0	0	0	0	0	0	0	0	0	0	0	0	0	0	0
4931431B13Rik	0	0	0	0	0	0	0	0	0	0	0	0	0	0	0	0	0	0	0	0	0	0	0	0
4931431C16Rik	0.059932	0.069982	0.019988	0.06998	0	0.074206	0.087069	0.060104	0.023185	0.057669	0.022761	0.148963	0.050133	0.038554	0	0.053798	0.023593	0.029881	0.050829	0.041673	0.017869	0.04307	0.057577	0.050024
4931431F19Rik	0	0	0	0	0	0	0	0	0	0	0	0	0	0	0	0	0	0	0	0	0	0	0	0
4931440F15Rik	2.03699	1.74925	2.16296	1.82652	2.36911	2.2733	2.57447	2.15275	1.64316	1.48544	1.79521	1.98028	1.85293	1.9685	2.14548	1.72191	1.52824	1.62815	2.01423	1.92132	1.89286	2.11154	2.03299	2.18246
4931440J10Rik	0	0	0	0	0.038576	0	0	0	0	0.033776	0	0	0	0	0	0	0	0.043752	0	0.061018	0	0.042042	0	0
4931440P22Rik	0.178759	0.187859	0.223565	0.234817	0.176807	0.221331	0.155819	0.17927	0.38034	0.240812	0.237605	0.320888	0.074765	0.316232	0.029777	0.160462	0.158332	0.289657	0.075803	0.186444	0.186545	0.214104	0.171733	0.186507
4932411E22Rik	0	0	0	0	0	0	0	0	0	0	0	0	0	0	0	0	0	0	0	0	0	0	0	0
4932411N23Rik	0	0	0	0	0	0	0	0	0	0	0	0	0	0	0	0	0	0	0	0	0	0	0	0
4932412D23Rik	0	0	0	0.061049	0	0	0	0	0	0	0	0	0	0	0	0	0	0	0	0	0	0	0	0
4932413F04Rik	0	0	0	0	0	0	0	0	0	0	0	0	0	0	0	0	0	0	0	0	0	0	0	0
4932414J04Rik	0	0	0	0	0	0	0	0	0	0	0	0	0	0	0	0.010963	0	0	0	0	0	0	0	0
4932414N04Rik	0	0.019172	0.006845	0.023964	0	0.010164	0.023853	0	0.015879	0	0.007794	0	0.008584	0	0	0.018423	0	0	0.008703	0	0.024477	0.019665	0	0
4932415M13Rik	0	0	0	0	0	0	0	0	0	0	0	0	0	0	0	0	0	0	0	0	0	0	0	0
4932416H05Rik	0.210063	0.271105	0.322633	0.145231	0.085052	0.355914	0.240928	0.184793	0.160387	0.180854	0.314903	0.320596	0.208085	0.213365	0.110501	0.148865	0.228493	0.151587	0.222695	0.153751	0.247233	0.145662	0.194726	0.138422
4932416K20Rik	0.01682	0	0	0	0.009243	0	0	0	0	0	0	0.011613	0	0	0	0	0	0	0	0	0	0	0	0
4932418E24Rik	0	0	0	0	0	0	0	0	0	0	0	0	0	0	0	0	0	0	0	0	0	0	0	0
4932429P05Rik	0	0	0	0	0	0	0	0	0	0	0	0	0	0	0	0	0	0	0	0	0	0.011581	0	0
4932435O22Rik	0	0	0	0	0	0	0	0	0	0	0	0	0.009192	0	0	0	0	0	0	0	0	0	0	0
4932438A13Rik	1.15611	1.40493	1.59503	1.73138	1.33262	1.4874	1.37321	1.42252	1.27471	1.43314	1.47663	1.9084	1.63411	1.98041	2.02307	2.1402	1.49542	1.20399	2.04206	2.65123	1.71791	1.63503	1.39588	1.47929
4932438H23Rik	0.135045	0.086012	0.061416	0.035837	0.148411	0.234533	0.053507	0.02052	0.154352	0.094506	0.034968	0.169245	0.141205	0.019744	0.061352	0.055101	0.096657	0.076512	0.156181	0.021341	0.073209	0.117634	0.078629	0.081378
4932441J04Rik	0	0	0	0	0	0	0	0	0	0	0	0	0	0	0	0	0	0	0	0	0	0	0	0
4932443I19Rik	0	0	0	0	0	0	0	0	0	0	0	0	0	0	0	0	0	0	0	0	0	0	0	0
4932702P03Rik	0	0	0	0	0	0	0	0	0	0	0	0	0	0	0	0	0	0	0	0	0	0	0	0
4933400A11Rik	0	0	0	0	0	0	0	0	0	0	0	0	0	0	0	0	0	0	0	0	0	0	0	0
4933400B14Rik	0	0	0	0	0	0	0	0	0	0	0	0	0	0	0	0	0	0	0	0	0	0	0	0
4933400C23Rik	0	0	0	0	0	0	0	0	0	0	0	0	0	0	0	0	0	0	0	0	0	0	0	0
4933400F21Rik	0.008282	0	0	0	0	0	0	0	0	0	0	0	0	0	0	0	0	0.010323	0.01756	0	0	0	0	0.008641
4933400L20Rik	0	0	0	0	0	0	0	0	0	0	0	0	0	0	0	0	0	0	0	0	0	0	0	0
4933401B06Rik	0	0	0	0	0	0.030376	0.035642	0	0	0	0	0	0	0	0	0	0	0	0	0	0	0	0	0
4933401D09Rik	0.067712	0.052711	0.018819	0.032943	0	0	0	0	0	0	0.085717	0.031167	0.047201	0.036299	0	0.075977	0.044426	0	0	0.078471	0.033649	0	0.072279	0
4933401H06Rik	0	0	0	0.046585	0	0.079037	0.139106	0	0	0	0.030303	0	0	0	0.106334	0	0.031411	0.039783	0	0	0	0.076456	0	0
4933402C06Rik	0	0	0	0	0	0	0	0	0	0	0	0	0	0	0	0	0	0	0	0	0	0	0	0
4933402D24Rik	0.017031	0	0	0.024858	0.074867	0.021087	0	0.028466	0.049413	0.065551	0	0	0.017808	0.02739	0.02837	0.01911	0.033522	0.042456	0	0	0.02539	0.020398	0.081808	0.017769
4933402E13Rik	0	0	0	0	0	0	0	0	0	0	0	0	0	0	0	0	0	0	0	0	0	0	0	0
4933402J07Rik	0	0	0	0	0	0	0	0	0	0	0	0	0	0	0	0	0	0	0	0	0	0	0	0
4933402J10Rik	0	0	0	0	0	0	0	0	0	0	0	0	0	0	0	0	0	0	0	0	0	0	0	0
4933402J15Rik	0	0	0	0	0	0	0	0	0	0	0	0	0	0	0	0	0	0	0	0	0.026858	0	0	0
4933402N03Rik	0	0	0	0	0	0	0	0	0	0	0	0	0	0	0	0	0	0	0	0	0	0	0	0
4933402N22Rik	0.134956	0.126068	0.022504	0.118186	0.088988	0.066839	0.078425	0.180457	0.130519	0.077916	0.076878	0.074541	0	0.043408	0.044962	0.030286	0	0	0.572288	0.140759	0.080477	0.064656	0	0
4933402P03Rik	0	0	0	0	0	0	0	0	0	0	0	0.02557	0	0	0	0	0	0	0	0	0	0	0	0
4933403O08Rik	0	0	0	0	0	0	0	0	0	0	0	0	0	0	0	0	0	0	0	0	0	0	0	0
4933404G15Rik	0	0	0	0	0	0	0	0	0	0	0	0	0	0	0	0	0	0	0	0	0	0	0	0
4933404K08Rik	0.125131	0.048704	0.086942	0.121757	0.160436	0.154932	0.090894	0.104574	0.040339	0.100338	0.099002	0.028798	0.06542	0.100619	0.069481	0.117004	0.061573	0.025995	0.066328	0.145012	0	0.174852	0.033393	0.130555
4933404O12Rik	5.17522	5.32171	5.44549	4.50792	4.95894	4.13192	5.84406	4.9231	4.92494	4.34193	5.79319	4.60807	3.9935	5.40324	4.79354	4.84331	4.60386	4.82625	4.9354	5.08084	4.0766	4.7549	4.14923	5.47027
4933405D12Rik	0.934572	0.81846	0.876619	1.07988	0.556332	1.49465	0.678866	0.911212	0.564905	0.936753	0.813364	1.34427	1.22151	1.18988	0.454067	1.26711	1.41795	1.11636	0.90821	0.879987	0.986892	0.839522	1.247	1.74702
4933405E24Rik	0.027665	0	0	0	0	0	0	0	0	0	0	0	0	0	0	0	0	0	0	0	0	0	0	0
4933405L10Rik	0	0	0	0	0	0	0	0	0.025732	0	0.025261	0	0	0	0	0	0	0.066329	0.084621	0	0	0	0	0
4933405O20Rik	0	0	0	0	0	0	0	0	0	0	0	0	0	0	0	0	0	0	0	0	0	0	0	0
4933406C10Rik	0.018314	0.021385	0.015269	0.02673	0.020126	0	0.026606	0.03061	0.035423	0	0	0	0	0	0.030507	0.020549	0	0	0.058245	0	0	0	0	0
4933406D12Rik	0	0	0	0	0	0	0	0	0	0	0	0	0	0	0	0	0	0	0	0	0	0	0	0
4933406F09Rik	0	0	0	0	0	0	0	0	0	0	0	0	0	0	0	0	0	0	0	0	0	0	0	0
4933406G16Rik	0	0	0	0	0	0	0	0	0	0	0	0	0	0	0	0	0	0	0	0	0	0	0	0
4933406I18Rik	0.099247	0.100252	0	0.168294	0.125804	0.071383	0	0.144544	0.139393	0.027738	0.027368	0.127793	0.060283	0	0.238362	0.097034	0.130231	0	0.06112	0.050109	0.170658	0.034526	0	0
4933406J08Rik	0	0	0	0	0	0	0	0	0	0	0	0	0	0	0	0	0	0	0	0	0	0.033936	0	0
4933406J10Rik	0.030362	0.035453	0.025315	0	0	0.037593	0.132327	0	0	0.116861	0	0	0.158734	0	0.050576	0	0.02988	0.075689	0.032188	0.105557	0.045263	0.036365	0.048614	0
4933406K04Rik	0	0.02581	0	0	0	0	0	0	0	0	0	0	0	0	0	0	0	0	0	0	0	0	0	0
4933406M09Rik	0	0	0	0	0	0	0	0	0	0	0.016042	0	0	0	0	0	0	0	0	0	0	0	0	0
4933407E24Rik	0	0	0	0	0	0.01977	0	0	0	0	0	0	0	0	0	0	0	0	0	0	0	0	0	0
4933407G14Rik	0	0	0	0	0	0	0	0	0	0	0	0	0	0	0	0	0	0	0	0	0	0	0	0
4933407I05Rik	0	0	0	0	0	0	0	0	0	0	0	0	0	0	0	0	0	0	0	0	0	0	0	0
4933407K13Rik	0.94786	0.724072	0.480086	1.21537	0.798295	0.92133	0.643475	0.962417	0.668247	1.02288	0.513039	1.81036	0.342717	0.470133	1.10673	0.735542	0.296413	0.231875	0.169042	0.75455	0.290537	0.944297	0.936141	0.628488
4933407L21Rik	0	0.030419	0	0	0	0.032255	0	0	0	0.025067	0.024733	0	0	0	0	0	0.025638	0	0	0	0	0	0	0
4933408B17Rik	0.012661	0	0	0	0	0.015677	0.018394	0.042326	0	0	0	0.017483	0	0	0.042183	0	0	0	0	0.044019	0	0	0.040546	0
4933408J17Rik	0.206369	0.020081	0.200741	0.125503	0.113398	0.085172	0.099937	0.201211	0.133056	0.115836	0.048983	0.118734	0.269729	0.30423	0.085942	0.250855	0.084624	0.214357	0.10939	0.089684	0.179465	0.102989	0.110144	0.053828
4933408N05Rik	0.075616	0.066222	0.09457	0.110366	0.062326	0.140438	0.082391	0.063194	0	0.072761	0.017948	0.078311	0.098832	0	0.062981	0.021212	0.055813	0.047126	0.140287	0.131446	0.056364	0.067926	0.090806	0.138064
4933409G03Rik	0	0	0	0	0	0	0.032448	0	0	0	0	0	0	0	0	0	0	0	0	0	0	0	0	0
4933409K07Rik	15.2916	16.9042	16.6342	22.0503	15.498	19.0229	16.6496	20.781	16.0409	20.0194	14.7927	22.7939	19.8439	18.2091	16.1571	19.8715	18.2827	15.579	19.158	19.8878	19.8087	19.9916	16.3825	16.6194
4933411E08Rik	0.070203	0.040987	0.0439	0.051232	0.057863	0.043461	0.127487	0.05867	0.152763	0.067552	0.116641	0.072704	0.073405	0.084676	0.116943	0.078771	0.069089	0.043752	0.055818	0.091526	0.026164	0.063063	0.112406	0.164802
4933411G06Rik	0	0	0	0	0	0	0	0	0	0	0	0	0	0	0	0	0	0	0	0	0	0	0	0
4933411G11Rik	0	0	0	0	0	0	0	0	0	0	0	0	0	0	0	0	0	0	0	0.02409	0	0	0.02219	0
4933411K16Rik	0	0	0	0	0	0	0	0	0	0	0	0	0	0	0	0	0	0	0	0	0	0	0	0
4933412E12Rik	2.71156	2.10312	2.44234	2.57104	2.80593	2.08302	2.53036	2.11723	3.17752	2.03782	2.44288	2.92432	2.93873	3.05574	2.07711	2.62057	2.92178	2.41768	2.91659	4.98882	3.03917	2.93953	2.69373	2.91169
4933412E24Rik	0	0	0	0	0.018749	0	0	0	0	0	0	0	0	0	0	0	0	0	0	0	0	0	0	0
4933412O06Rik	0	0	0	0	0	0	0	0	0	0	0	0	0	0	0	0	0	0	0	0	0	0	0	0
4933413G19Rik	0	0.069703	0	0	0	0	0	0	0	0	0	0	0	0	0	0	0	0	0	0	0	0	0	0
4933413J09Rik	0.026489	0.01031	0.007362	0.012887	0	0.021865	0.012828	0.014758	0.034158	0.025489	0	0	0.009233	0	0	0.03963	0.017379	0.011006	0.056164	0.030698	0.013163	0.010576	0	0.018425
4933413L06Rik	0.032436	0	0	0	0	0	0.047123	0	0.03137	0	0	0	0	0	0	0	0	0	0	0	0	0	0	0.033842
4933415F23Rik	0	0	0	0	0	0	0	0	0	0	0	0	0	0	0	0	0	0	0	0	0	0	0	0
4933416C03Rik	0	0	0	0	0	0	0	0	0	0	0	0	0	0	0	0	0	0	0	0	0	0	0	0
4933416E03Rik	0	0	0	0	0	0	0	0	0	0	0	0	0	0	0	0	0	0	0	0	0	0	0	0
4933416I08Rik	0	0	0	0	0	0	0	0	0	0	0	0	0	0	0	0	0	0	0	0	0	0	0	0
4933416M06Rik	0	0	0	0	0	0	0	0	0	0	0	0	0	0	0	0	0	0	0	0	0	0	0	0
4933416M07Rik	0	0	0.046695	0	0	0.069342	0	0	0.027082	0.107779	0.053172	0	0.058559	0	0.046646	0.03142	0.027558	0.034903	0	0.048677	0	0	0.044836	0
4933417A18Rik	0	0	0	0	0	0	0	0	0	0	0	0	0	0	0	0	0	0	0	0	0	0	0	0
4933417D19Rik	0.025152	0.02937	0.041943	0.036711	0.110568	0.093428	0.109623	0.042041	0	0.024203	0.02388	0.104195	0.0789	0	0.125696	0.11289	0.049507	0	0.079995	0.174893	0.037497	0.180755	0	0.026243
4933417E11Rik	0	0	0	0	0	0	0	0	0	0	0	0	0	0	0	0	0	0	0	0	0	0	0	0
4933417G07Rik	0	0	0	0	0	0.038531	0	0	0	0	0.029546	0	0.03254	0	0	0	0	0	0	0	0	0	0	0
4933417O13Rik	0	0	0	0	0	0	0	0	0	0	0	0	0	0	0	0	0	0	0	0	0	0	0	0
4933421I07Rik	0	0	0	0	0	0	0	0	0	0	0	0	0	0	0	0	0	0	0	0	0	0	0	0
4933421O10Rik	0.302947	0.326534	0.40155	0.419493	0.256102	0.346242	0.338551	0.350554	0.3606	0.560592	0.199125	0.311059	0.397989	0.312312	0.310552	0.278912	0.405169	0.319514	0.403515	0.256559	0.231607	0.334937	0.174127	0.340392
4933422A05Rik	0	0	0	0	0	0.054615	0	0	0	0	0	0	0	0	0	0	0.021705	0	0	0	0	0	0	0
4933422H20Rik	0	0	0	0	0	0	0.023716	0	0	0	0	0	0.017069	0	0	0	0	0	0	0	0	0	0	0.051096
4933424G05Rik	0	0.020012	0.014289	0	0	0.02122	0	0	0	0.016491	0.016272	0	0	0.027562	0	0	0	0	0	0	0	0	0	0
4933424G06Rik	0.053072	0.030986	0.04425	0.077462	0	0	0	0.044354	0	0	0	0	0	0	0	0	0.026115	0	0	0.092257	0	0	0	0.027686
4933425B07Rik	0	0	0	0	0	0	0	0	0	0	0	0	0	0	0	0	0	0	0	0	0	0	0	0
4933425L06Rik	0	0	0.03468	0	0	0	0	0	0	0.013341	0	0	0	0	0	0.015557	0	0	0	0.096406	0	0	0	0
4933427D06Rik	0	0	0	0.016654	0	0.014128	0	0.019072	0	0	0	0	0	0	0	0	0	0.014222	0	0	0	0	0	0
4933427D14Rik	1.36	1.45907	1.30085	0.947158	1.4491	1.16249	0.922706	1.40774	1.36871	1.22229	1.45508	1.26785	1.40761	1.62097	1.88599	1.3401	1.78006	1.34237	1.5223	1.66809	1.91428	1.36432	1.66912	1.23888
4933427E11Rik	0.105119	0.061373	0.065734	0	0.086643	0.032538	0.076358	0.043925	0.050831	0.126437	0.024951	0.036288	0.109914	0.169055	0.175106	0.058975	0.103452	0.131025	0.11144	0.045683	0.156711	0.094428	0.084156	0.027419
4933427E13Rik	0	0	0	0	0	0	0	0	0	0	0	0	0	0	0	0	0	0	0	0	0	0	0	0
4933427G17Rik	0.015882	0.018545	0.039726	0	0.017454	0	0	0	0	0	0.015079	0	0.016607	0	0	0.035642	0	0	0	0	0	0.019023	0.02543	0.016571
4933427I22Rik	0	0	0	0	0	0	0	0	0	0	0	0	0	0	0	0	0	0	0	0	0	0	0	0
4933428C19Rik	0	0	0	0	0	0	0	0	0	0	0	0	0	0	0	0	0	0	0	0	0	0	0	0
4933428G20Rik	0	0	0	0	0	0	0	0	0	0	0	0	0	0	0	0	0	0	0	0	0	0	0	0
4933429K18Rik	0	0	0	0	0	0	0	0	0	0	0	0	0	0	0	0	0	0	0	0	0	0	0	0
4933429O19Rik	0	0	0	0	0	0	0	0	0	0	0	0	0	0	0	0	0	0	0	0	0	0	0	0
4933430H16Rik	0	0	0	0	0	0	0	0	0	0	0	0	0	0	0	0	0	0	0.022017	0	0	0	0	0.021668
4933430I17Rik	0.318687	0.685493	0.125863	0.146887	0.40553	0.228444	0.341146	0.700876	0.340654	0.451911	0.159247	0.092643	0.683989	0.404622	0.251463	0.58343	0.39617	0.731735	0.248944	0.349884	0.600125	0.602686	0.295421	0.245
4933430M04Rik	0	0	0	0	0	0	0	0	0	0	0	0	0	0	0	0	0	0	0	0	0	0	0	0
4933430N04Rik	0	0	0	0	0	0	0	0	0	0	0	0	0	0	0	0	0	0	0	0	0	0	0	0
4933431E20Rik	0.090456	0.146249	0.110229	0.071091	0.09941	0.086153	0.171849	0.174453	0.074024	0.207559	0.145338	0.144122	0.160063	0.134284	0.139091	0.15615	0.157501	0.138768	0.11065	0.10886	0.093359	0.141678	0.155977	0.116157
4933431G14Rik	0	0.027584	0	0	0	0	0	0	0	0	0	0	0.0247	0	0	0	0.023248	0	0	0	0	0	0	0
4933432G23Rik	0	0	0	0	0	0	0	0	0	0	0	0	0	0	0.059519	0	0	0	0	0	0	0	0	0
4933432I03Rik	0	0	0	0	0	0	0	0	0	0	0	0	0.029473	0	0	0	0	0	0	0	0	0	0	0
4933432I09Rik	0	0	0	0	0	0	0	0	0	0	0	0	0	0	0	0	0	0	0.023704	0	0	0	0	0
4933432K03Rik	0	0	0	0	0	0	0	0	0	0	0	0	0	0	0	0	0	0	0	0	0	0	0	0
4933433C11Rik	0	0	0	0	0.022983	0	0	0	0	0	0	0	0	0	0	0	0	0	0	0	0	0	0	0
4933433F19Rik	0	0	0	0	0	0	0	0	0	0	0	0	0	0	0	0	0	0	0	0	0	0	0	0
4933433G08Rik	0	0	0	0	0	0	0	0	0	0	0	0	0	0	0	0	0	0	0	0	0	0	0	0
4933433G15Rik	0.077813	0	0.043252	0	0.028505	0.032115	0	0.043353	0.05017	0.074875	0	0.035816	0.027121	0.041714	0.086414	0.029104	0.051053	0.09699	0.054995	0	0.116004	0.031066	0	0
4933433G19Rik	0.092114	0.143413	0.076802	0.17926	0.033744	0.038017	0	0	0.178171	0.177271	0.087455	0.211991	0.128421	0.04938	0.102295	0.172262	0.120871	0	0.097653	0.106749	0.045774	0.110327	0.049163	0.064071
4933433H22Rik	0	0	0	0	0	0.020698	0	0	0	0.032171	0.015871	0	0	0	0	0	0	0	0	0	0	0	0	0
4933434E20Rik	47.8276	79.2824	73.666	76.3742	45.145	44.7656	67.7699	73.8794	95.9796	87.4444	45.2426	44.7127	78.8712	41.4032	41.886	41.7179	88.5856	50.424	82.4073	46.143	51.3474	88.8364	48.6054	46.4844
4933436E23Rik	0	0	0	0	0	0	0	0	0	0	0	0	0	0	0	0	0	0	0	0	0	0	0	0
4933436H12Rik	0	0	0	0	0	0	0	0	0	0	0	0	0	0	0	0	0	0	0	0	0	0	0	0.020354
4933436I01Rik	0	0	0	0	0	0	0	0	0	0	0	0	0	0	0	0	0	0	0	0	0.031265	0	0	0
4933438B17Rik	0	0	0	0	0	0	0	0	0	0	0	0	0	0	0	0	0	0	0	0	0	0	0	0
4933438K21Rik	0.017665	0	0	0	0	0.065615	0	0	0	0	0	0.024392	0	0	0	0.019821	0.017385	0	0.018727	0	0.079003	0.021157	0	0
4933439C10Rik	0.165489	0.220844	0.157691	0.276047	0.051963	0.029272	0.274766	0.07903	0.182913	0.045497	0.112228	0.163225	0.123599	0.114062	0.078763	0.132635	0.069799	0.117871	0.150378	0.493157	0.035245	0	0	0.073998
4933439K11Rik	0.031781	0.111331	0.052997	0	0.069854	0	0	0.106241	0.030737	0.061163	0.030174	0.043885	0.066462	0.051112	0.052941	0	0	0	0.067385	0.110493	0.142139	0.152262	0.203549	0
4933440J02Rik	0	0	0	0	0	0	0	0	0	0	0	0	0	0	0	0	0	0	0	0	0	0	0	0
4933440M02Rik	0	0	0	0	0	0	0	0	0	0.05151	0	0.02464	0	0	0	0	0	0	0	0	0.026602	0	0	0
5031410I06Rik	0	0.012436	0.00888	0	0	0	0	0	0	0	0	0	0	0	0	0	0	0	0	0	0	0	0	0
5031414D18Rik	0.090249	0.079037	0.037623	0.131724	0.148773	0.139678	0.098334	0.037711	0.120013	0.206248	0.128527	0.031155	0.011796	0.018143	0.037584	0.037974	0.044409	0.042184	0.035879	0.058831	0.050454	0	0	0.03531
5031425E22Rik	2.23181	2.55118	1.79226	2.26307	2.55599	1.83253	2.0478	2.4149	2.29476	2.13624	1.82898	2.5303	2.22309	1.92687	1.33056	2.28016	1.9421	1.88872	1.89282	1.91939	1.85622	1.87117	1.54225	1.83833
5031425F14Rik	0.05484	0	0	0	0.080358	0.045267	0.265571	0.030554	0	0.03518	0.104134	0.075726	0	0.058797	0.060902	0.246137	0.01799	0.04557	0	0.063554	0	0.087579	0.117078	0.038145
5031426D15Rik	0.238416	0.121797	0.244338	0.166741	0.234721	0.184498	0.223695	0.12453	0.249793	0.167281	0.169769	0.137173	0.155808	0.143785	0.057918	0.189491	0.1662	0.148587	0.142174	0.112245	0.088858	0.124931	0.206778	0.165833
5031434C07Rik	0	0	0	0	0	0	0.02065	0	0	0	0	0	0	0	0	0	0	0	0	0	0	0	0	0
5031434O11Rik	0	0	0	0	0	0.051572	0	0	0.080566	0	0	0	0	0	0	0	0.040992	0	0	0	0	0	0	0.043458
5031439G07Rik	1.27779	1.20752	1.12485	1.2231	1.24098	1.00813	1.45918	1.01324	1.39672	1.16092	1.24702	1.28844	1.09994	1.09918	1.32662	1.01364	1.1698	1.29639	1.32943	1.63234	1.06322	1.10335	1.10387	1.29597
5033403H07Rik	0	0	0	0	0	0	0	0	0	0	0	0	0	0	0	0	0	0	0	0	0	0	0	0
5033404E19Rik	0	0	0	0	0	0	0	0	0	0	0	0	0	0	0	0	0	0	0	0	0	0	0	0
5033406O09Rik	0.172969	0.100986	0.158638	0.328195	0.114053	0.149914	0.201029	0.086732	0.133826	0.13315	0.229909	0.119421	0.072344	0.083452	0.028813	0.329938	0.136181	0.129358	0.183371	0.330744	0.103145	0.248603	0.138476	0.270699
5133400J02Rik	0	0	0	0	0	0	0	0	0	0	0	0	0	0	0	0	0	0	0	0	0	0	0	0
5330411J11Rik	0	0	0	0	0	0	0	0	0	0	0	0	0	0	0	0	0	0	0	0	0	0	0	0
5330413P13Rik	0	0	0	0	0	0	0	0	0	0	0	0	0	0	0	0	0	0	0	0	0	0.01973	0	0
5330417C22Rik	0.008992	0	0.029988	0.013124	0.029645	0.077932	0.039189	0	0.017392	0.025956	0.017074	0.06208	0.047009	0.072303	0.029957	0.020178	0.070793	0.044831	0.057194	0	0.053619	0.01077	0.014397	0.06567
5330426P16Rik	1.3362	1.17019	0.923516	1.00079	1.3332	0.936057	0.766269	1.0873	1.15624	0.930474	0.784543	1.26242	0.845648	1.63996	0.702895	0.651011	0.778627	0.942326	0.577806	0.886314	1.02222	1.53723	0.534871	0.495279
5330434G04Rik	0	0	0	0	0	0	0	0	0	0	0	0	0	0	0	0	0	0	0	0	0	0	0	0
5330439B14Rik	0	0	0	0	0	0	0	0	0	0	0	0	0	0	0	0	0	0	0	0	0	0	0	0
5430401F13Rik	0	0	0	0	0	0	0	0	0	0	0	0	0	0	0	0	0	0	0	0	0	0	0	0
5430402E10Rik	0	0	0	0	0	0	0	0	0	0	0	0	0	0	0	0	0	0	0	0	0	0	0	0
5430402O13Rik	0.148492	0.03715	0.238739	0.325052	0.139857	0.157569	0.345163	0.425417	0.092308	0.214297	0.211443	0.483249	0.033267	0.102332	0.158993	0.035699	0.146138	0.19828	0.101185	0.165916	0.14229	0.419166	0.050942	0.23236
5430403N17Rik	0	0	0	0	0	0	0	0	0	0	0	0	0	0	0	0	0	0	0	0	0	0	0	0
5430405H02Rik	3.15547	3.35461	2.86654	2.95582	2.95021	2.04095	3.76316	2.28285	3.50721	3.26291	2.81702	2.66634	2.65923	1.89355	2.27514	2.37803	2.78099	2.46554	2.34665	2.04673	1.68508	2.25635	2.11146	2.16207
5430416N02Rik	3.72634	3.40284	4.06288	3.97451	3.88517	2.72096	4.58072	2.79477	3.23421	1.88476	2.67609	2.2429	4.84544	5.07083	3.97905	4.4492	3.52621	3.2751	3.44397	3.40489	3.63227	2.80377	2.83026	4.43615
5430416O09Rik	0	0.008546	0.012205	0	0	0	0	0	0	0	0	0	0	0	0	0	0	0	0	0.012723	0	0	0	0
5430419D17Rik	0	0	0	0	0	0	0	0	0	0	0	0	0	0	0	0	0	0	0	0	0	0	0	0
5430421F17Rik	0.013031	0.045648	0.076054	0.01902	0.128888	0.064538	0.056794	0.043561	0.063013	0.037617	0.049488	0.089969	0.027251	0	0	0.029243	0.051298	0.032485	0.055259	0	0	0.015608	0.020865	0.067979
5430421N21Rik	0.034042	2.78255	0	1.83841	0.112236	2.73974	0	1.87769	0.131693	2.14559	0	1.43372	0.053393	0.164244	0	0.095494	0	0.084864	0.03609	0	0.05075	0.081547	0	0
5430425K12Rik	0	0	0	0	0	0	0	0	0	0	0	0	0	0	0	0	0	0	0	0	0	0	0	0
5430427M07Rik	0.029263	0	0	0	0	0	0.042512	0.097821	0	0	0	0.040407	0.030597	0	0	0	0	0	0	0	0	0	0	0
5430427O19Rik	0.17936	0.118376	0.513653	0.22764	0.222823	0.096555	0.521143	0.286754	0.309217	0.082542	0.725578	0.107681	0.65232	0.790105	0.870348	1.26876	0.805833	0.84565	1.10781	0.786243	0.767292	0.793916	1.04885	1.05771
5430428K19Rik	0	0	0	0	0	0	0	0	0	0	0	0	0	0	0	0	0	0	0	0	0	0	0	0
5430434I15Rik	0	0	0	0	0	0	0	0	0	0	0	0.032853	0	0	0.039632	0	0	0	0	0	0	0	0.038095	0
5430435G22Rik	0	0	0	0.034602	0	0	0	0.019812	0	0	0	0	0	0	0	0	0.046662	0.014775	0	0	0	0	0	0
5430437J10Rik	0	0	0	0	0	0.031757	0.037262	0	0	0.246801	0	0.035417	0	0	0	0.115117	0	0	0	0	0.038237	0	0.164271	0
5430440P10Rik	0.088306	0.068742	0	0.042962	0	0	0	0	0.113871	0.028324	0.055893	0	0.030778	0	0	0	0	0	0.062411	0	0.043882	0	0	0.030711
5530400C23Rik	0	0	0	0	0	0	0	0	0	0	0	0	0	0	0	0	0	0	0	0	0	0	0	0
5530401A14Rik	0	0	0	0	0	0	0	0	0	0	0	0	0	0	0	0	0	0	0	0	0	0	0	0
5530601H04Rik	1.05778	1.15093	1.32291	1.11113	1.07441	1.40892	1.31553	1.37958	1.24001	1.34941	1.08797	1.25038	1.33227	1.35319	1.40162	1.72639	1.16719	1.42834	1.58014	1.54624	1.23049	1.33412	1.44989	1.15379
5730403I07Rik	0.014725	0	0	0	0.016182	0	0	0	0.014241	0	0	0	0	0	0	0	0	0	0	0	0	0	0	0
5730405O15Rik	0.438311	0.708655	0.112446	0.246054	0.074107	0.375714	0.146947	0.225418	0.163039	0.162216	0.384132	0.186227	0.176272	0.867573	0.336985	0.264821	0.564088	0.462281	0.428926	0.351659	0.150792	0.403829	0.647824	0.386954
5730408K05Rik	12.1734	13.9908	15.1048	10.7726	12.4302	12.5803	11.1404	8.97193	12.7002	12.5438	12.4678	8.73565	12.829	10.3283	11.0174	12.6913	9.71637	9.43864	9.04399	4.83212	9.1455	8.8401	6.75301	7.40061
5730409E04Rik	0.430231	0.539131	0.376211	0.581999	0.39209	0.376783	0.457341	0.666486	0.558165	0.535152	0.378584	0.520718	0.373052	0.371268	0.419517	0.329679	0.35112	0.326988	0.367108	0.474267	0.531883	0.527868	0.268828	0.426982
5730412P04Rik	0	0	0	0	0	0	0	0	0	0	0	0	0	0	0	0	0	0	0	0	0	0	0	0
5730416F02Rik	0	0.129018	0.061416	0.053756	0	0.091204	0	0	0	0.03544	0	0.203428	0	0	0	0.082652	0.036246	0	0	0	0	0	0	0
5730420D15Rik	0.025826	0.452344	0	0.376942	0.028382	0.255811	0	0.129499	0.049954	0.292153	0.049039	0.178307	0	0	0	0	0	0.032191	0.027379	0	0.038501	0	0	0.05389
5730422E09Rik	0	0	0.029079	0.076356	0.019164	0	0.050668	0	0.016865	0.01678	0	0.024079	0.018234	0	0	0.039133	0	0.043471	0.036973	0	0	0	0	0.018194
5730435O14Rik	0.048471	0	0	0	0	0	0	0	0	0	0	0	0	0	0	0	0	0	0	0	0.07226	0	0	0
5730455P16Rik	2.77569	3.14104	2.69359	3.12747	2.44179	2.89797	3.24706	3.12966	3.00964	3.1467	2.90448	3.31386	2.94368	2.75683	2.69077	2.78899	3.21184	2.50648	3.43888	3.083	2.73246	2.99286	2.64972	2.88225
5730457N03Rik	0	0	0	0	0	0	0	0	0	0	0	0	0	0	0	0	0	0	0	0	0	0	0	0
5730460C07Rik	0	0	0	0	0	0	0	0	0	0.015691	0	0	0	0.026225	0	0.018297	0	0.020325	0.017287	0	0.04862	0	0	0
5730480H06Rik	0.073797	0.129257	0.046147	0.026928	0.040551	0.137059	0.080409	0.09251	0.089214	0.142021	0.105097	0.101902	0.115746	0.059341	0.092198	0.16561	0.036314	0.045992	0.019559	0.096213	0.055008	0.022097	0.088621	0.096245
5730488B01Rik	0	0	0	0	0	0	0	0	0	0	0	0	0	0	0	0	0	0	0	0	0	0	0	0
5730507C01Rik	2.90588	4.3121	3.98757	4.63007	3.96526	4.43745	4.22161	4.99865	3.38412	4.602	4.39126	4.78162	3.16504	3.46603	2.88418	3.79041	3.50325	3.98422	3.4657	4.52518	3.51981	3.29192	3.27634	2.57705
5730508B09Rik	2.91041	6.05616	3.00215	5.74556	2.84992	9.03195	3.90295	5.86242	2.18322	7.05513	1.94842	6.51768	1.67765	2.28029	2.29976	2.1771	1.45049	1.99987	2.43274	2.27017	1.97473	2.14515	1.58322	1.71293
5730522E02Rik	0	0	0.016405	0	0	0.048722	0	0	0	0	0	0	0	0	0	0	0	0	0	0	0	0	0	0.041056
5730559C18Rik	0.039703	0.115901	0.016552	0	0.021816	0	0.01442	0.049771	0.009599	0.019102	0.009424	0.013706	0	0	0	0	0	0	0	0.034508	0	0	0	0.010356
5830411N06Rik	0.149981	0.014747	0.108377	0.102156	0.118931	0.165589	0.116208	0.233972	0.06769	0.125076	0.180368	0.055227	0.104549	0.128642	0.133247	0.179507	0.088562	0.074778	0.127201	0.260717	0.119249	0.035927	0.040444	0.104322
5830415F09Rik	11.1525	9.59318	11.3952	10.3101	11.2227	9.34036	10.3738	11.2293	12.4195	9.56772	11.8824	10.1252	10.3566	11.3294	10.5839	10.3814	10.0122	10.9102	9.03525	9.3096	10.3305	10.07	12.2632	10.8348
5830416I19Rik	0.022742	0.013278	0.037924	0.016597	0.024993	0.042238	0.04956	0.057019	0.010997	0.065651	0.032388	0.031404	0.03567	0	0	0.038278	0.033573	0	0.07233	0.138368	0.084761	0.136196	0.054622	0.035592
5830416P10Rik	0.762916	0.811655	0.980058	0.824828	0.881903	0.734696	0.714272	0.651751	0.972848	0.940746	0.745793	0.655489	0.60863	0.399892	0.329482	0.526304	0.533916	0.40855	0.539197	0.540302	0.581315	0.480573	0.50672	0.560137
5830417I10Rik	9.7059	10.1739	10.5628	8.45784	10.9859	9.48744	8.87317	8.95989	10.9338	8.91852	10.8034	9.24053	10.6127	9.64283	8.71158	9.67615	9.66826	8.51628	9.51786	8.16406	8.5675	8.56581	8.90527	8.56763
5830418P13Rik	0.015127	0.017664	0.012613	0	0.033249	0.01873	0	0	0.02926	0	0.014362	0	0.063269	0.024328	0	0.016974	0	0	0.04811	0	0.045103	0.036236	0	0
5830428M24Rik	0.435106	0.437775	0.120226	0.338699	0.446294	0.179577	0.126423	0.436351	0.252481	0.223294	0.385561	0.280379	0.242643	0.13995	0.289919	0.488215	0.371113	0.361558	0.369018	0.252119	0.687897	0.173713	0.325116	0.393437
5830432E09Rik	0.197474	0.153724	0.567119	0.256199	0.361699	0.054334	0.573774	0.330065	0.275862	0.105565	0.333309	0.212084	0.160597	0.176435	0.32895	0.418535	0.280717	0.410235	0.46522	0.610265	0.425235	0.23652	0.526981	0.503636
5830444B04Rik	0	0	0	0	0	0	0	0	0	0	0	0	0	0	0	0	0	0	0	0	0	0	0	0
5830454E08Rik	0	0	0	0	0	0	0	0	0	0	0	0	0	0	0	0	0	0	0	0	0	0	0	0
5830473C10Rik	0	0	0	0	0	0.016523	0	0	0	0	0	0	0.013954	0	0	0	0	0	0	0	0	0	0	0
5930403L14Rik	0.152771	0.227598	0.197652	0.215289	0.138946	0.215245	0.183678	0.158492	0.208886	0.228108	0.210065	0.130936	0.165249	0.144026	0.087754	0.147775	0.202193	0.137891	0.12845	0.210622	0.204191	0.176669	0.109654	0.164889
5930412G12Rik	0	0.01452	0.031104	0	0	0	0	0	0	0	0	0.017171	0	0	0.020714	0	0	0.0155	0	0	0	0	0.019911	0
5930430L01Rik	0	0	0	0	0	0	0	0	0	0	0	0	0	0	0	0	0	0	0	0	0	0	0	0
5930438M14Rik	0	0	0	0	0	0	0	0	0	0	0.011642	0	0	0	0	0	0	0.030567	0.025998	0	0	0	0	0
6030407O03Rik	0	0	0	0	0	0	0	0	0	0	0	0	0	0	0	0	0	0	0	0	0	0	0	0
6030408B16Rik	0.121632	0.05326	0.11409	0.155338	0.066836	0.282374	0.24297	0.152475	0.102929	0.204819	0.115481	0.062983	0.047693	0.073354	0.15196	0.102359	0.119704	0.094755	0.128947	0.052859	0.090665	0.309575	0.073033	0.095178
6030419C18Rik	0	0	0	0	0	0	0	0	0	0	0	0	0	0	0	0	0	0	0	0	0	0	0	0
6030440G07Rik	4.07689	3.99371	4.40297	3.91371	3.48811	3.92985	4.45207	3.33853	4.2604	3.13309	3.42908	2.98478	2.77516	1.98017	2.87147	3.43856	2.77357	2.18271	2.81369	2.28305	2.24349	2.88392	3.11055	3.79684
6030443J06Rik	0	0	0	0	0	0	0	0	0	0	0	0	0	0	0	0	0	0	0	0	0	0	0	0
6030458C11Rik	12.2394	13.064	12.4985	11.2341	11.8414	12.256	13.7224	11.6435	12.8125	12.7624	12.9031	11.9156	11.1426	11.2716	10.3339	11.1075	12.0101	12.0637	11.0475	11.9869	11.8453	12.0119	12.0367	11.2065
6030466F02Rik	0	0	0	0	0	0	0	0	0	0	0	0	0	0	0	0	0	0	0	0	0	0	0	0
6030468B19Rik	0	0.485913	0.138784	1.09327	0	0.480892	0.120911	0.556436	0.080491	0.667371	0.316072	1.07262	0	0.044616	0	0.062257	0	0.069159	0.058821	0.048225	0.165433	0.033228	0	0.028945
6030469F06Rik	0	0	0	0	0	0	0	0	0	0	0	0	0	0	0	0	0	0	0	0	0	0	0	0
6030498E09Rik	0	0	0	0	0	0	0	0	0	0	0	0	0	0	0	0	0	0	0	0	0	0	0	0
6230400D17Rik	0.412501	0.688098	0.663294	0.430048	0.712375	0.656667	0.299637	0.492477	0.797879	1.02066	0.475561	0.528912	0.431318	0.473853	0.294489	0.231425	0.521949	0.25708	0.468543	0.563405	0.834583	0.423483	0.424596	0.245932
6330403A02Rik	0.004561	0	0	0	0	0	0	0.007623	0	0	0	0.006298	0	0	0	0	0	0	0	0	0	0	0	0
6330403K07Rik	0.168434	0.480764	0.20285	0.710199	0.164538	0.440266	0.163132	0.875858	0.361991	0.378171	0.159915	0.697739	0.117411	0	0.155875	0.146994	0.073672	0.093308	0.039681	0.227727	0.1395	0.044831	0.089897	0.078104
6330407A03Rik	0	0	0	0	0	0	0	0	0	0.015614	0	0	0	0.026097	0	0	0	0	0	0	0	0	0	0
6330408A02Rik	0.758996	0.616062	0.671414	0.675486	0.732399	0.813692	0.6858	0.727132	0.555009	0.587832	0.667882	0.805211	0.609733	0.535889	0.647583	0.602379	0.737852	0.530711	0.54951	0.788412	0.51056	0.609743	0.88923	0.724293
6330409D20Rik	0	0	0	0.040492	0	0	0	0	0	0	0	0	0	0	0	0	0	0	0	0	0	0	0	0
6330410L21Rik	0	0	0	0	0	0	0	0	0	0	0.008443	0	0	0	0	0	0	0	0	0	0	0	0	0
6330415B21Rik	1.09167	1.00718	1.04504	1.23927	1.21453	1.00123	0.939827	1.32907	1.16005	1.07638	0.870112	1.15383	0.831439	0.93201	0.740867	0.725876	0.862139	1.02473	0.714393	0.819983	0.944327	0.903965	0.971079	0.815569
6330415G19Rik	0	0	0	0	0	0	0	0	0	0	0	0	0	0	0	0	0	0	0	0	0	0	0	0
6330416G13Rik	2.66932	3.27083	2.63774	2.7657	3.1961	3.19283	3.25556	3.47013	2.87638	2.98076	3.25394	2.75305	3.85929	3.43165	3.92503	3.67921	3.68104	3.76874	3.58098	4.49694	3.57411	3.41421	3.52212	4.14315
6330418K02Rik	0.66623	0.691504	0.802362	0.540222	1.30164	1.00821	0.860345	0.742373	0.715919	1.06845	0.351408	0.817739	1.39324	1.07145	0.493244	0.664488	1.23848	1.4763	1.0202	0.772083	0.993215	0.886624	1.42233	0.695107
6330419J24Rik	0.419703	1.45884	0.439454	1.4531	0.632871	1.51063	0.467939	1.37039	0.679655	1.6436	0.65795	1.32082	0.602142	0.722069	0.536548	0.306653	0.643587	0.583968	0.765716	0.424175	0.611142	0.654667	0.500104	0.570282
6330549D23Rik	2.98217	2.81541	2.83913	2.6085	2.83571	2.67109	3.24166	2.68668	3.23186	2.66605	2.96187	2.83288	3.08504	2.77216	3.45271	3.4411	3.42403	3.33486	3.55389	3.73174	3.48413	3.53383	3.16637	2.968
6430411K18Rik	0	0	0	0	0	0	0	0	0	0	0	0	0	0	0	0	0	0	0	0	0	0	0	0
6430503K07Rik	0	0	0	0	0	0	0	0	0	0	0	0	0	0	0	0	0	0	0	0	0	0	0	0
6430531B16Rik	0.025759	0	0.107386	0.037597	0.056617	0	0	0.086109	0.024912	0	0.024456	0	0.080803	0	0	0	0	0	0.027308	0.223889	0.038402	0.092557	0	0.080627
6430548M08Rik	1.18359	0.622167	0.725869	0.465283	0.942041	0.468294	0.999691	0.788599	1.0836	0.750831	1.41648	0.507338	1.35933	0.78205	1.30036	0.719035	0.971552	0.579186	0.800919	0.756556	0.795049	0.679505	0.607968	0.40025
6430550D23Rik	0.082007	0.023483	0.06707	0.139829	0.14038	0.0747	0.233729	0.134453	0.108095	0	0.125875	0.138846	0.066782	0.226395	0.0335	0.143328	0.078569	0.0752	0.135418	0.055512	0.059961	0.072261	0.0322	0.083928
6430562O15Rik	0	0.049639	0.053166	0.09307	0.116796	0.026317	0.092638	0.035527	0.06167	0.061358	0.040361	0	0.04445	0.068367	0.070814	0.02385	0.083673	0.026494	0.135202	0.036949	0.095062	0.076374	0.034033	0
6430571L13Rik	1.3711	1.21785	5.30551	3.79713	2.03483	1.33489	5.29473	3.56487	2.2667	1.1389	4.89548	2.83181	0.551401	0.829243	6.52002	6.19325	0.830373	0.525846	4.98182	5.01128	0.786165	0.771974	6.00439	5.92995
6430573F11Rik	0	0	0	0	0	0	0	0	0	0	0	0	0	0	0	0	0	0	0	0	0	0	0	0
6430584L05Rik	0	0	0	0	0	0	0	0	0	0	0	0	0	0	0	0	0	0	0.010062	0	0	0	0	0
6430706D22Rik	0	0	0	0	0	0	0	0	0	0	0	0	0	0	0	0	0	0	0	0	0	0	0	0
6430710C18Rik	0	0	0	0	0	0	0	0	0	0	0	0	0	0	0	0	0	0	0	0	0	0	0	0
6530402F18Rik	2.34617	2.67108	1.68108	1.63727	1.55509	1.08027	1.7575	1.49506	3.79354	2.49744	2.59644	1.68058	1.46425	1.81584	1.79534	1.24223	2.24403	2.9061	1.15036	1.05784	1.39907	1.16794	1.78439	1.29278
6530411M01Rik	0	0	0	0	0	0	0	0	0	0	0	0	0	0	0	0	0	0	0	0	0	0	0	0
6720468P15Rik	0	0	0	0	0.025999	0	0	0	0	0	0	0	0	0	0	0	0	0.029487	0	0	0	0	0	0
6720483E21Rik	0	0	0	0	0	0.033061	0	0	0	0	0	0.036871	0	0	0	0	0	0	0	0	0.039807	0.031982	0	0
6720489N17Rik	1.67784	1.77385	1.82428	1.62156	1.49506	1.31944	1.76227	1.62958	1.51304	1.61448	2.06657	1.2993	1.75438	2.3337	2.02066	2.06072	1.70702	1.92177	1.46626	1.67509	2.0619	1.6294	1.50662	1.53765
6820408C15Rik	0.017759	0.020737	0	0	0	0.021989	0	0	0	0	0	0	0	0	0	0	0	0	0	0	0	0	0	0
6820431F20Rik	8.53732	10.2762	8.0601	10.8399	8.32418	9.79961	9.05504	11.2762	9.11956	10.3706	8.16039	12.5244	11.0007	10.5813	9.84805	10.775	11.0552	9.6572	11.2624	12.7317	10.6413	11.0634	10.4835	10.5147
7420426K07Rik	0	0	0	0	0	0	0	0	0	0	0	0	0	0	0	0	0	0	0	0	0	0	0	0
7420461P10Rik	0	0	0	0	0	0	0	0	0	0	0	0	0	0	0	0	0	0	0	0	0	0	0	0
7420700N18Rik	0	0.019875	0	0	0	0	0	0	0	0	0	0	0	0	0	0	0	0	0	0	0	0	0	0
7420701I03Rik	0	0	0	0	0	0	0	0	0	0	0	0	0	0	0	0	0	0	0	0	0	0	0	0
7530416G11Rik	0.128795	0.36094	0.365111	0.225581	0.254778	0.191363	0.374224	0.344437	0.199298	0.421369	0.146738	0.320123	0.161605	0.289985	0.171637	0.057806	0.253506	0.128429	0.136541	0.358222	0.153607	0.12341	0.123734	0.053751
7630403G23Rik	0	0	0	0	0	0	0	0	0	0	0	0	0	0	0	0	0	0	0	0	0	0	0	0
8030411F24Rik	0	0	0	0	0	0	0	0	0	0	0	0	0	0	0	0	0	0	0	0	0	0	0	0
8030423F21Rik	0.870956	0.931226	1.07614	0.520736	0.876437	0.649626	0.746991	0.684025	1.12648	0.918846	0.906609	0.550611	0.603467	0.40502	0.454477	0.624036	0.495699	0.497022	0.444979	0.164169	0.453665	0.36448	0.369639	0.416034
8030423J24Rik	0	0	0	0	0	0	0	0	0	0	0	0	0	0	0	0	0	0	0	0	0	0	0	0
8030442B05Rik	0.086769	0.033773	0.04823	0.211073	0.063571	0.107433	0	0	0.027972	0.027831	0	0.079876	0.060485	0.046515	0.096359	0	0.028464	0	0	0	0.086237	0	0.04631	0.030177
8030443G20Rik	0	0	0	0	0	0	0	0	0	0	0	0	0	0	0	0	0	0	0	0	0	0	0	0
8030462N17Rik	0.76122	0.745825	0.809765	0.600218	0.807717	0.715007	0.877084	0.731224	0.778504	0.774572	0.922092	0.857812	0.750201	0.562856	1.18058	0.99158	0.723317	0.807043	0.825548	1.07989	0.978298	1.06893	1.00869	0.684667
8430408G22Rik	0	0	0	0	0	0	0	0	0	0	0	0	0	0	0	0	0	0	0	0	0	0	0	0
8430419L09Rik	7.50322	8.80284	7.60074	9.06391	7.65243	8.03212	7.81414	9.06146	7.90249	7.72584	8.08167	7.7215	6.95397	7.80461	7.39749	8.17988	7.97863	7.58995	8.25574	8.70772	7.00172	8.43365	8.61225	8.30289
8430422H06Rik	0	0	0	0	0	0	0	0	0	0	0	0	0	0	0	0	0	0	0	0	0	0	0	0
8430423G03Rik	0	0	0	0	0	0	0	0	0	0	0	0	0	0	0	0	0	0	0	0	0	0	0	0
8430426J06Rik	0	0	0	0	0	0	0	0	0	0	0	0	0	0	0	0	0	0	0	0	0	0	0	0
8430429K09Rik	1.15518	0.999169	1.0345	0.811801	1.31654	1.11245	1.18097	0.929648	0.57929	1.07039	1.21862	1.53604	1.07367	0.688069	0.570159	1.00814	0.42106	0.3733	0.408216	0.669359	0.255132	0.819905	0.68505	0.669583
8430431K14Rik	0	0	0	0.030589	0	0	0	0.017515	0	0.010083	0.009949	0	0.010957	0	0	0	0	0.013061	0.011109	0	0	0	0.016778	0
8430436N08Rik	0	0	0	0	0	0	0	0	0	0	0	0	0	0	0	0	0	0	0	0	0	0	0	0
8430437L04Rik	0	0	0	0	0	0	0	0	0	0	0	0	0	0	0	0	0	0	0	0	0	0	0	0
9030025P20Rik	5.89662	4.95812	5.5986	6.01215	6.12369	6.0259	5.45142	7.04998	6.7942	6.05404	5.87966	5.82427	6.12136	6.0347	6.53269	6.48973	7.76063	6.69925	6.64006	7.77352	6.89795	7.50184	6.9117	6.50544
9030204H09Rik	0	0	0	0	0	0	0	0	0	0	0	0	0	0	0	0	0	0	0	0	0	0	0	0
9030404E10Rik	0	0	0	0	0	0	0	0	0	0	0	0	0	0	0	0	0	0	0	0	0	0	0	0
9030612E09Rik	0	0	0	0	0	0	0	0	0	0	0	0.022119	0	0	0	0	0	0	0	0	0	0	0	0
9030617O03Rik	1.54672	1.49244	1.49038	1.2707	1.20106	1.04355	1.46664	1.30036	1.80937	1.23878	1.38056	1.44516	1.96591	2.24915	1.8051	1.881	2.32431	1.88173	2.10121	2.0286	1.83639	2.10769	1.57194	2.07759
9030619P08Rik	0.034897	0.040748	0	0	0	0.043207	0	0.174982	0	0	0	0.048186	0	0	0	0.039156	0	0	0.036995	0	0	0.041797	0	0
9030624G23Rik	2.03068	1.89386	2.05592	2.67519	1.91286	2.53062	1.89651	2.40235	2.38475	1.64948	2.01561	2.276	1.79241	2.20546	1.73527	2.20456	1.66107	1.62715	1.66352	1.48992	1.90682	1.78466	1.7524	1.93984
9030624J02Rik	21.2279	24.4945	20.4596	26.3339	20.6001	21.6354	20.2236	28.5777	23.3843	21.0136	22.107	25.7796	20.203	19.389	21.6708	20.4042	21.8046	21.7907	21.8929	24.7944	21.912	20.3282	22.6641	22.5929
9030625G05Rik	0	0	0	0	0	0	0	0	0	0	0	0	0	0	0	0	0	0	0	0	0	0	0	0
9130008F23Rik	0	0	0.046197	0	0	0	0.020124	0.023153	0	0.026658	0	0.038255	0	0	0	0	0	0	0	0	0	0	0.022179	0.014452
9130011E15Rik	5.15306	4.9801	4.40839	4.97392	4.22179	4.46237	4.1107	5.40254	4.48428	4.54113	4.35319	4.99086	4.29755	4.74982	4.90264	5.52711	5.09167	4.99425	4.55428	6.17524	4.83407	5.21957	4.01797	4.83769
9130015A21Rik	0	0.076498	0.109245	0.382479	0	0.079976	0	0	0	0.126078	0.030663	0	0	0	0.109131	0	0	0	0	0	0	0	0	0
9130015L21Rik	0	0	0	0	0	0	0	0	0	0	0	0	0	0	0	0	0	0	0	0	0	0	0	0
9130019O22Rik	3.18497	3.25076	3.5557	3.2079	3.04256	3.44697	3.34987	3.29978	3.42334	3.10181	3.15568	3.32241	3.07222	3.2742	2.85186	3.20164	2.65633	2.89331	3.51548	3.78038	2.59826	3.08503	2.74123	3.58049
9130019P16Rik	0	0	0.012677	0	0	0	0	0.012706	0	0	0	0	0.015898	0	0.012663	0.00853	0.007481	0	0.008059	0	0	0.01821	0	0
9130023H24Rik	0.967375	1.32185	1.14979	1.3819	1.32325	0.968404	1.27083	1.42769	1.34364	1.31705	1.00639	0.966316	1.42041	1.50611	1.20001	1.43187	1.35716	1.56495	1.45104	1.57428	1.59558	1.54076	1.6478	1.23479
9130024F11Rik	0	0	0	0	0.026462	0	0	0	0.015517	0	0	0	0	0	0.013363	0	0	0	0	0	0	0	0	0
9130204L05Rik	0	0	0	0	0	0	0	0	0	0	0	0	0	0	0	0	0	0	0	0	0	0	0	0
9130209A04Rik	0	0	0	0	0	0	0	0	0	0	0	0.061088	0	0	0	0	0	0	0	0	0	0	0	0
9130221F21Rik	0.295539	0.398187	0.483345	0.514309	0.524663	0.534812	0.297246	0.436978	0.505687	0.47032	0.345344	0.45518	0.368448	0.402172	0.321893	0.408138	0.492213	0.382543	0.397665	0.395188	0.321969	0.422048	0.455008	0.308349
9130221H12Rik	0.461873	0.26966	0.385096	0.589864	0.380692	0.53613	0.209688	0.675493	0.307099	0.388879	0.520735	0.597912	0.452759	0.371398	0.528952	0.388687	0.255684	0.395795	0.948695	0.501804	0.25821	0.449474	0.600874	0.451775
9130227L01Rik	0	0	0.013082	0	0	0	0	0	0	0.015098	0	0	0	0.025234	0	0	0	0	0	0	0	0.018793	0	0
9130230L23Rik	0	0	0	0.090062	0	0	0	0.068757	0	0	0	0	0	0	0	0	0	0	0	0	0	0	0	0
9130401M01Rik	89.8562	86.7012	87.5489	81.9229	92.0863	93.9458	95.1721	83.5275	82.2328	83.3587	89.1135	82.718	93.1418	99.32	97.539	90.1947	85.4815	93.4626	88.8801	86.6316	100.119	96.7705	89.4684	93.2257
9130409I23Rik	0	0	0	0	0.017316	0	0	0	0	0	0	0	0	0	0	0	0	0	0	0	0	0	0	0
9230009I02Rik	0	0	0	0	0	0	0	0	0	0	0	0	0	0	0	0	0	0	0	0	0	0	0	0
9230102K24Rik	0	0	0	0	0	0	0	0	0	0	0	0	0	0	0	0	0	0	0	0	0	0	0	0
9230102O04Rik	0.047022	0	0.078412	0	0	0	0	0	0	0	0.044644	0	0.049168	0	0	0	0	0	0	0	0.070101	0	0.075291	0.049061
9230104L09Rik	0	0	0	0	0	0	0	0	0	0	0	0	0	0	0	0	0	0	0	0	0	0	0	0
9230105E05Rik	0.013292	0.01552	0.055411	0.0194	0.073036	0.016457	0.01931	0.022216	0	0.02558	0.025239	0	0.013898	0.021376	0.022141	0	0	0.016567	0.014091	0	0.019815	0.047759	0	0.013868
9230110C19Rik	0.563561	0.41677	0.375904	0.466111	0.309671	0.325629	0.73686	0.596572	0.381523	0.307292	0.6064	0.337214	0.412489	0.332322	0.469388	0.716662	0.462188	0.585375	0.477961	0.228586	0.812151	0.652493	0.481256	0.666386
9230110F15Rik	0	0	0	0	0	0	0	0	0	0	0	0	0	0	0	0	0	0	0	0	0	0	0	0
9230112D13Rik	0	0	0	0	0	0	0	0	0	0	0	0	0	0	0	0	0	0	0	0	0	0	0	0
9230112J17Rik	0.025638	0	0.010688	0.01871	0	0	0	0.021426	0.012397	0.012335	0	0.017701	0	0	0	0.028767	0	0	0.01359	0	0	0	0	0
9230114K14Rik	1.00253	0.824385	1.33033	0.638879	1.00865	0.874143	1.16926	0.684423	1.57042	0.869561	0.777545	0.545931	1.15161	1.02187	1.01141	1.15658	1.23676	1.2672	1.07778	0.589087	0.610455	0.828688	0.768692	0.662944
9230116L04Rik	0	0	0	0	0	0	0	0	0	0	0	0	0	0	0	0	0	0	0	0	0	0	0	0
9230116N13Rik	0.538437	0.449086	0.474585	0.336805	0.388851	0.228572	0.536388	0.411411	0.371954	0.547711	0.671869	0.403611	0.418228	0.569038	0.461275	0.604158	0.469339	0.364329	0.375108	0.454618	0.527489	0.589623	0.44338	0.529673
9330020H09Rik	1.24831	1.20952	1.35083	1.21465	1.19673	1.10713	1.40194	1.09503	1.25864	1.41415	1.33648	1.23472	1.1016	1.08209	1.19456	1.2318	1.27208	1.18076	1.34215	1.07729	0.884295	1.13461	1.36085	1.18233
9330102E08Rik	0	0	0	0	0	0	0	0	0	0	0	0	0	0	0	0	0	0	0	0	0	0	0	0
9330111N05Rik	0	0	0	0	0	0	0	0	0	0	0	0	0	0	0	0	0.020918	0	0	0	0	0	0	0
9330117O12Rik	0	0	0	0.023723	0	0	0	0	0	0	0	0	0	0	0	0	0	0	0	0	0	0	0	0
9330133O14Rik	1.1855	1.19876	0.98843	1.19515	0.913329	0.892805	0.941035	1.30737	1.11106	1.12897	0.916677	1.46822	0.75397	1.04172	0.956858	0.781663	0.89006	1.08159	1.38636	1.29595	1.33006	1.18569	0.704479	0.969103
9330151L19Rik	0.353306	0.242675	0.242591	0.455002	0.296917	0.308787	0.452892	0.416843	0.261293	0.359963	0.177584	0.200883	0.391154	0.401079	0.103859	0.443069	0.224985	0.233141	0.220325	0.50578	0.464743	0.323596	0.332766	0.195152
9330158H04Rik	0.27691	0.311794	0.255616	0.202083	0.347793	0.379593	0.272983	0.264479	0.315629	0.333068	0.3568	0.341401	0.237838	0.174953	0.131793	0.31071	0.301718	0.209558	0.241141	0.24068	0.383331	0.272438	0.22169	0.237321
9330159F19Rik	0.196055	0.247491	0.265077	0.293887	0.262046	0.262429	0.331013	0.274554	0.276727	0.270231	0.236447	0.234136	0.182836	0.221562	0.203013	0.267549	0.250308	0.171721	0.247167	0.303963	0.260681	0.272899	0.110295	0.199024
9330159M07Rik	1.23209	1.01497	1.33047	0.852094	1.05506	1.23275	1.17523	1.01916	1.57675	1.44809	0.957094	1.20025	0.759654	0.688518	0.756385	0.873416	0.943101	0.921729	0.948998	0.969738	0.889675	1.14986	0.830905	0.852752
9330162012Rik	0	0	0	0	0	0	0	0	0	0	0	0	0	0	0	0	0	0	0	0	0	0	0	0
9330162B11Rik	0	0	0	0	0	0	0	0	0	0	0	0	0	0	0	0	0	0	0	0	0	0	0	0
9330175E14Rik	0.486123	0.522225	0.437739	0.567619	0.4915	0.505593	0.536737	0.780023	0.394919	0.654874	0.424614	0.537007	0.487967	0.218903	0.518259	0.458186	0.459279	0.387794	0.453514	0.574628	0.347862	0.419215	0.342481	0.263741
9330175M20Rik	0	0	0	0	0	0	0	0	0	0	0	0	0	0	0	0	0	0	0	0	0	0	0	0
9330178D15Rik	0	0	0	0	0	0	0	0	0	0	0	0	0	0	0	0	0	0	0	0	0	0	0	0
9330179D12Rik	0.34931	0.721637	0.537681	0.430211	0.672777	0.33688	0.702654	0.606356	0.689175	0.479981	0.459199	0.907944	0.74511	0.475343	0.306335	0.773789	0.423965	0.458437	0.360555	0.599388	0.616847	0.495583	0.552095	0.354843
9330182L06Rik	0.045244	0.030189	0	0.009434	0.049722	0.008003	0.01878	0.043213	0	0.037316	0.036819	0.0357	0.006758	0	0	0	0.076331	0.008056	0.020556	0.022471	0.06745	0	0	0.026974
9330182O14Rik	0	0	0	0	0	0	0	0	0	0	0	0	0	0.023427	0	0	0	0	0	0	0	0	0	0
9330188P03Rik	0	0	0	0	0	0	0	0	0	0	0	0	0	0	0	0	0	0	0	0	0	0	0	0
9430007A20Rik	0	0	0	0	0	0	0	0	0	0	0	0	0	0	0	0	0	0	0	0	0	0	0	0
9430008C03Rik	2.73597	2.96259	3.23625	2.29373	2.89233	2.80147	2.5169	2.07288	3.04887	2.82396	2.75938	2.48376	3.40522	2.96889	3.57981	3.76038	3.34477	2.41903	2.77003	2.23812	2.70978	2.31314	2.94071	2.57799
9430014N10Rik	0	0	0	0	0	0	0	0	0	0	0	0	0	0	0	0	0	0	0	0	0	0	0	0
9430015G10Rik	3.49105	3.21384	4.18231	3.28679	3.95444	2.40465	3.28885	3.16647	3.69893	3.26751	3.35974	2.35271	4.17356	4.88625	4.78329	4.61237	3.88129	4.32172	4.31993	4.5152	3.49925	4.2955	4.04447	4.42554
9430016H08Rik	25.7124	20.9584	25.7467	22.918	25.6237	22.0379	27.2725	21.6135	25.0361	23.9488	27.3272	24.0605	25.502	26.0554	24.992	26.6941	24.7151	28.2531	27.2322	27.5991	27.8001	24.2485	26.6605	26.1237
9430018G01Rik	0.080334	0.11086	0.091337	0.170549	0.096312	0.090424	0.095489	0.170894	0.084756	0.126492	0.062404	0.131098	0.099272	0.082216	0.097324	0.098334	0.100623	0.072824	0.077423	0.101562	0.119762	0.078724	0.058468	0.129534
9430019J16Rik	0	0	0	0	0	0	0	0	0	0	0	0	0	0	0	0	0	0	0	0	0	0	0	0
9430020K01Rik	0.177723	0.13489	0.244496	0.188062	0.175782	0.115526	0.154916	0.185658	0.133207	0.205214	0.2067	0.19019	0.125435	0.114327	0.266444	0.234313	0.153042	0.155066	0.17899	0.247152	0.139098	0.196899	0.220537	0.157612
9430021M05Rik	0	0	0	0	0	0	0	0	0	0	0	0	0	0	0	0	0	0	0	0	0	0	0	0
9430037G07Rik	2.11801	2.28629	2.77055	1.97847	2.24489	1.82987	1.85988	1.87233	2.7949	2.53622	1.97514	1.72878	1.89966	1.60472	1.3799	1.68998	1.82503	1.32586	1.31729	1.14545	1.41738	1.53336	1.19072	1.37499
9430038I01Rik	10.7131	10.8643	12.3234	8.26438	13.1758	10.0389	10.0026	8.75319	11.1322	9.72024	11.0799	8.22245	12.9808	12.5691	9.12217	11.3943	12.4269	11.3984	11.8364	10.4898	12.4043	12.2901	11.7478	12.592
9430041J12Rik	0	0	0	0.039484	0	0	0	0	0	0.013015	0	0	0	0	0	0	0	0	0	0	0	0	0	0
9430060I03Rik	0.505459	0.623003	0.561914	0.532816	0.339465	0.208612	0.57114	0.610163	0.515999	0.40531	0.399912	0.271428	0.499155	0.270964	0.374217	0.283577	0.469808	0.175008	0.238158	0.536954	0.418632	0.269068	0.269775	0.32228
9430069I07Rik	0	0	0	0	0	0	0	0	0	0	0.056561	0	0	0	0	0	0	0	0	0.10356	0	0	0	0
9430076C15Rik	0	0.023058	0.024696	0.072053	0.043402	0.024449	0.043031	0.033005	0.019097	0.057003	0.018748	0.095434	0.041295	0.031757	0.016447	0.011078	0.038867	0.024613	0.020934	0.034326	0.103034	0.059128	0	0.020603
9430083A17Rik	0.310065	0.385415	0.350257	0.364966	0.241826	0.29722	0.261556	0.267486	0.367585	0.471597	0.294384	0.31766	0.209168	0.096514	0.166614	0.280574	0.16734	0.261809	0.201468	0.156482	0.238578	0.167717	0.240226	0.323505
9430091E24Rik	0.316402	0.339899	0.400985	0.424861	0.375537	0.250723	0.330958	0.423076	0.3672	0.474949	0.36048	0.419424	0.317602	0.549553	0.337318	0.440227	0.398573	0.315503	0.375681	0.308005	0.573893	0.40928	0.486348	0.316911
9530002B09Rik	0	0	0	0	0	0	0	0	0	0	0	0	0	0	0	0	0	0	0	0	0	0	0	0
9530003J23Rik	0	0	0	0	0	0	0	0	0	0	0	0	0	0	0	0	0	0	0	0	0	0	0	0
9530026F06Rik	0.60349	0.782981	0.810665	1.1255	0.626378	0.62268	0.974158	0.84058	0.6485	0.806531	0.700295	1.1111	0.771247	0.593113	0.94944	0.639532	0.52793	0.54327	0.533152	0.815938	0.849701	1.00391	0.59051	0.699609
9530026P05Rik	0	0	0	0	0	0	0	0	0	0	0	0	0	0	0	0	0	0	0	0	0	0	0	0
9530027J09Rik	0.098782	0.028836	0.041181	0.072089	0.05428	0.122308	0.107632	0.041277	0.023884	0.142578	0.023447	0.204604	0.051644	0.039716	0.164551	0.08313	0.048608	0.18469	0.052361	0	0.036816	0.059157	0.079083	0.077298
9530036O11Rik	0.042602	0.062181	0.06216	0.108814	0.035114	0.079121	0.108309	0.089007	0.082402	0.122979	0.070782	0.147065	0.066817	0	0.070965	0.059752	0.031445	0.092926	0.101618	0.166625	0.079388	0.127563	0.034106	0.044448
9530051G07Rik	0	0	0	0	0	0	0	0	0	0	0	0	0	0	0	0	0	0	0	0	0	0	0	0
9530052E02Rik	0.226563	0	0	0.055114	0.041498	0.233767	0.109716	0.189343	0.036519	0.145339	0.215104	0.104282	0.078966	0.121455	0.062901	0	0.148647	0.094133	0.040031	0.13128	0.16888	0.090454	0	0.157589
9530053A07Rik	0	0	0.015738	0.00551	0.004149	0	0.005484	0	0.003651	0.007265	0	0	0.007895	0	0	0	0	0.014116	0.004002	0	0	0	0	0.007877
9530059O14Rik	0	0	0	0	0	0	0	0	0	0	0	0	0	0	0	0	0	0	0	0	0	0	0	0
9530068E07Rik	46.6839	47.1794	43.4618	50.4619	47.7609	45.5391	48.8189	50.6348	48.467	46.6708	45.8306	47.6233	43.7813	44.9962	41.296	45.5538	45.5142	45.557	47.6021	48.0252	47.6747	47.7256	42.9354	43.3193
9530077C05Rik	0.332754	0.599015	0.27744	0.404728	0.228556	0.703837	0.221568	0.370785	0.335224	0.480284	0.513379	0.22974	0.347934	0.334465	0.415725	0.357813	0.463927	0.311071	0.293971	0.385624	0.289374	0.581218	0.288598	0.40504
9530080O11Rik	0.643641	0.590516	0.325822	0.402612	0.479986	0.341541	0.333954	0.153686	0.46686	0.398145	0.414667	0.158708	0.360537	0.184843	0.382918	0.335308	0.542944	0.315175	0.292434	0.079918	0.034269	0.275324	0.147225	0.311786
9530082P21Rik	1.56058	1.78912	1.84528	1.836	1.49676	1.63947	1.8	1.69151	1.87515	1.64726	1.61634	1.73698	1.91856	1.99259	1.65429	1.85718	2.05708	1.4972	1.66445	1.97294	1.6215	1.56329	1.96871	1.82558
9530091C08Rik	0.599851	0.503436	0.575157	0.705884	0.618022	0.626661	0.675377	0.720627	0.616388	0.75036	0.562394	0.854182	0.517452	0.476318	0.424671	0.555281	0.590339	0.411225	0.556433	0.710364	0.558911	0.516392	0.516248	0.543708
9630001P10Rik	0	0	0	0	0	0	0	0	0	0	0	0	0	0	0	0	0	0	0	0	0	0	0	0
9630013A20Rik	0	0	0	0	0	0	0	0	0	0	0	0	0	0	0	0	0	0	0	0	0	0	0	0
9630028B13Rik	0.114146	0.133286	0.153739	0.102525	0.21229	0.184817	0.153074	0.07338	0.229279	0.211223	0.216746	0.121244	0.156077	0.084726	0.175517	0.128079	0.086413	0.120388	0.214096	0.18316	0.183259	0.105166	0.112472	0.192382
9630028H03Rik	0	0	0	0	0	0	0	0	0	0	0	0	0	0	0	0	0	0	0	0	0	0	0	0
9630033F20Rik	6.72135	6.69167	6.16377	5.59216	6.63986	6.23396	6.03007	4.98086	7.2763	6.05003	7.13537	4.51055	5.92369	6.59626	5.79592	5.26361	6.54226	6.18386	6.01462	5.50751	5.45557	5.8441	5.46621	5.9108
9830107B12Rik	0.024655	0.009596	0	0.011995	0.009032	0	0	0	0.007948	0.031632	0	0.022696	0.008593	0	0	0.009221	0.008088	0	0	0	0	0	0	0
9830132P13Rik	0.099973	0.10006	0.113124	0.208452	0.125564	0.203357	0.134865	0.179035	0.158842	0.075584	0.122036	0.138047	0.104534	0.183748	0.071372	0.168264	0.112444	0.053405	0.090845	0.136546	0.106457	0.162505	0.080037	0.067054
9830147E19Rik	0.340183	0.473883	0.343347	0.348433	0.478796	0.399032	0.485543	0.648398	0.253965	0.493879	0.464636	0.403811	0.368183	0.163168	0.288308	0.569211	0.25256	0.446338	0.417584	0.529103	0.355891	0.478929	0.344015	0.255299
9830166K06Rik	0	0	0	0	0	0	0	0	0	0	0	0	0	0	0	0	0.010722	0	0	0	0	0	0	0
9930012K11Rik	0.512766	0.810068	0.515548	0.85847	0.646389	0.858961	0.744938	0.781432	0.641763	0.725594	0.902072	1.02042	0.804236	0.654863	0.753671	0.86303	0.979586	0.69553	1.13517	1.38946	0.96678	0.5419	0.700285	1.00704
9930014A18Rik	0.920674	0.865508	0.910746	0.60356	0.926056	0.705216	0.974818	0.652054	0.97341	0.593109	1.08153	0.667973	1.07689	1.12931	1.20873	1.4095	1.06733	1.22537	1.10011	1.03079	1.09338	1.37372	1.26178	1.08269
9930021J03Rik	0.268285	0.26541	0.239221	0.397015	0.241604	0.253748	0.330213	0.323859	0.345953	0.286838	0.258254	0.319006	0.354551	0.341574	0.347594	0.342841	0.337373	0.255447	0.406877	0.43398	0.211089	0.267777	0.238649	0.209935
9930104L06Rik	1.43331	1.21072	1.47474	1.2908	1.21769	1.14535	1.50633	1.17235	1.16007	1.24225	1.31256	1.47385	1.63687	1.37324	1.20226	1.49419	1.31054	1.26705	1.3363	1.60803	1.25782	1.10795	1.10679	1.14544
9930111H07Rik	0	0	0	0	0	0	0	0	0	0	0	0	0	0	0	0	0	0	0	0	0	0	0	0
9930111J21Rik1	1.80276	1.84396	1.5963	3.5899	1.85833	2.49165	2.03025	2.87305	2.14896	2.21879	1.06145	3.66645	2.30876	2.35985	1.79251	1.80328	2.43434	2.42124	2.23711	5.49021	2.39588	2.14248	1.61108	1.61845
9930111J21Rik2	0.730972	0.445326	0.47697	0.649414	0.768396	0.550905	0.60023	0.637447	0.737678	0.703371	0.331915	0.833815	0.897243	1.07334	0.370588	0.713212	0.781937	1.4261	0.471697	1.10493	1.42139	1.25616	0.407099	0.596861
A130010J15Rik	4.29649	3.60468	4.42144	3.31769	4.66599	3.33396	3.93189	3.3362	5.08772	3.55836	4.21571	3.31675	5.29725	5.11429	4.46466	4.73551	5.52684	5.51349	5.01215	3.91078	5.14434	5.70318	4.50953	4.29741
A130077B15Rik	4.60278	4.93583	5.18866	5.77543	4.09056	5.72804	6.20921	6.47646	5.04196	6.79034	4.3031	6.63133	6.17554	5.23071	4.22482	5.54666	4.81868	4.33211	5.98743	8.12359	6.37169	5.97697	4.09852	4.17749
A1bg	0	0	0	0	0	0	0	0	0	0	0	0	0	0	0	0	0	0	0	0	0	0	0	0
A1cf	0.140625	0.063858	0.130277	0.057014	0.111615	0.038692	0.215648	0.117523	0.181336	0.082693	0.185435	0.129454	0.359432	0.201029	0.286308	0.140258	0.299857	0.243447	0.182211	0.217291	0.139763	0.196503	0.225165	0.163023
A230001M10Rik	0	0	0	0	0	0.019865	0	0	0	0	0	0	0	0	0	0	0	0	0	0	0	0	0	0
A230009B12Rik	0	0	0	0	0	0	0	0	0	0	0	0	0	0	0	0	0	0	0	0	0	0	0	0
A230020J21Rik	0.107448	0.209108	0.149311	0.104551	0.078722	0	0.156099	0.239456	0.103915	0.068927	0.272036	0.148368	0.112349	0.2304	0.298309	0.241126	0.070496	0.044643	0.189849	0.12452	0.106789	0.042898	0.286737	0.149473
A230028O05Rik	0.128491	0.200048	0.089277	0.18754	0.141209	0.159092	0.155558	0.196868	0.155334	0.154549	0.172823	0.192211	0.156745	0.137762	0.124856	0.13216	0.073765	0.133465	0.136218	0.11168	0.127703	0.256496	0.068579	0.055859
A230046K03Rik	61.9262	61.4843	80.3851	40.6619	64.1282	45.3345	59.8162	34.1321	74.2729	59.7696	71.7648	36.615	53.1408	38.4818	34.0253	48.4847	51.3328	38.8166	37.853	23.7571	30.1085	33.4166	35.3783	43.0593
A230050P20Rik	17.5349	11.3942	21.0691	15.3498	19.6179	11.7949	18.8303	13.4918	19.3228	13.1819	18.7091	14.8711	18.6874	17.2183	21.6614	21.6144	18.3769	16.3923	21.0248	21.4689	16.778	18.4273	23.3182	23.8142
A230056J06Rik	0	0	0	0	0	0	0	0	0.00917	0.009124	0	0	0	0	0.015795	0	0	0.023638	0	0	0	0	0	0
A230056P14Rik	0.128353	0.149875	0.160525	0.187339	0.246851	0.119191	0.093235	0.107267	0.155167	0.247013	0.213258	0.088618	0.301969	0.309631	0.106905	0.14402	0.189477	0.279975	0.306162	0.11156	0.047837	0.307465	0.256894	0.301312
A230057D06Rik	0	0	0	0	0	0	0	0	0	0	0	0	0	0	0	0	0	0	0	0	0	0	0	0
A230065H16Rik	0	0	0	0	0	0	0	0	0	0	0	0	0	0	0	0	0	0	0.144771	0.158255	0	0	0	0
A230070E04Rik	0	0	0	0	0	0	0	0	0	0	0	0	0	0	0	0	0	0	0	0	0	0	0	0
A230072C01Rik	1.42495	1.76659	1.62407	1.69532	1.64332	1.69642	1.18064	1.19437	1.7772	1.69277	0.997554	1.89192	0.920048	1.0185	1.40288	1.38174	1.7654	1.09637	1.58485	1.68242	1.36376	1.40865	1.0422	1.09369
A230072E10Rik	0.121777	0.213294	0.245373	0.103681	0.167287	0.075389	0.235887	0.152656	0.186474	0.136708	0.154157	0.126115	0.180387	0.081602	0.101427	0.06832	0.13982	0.063245	0.043033	0.105844	0.090772	0.097237	0.113741	0.127055
A230073K19Rik	0.014574	0.005673	0.016202	0.021272	0.021356	0.006015	0.007058	0.02436	0.018793	0.028048	0.01845	0.006708	0.025398	0.015626	0.024278	0.016353	0.019124	0.012111	0.015451	0.008445	0	0.023275	0.015557	0.010137
A230077H06Rik	0.030747	0.035902	0.059816	0.044877	0.045053	0.050759	0.089337	0.068522	0.009912	0.04931	0.029192	0.028304	0.032149	0.016483	0.051218	0.0115	0.060518	0.012775	0.043461	0.035632	0.015279	0.024551	0	0.021386
A230103J11Rik	0	0	0	0	0	0	0	0	0	0	0	0	0	0	0	0	0	0	0	0	0	0	0	0
A230108P19Rik	0	0	0.009974	0	0.013147	0	0	0	0.011569	0.011511	0.011358	0.016518	0	0	0	0.013423	0.011773	0.014911	0	0	0	0.014328	0	0
A2m	0	0	0	0	0	0	0	0	0	0	0	0	0	0	0	0	0	0	0	0	0	0	0	0
A330009N23Rik	0.873757	1.18779	0.508876	0.437782	0.672458	1.3515	0.532009	0.748097	0.550916	1.07689	0.618096	1.36708	1.10617	0.654368	0.540846	0.136966	0.819694	0.789296	0.776443	0.282922	0.781691	0.389873	0.390898	0.212262
A330015K06Rik	0	0	0	0	0	0	0	0	0	0	0	0	0	0	0	0	0	0	0	0	0	0	0	0
A330023F24Rik	0.029752	0.020844	0.014884	0.034739	0.013079	0.02947	0.034578	0.029837	0.005755	0.017177	0.005649	0.016433	0.018665	0	0.019824	0.02003	0.02928	0.037084	0.025233	0.010344	0.008871	0.014254	0.009527	0.024833
A330032B11Rik	12.8881	12.3569	16.3329	7.50497	13.4346	9.71413	10.2895	6.62605	14.614	12.7047	12.9449	7.71863	8.74119	5.52184	4.31035	7.68657	8.60273	5.52017	6.31282	3.17169	5.11866	5.364	5.39138	6.62817
A330033J07Rik	0	0	0	0	0	0	0	0	0	0	0	0	0	0	0	0	0	0	0	0	0	0	0	0
A330035P11Rik	0.198566	0.115931	0.128768	0.112707	0.096987	0.109269	0.096158	0.036877	0.192038	0.212298	0.115209	0.015233	0.092278	0.053223	0.018376	0.024756	0.151992	0.082501	0.116949	0.172587	0.065783	0.039638	0.035326	0.080567
A330040F15Rik	0.08112	0	0.090181	0.078933	0.178299	0.06696	0.078567	0	0.026151	0.052038	0	0	0.113094	0.043487	0	0.030341	0	0.101112	0.085998	0	0.080623	0.161933	0	0
A330041J22Rik	0	0	0	0	0	0	0	0	0	0	0	0	0	0	0	0	0	0	0	0	0	0	0	0
A330048O09Rik	0	0	0	0	0	0	0	0	0	0	0	0	0	0	0	0	0	0	0	0	0	0	0	0
A330049N07Rik	0.015036	0.070228	0.025073	0.021946	0.049572	0.018617	0.043688	0	0	0.043404	0.014275	0.020762	0.031444	0	0.050093	0.067484	0	0.056224	0	0.026137	0.044831	0.018009	0.024075	0.015688
A330050F15Rik	0	0	0	0	0	0	0	0	0	0	0	0	0	0	0	0	0	0	0	0	0	0	0	0
A330069E16Rik	15.5902	14.3286	18.5614	10.3253	15.6594	10.5856	14.6124	8.57391	17.8013	13.1949	16.3614	7.96287	14.6888	10.676	10.4438	11.8878	14.0891	10.9908	10.3431	5.36188	7.3974	8.39271	7.99873	10.739
A330070K13Rik	0	0	0	0	0	0	0	0	0	0	0	0	0	0	0	0	0	0	0	0	0	0	0	0
A330074K22Rik	0	0	0	0	0	0	0	0	0	0	0	0	0	0	0	0	0	0	0	0	0	0	0	0
A330076C08Rik	0.030879	0	0	0	0	0	0	0	0	0	0.029317	0	0	0	0.025719	0	0	0	0.016368	0	0	0.055477	0	0.016109
A330076H08Rik	0	0	0	0	0	0	0	0	0	0	0	0	0	0	0	0	0	0	0	0	0	0	0	0
A330093E20Rik	0	0	0	0	0	0	0	0	0	0	0	0	0	0	0	0	0	0	0	0	0	0	0	0
A330102I10Rik	0.060615	0.070779	0.020221	0	0.066615	0	0	0.101314	0	0	0.115099	0	0	0	0.519176	0.068014	0	0	0	0.105369	0	0	0	0.063242
A3galt2	0.008822	0.030904	0	0.012876	0	0	0	0	0	0.016978	0	0.012182	0.009224	0.014188	0	0.019797	0	0	0.03741	0	0.013152	0.031699	0	0
A430005L14Rik	51.7703	47.5587	48.5061	43.1724	51.8013	44.8597	44.1603	41.7845	58.1626	51.8616	48.3238	42.3498	59.32	61.2052	57.2199	50.9926	67.6107	61.097	56.4732	50.1861	59.7844	58.7089	53.9525	56.2329
A430033K04Rik	33.5042	27.8078	41.6005	48.4844	47.1762	49.3794	51.3294	36.1773	36.0112	59.6331	29.1258	52.4806	30.1758	22.2264	28.8727	18.1454	20.1397	15.5418	26.8411	26.6222	25.3855	27.2352	30.8768	21.9669
A430035B10Rik	0.077237	0.216452	0.154555	0.248011	0.067906	0.172138	0.134651	0.206556	0.224094	0.133778	0.11733	0.277296	0.177674	0.124215	0.180126	0.138664	0.091215	0.192545	0.163764	0.29538	0.230291	0.203521	0.12367	0.128936
A430078G23Rik	1.83449	1.636	2.04219	2.05965	1.8056	1.83459	1.8158	1.78583	1.59872	1.95921	1.37806	2.79759	1.77063	1.29683	1.09139	1.60601	1.32926	1.2815	1.57081	2.57569	1.47262	1.34007	1.54936	1.4618
A430088P11Rik	0.097786	0.074379	0.075961	0.120885	0.044777	0.153822	0.120325	0.093159	0.07209	0.111574	0.090715	0.091493	0.155883	0.091736	0.081446	0.064004	0.065208	0.121886	0.069111	0.207616	0.094961	0.11904	0.152987	0.15784
A430089I19Rik	0.016183	0	0	0	0	0	0	0.027049	0	0	0	0	0	0	0	0	0	0	0	0	0	0	0	0
A430090L17Rik	0.024334	0.028414	0.047341	0.023678	0.017828	0.060258	0.023568	0.05423	0.031378	0.023415	0.015402	0.056002	0.025444	0.013045	0.013512	0.063709	0	0	0.008599	0.0705	0.012092	0.01943	0.038963	0.033851
A430093F15Rik	11.6373	9.14715	9.74997	7.94573	11.2973	9.20903	10.5794	8.39016	12.1436	9.38825	9.90762	7.79056	12.9961	13.4169	8.97425	7.90128	12.1764	12.4079	6.62577	7.07907	11.6362	11.1439	7.4035	6.69785
A430105I19Rik	0.006341	0	0	0	0	0	0	0	0	0	0.018062	0	0	0	0	0	0	0	0	0	0	0	0	0
A4galt	4.17288	4.12296	4.13613	3.87581	3.47952	3.57693	4.26057	3.60929	4.16269	4.70325	3.54626	3.94884	3.2648	2.72192	2.01729	3.24154	3.25953	2.85525	2.79969	2.91675	2.54493	3.07568	2.49972	2.67923
A4gnt	0	0	0	0	0	0	0	0	0	0	0	0	0	0	0	0	0	0	0	0	0	0	0	0
A530006G24Rik	0	0	0	0	0	0	0	0	0	0	0	0	0	0	0	0	0	0	0	0	0	0	0	0
A530013C23Rik	0	0	0	0	0	0	0	0	0	0	0	0	0	0	0	0	0	0	0	0	0	0	0	0
A530016L24Rik	0	0	0	0	0	0	0	0	0	0	0	0	0	0	0	0	0	0	0	0	0	0	0	0
A530032D15Rik	2.15801	2.69844	2.55016	3.19934	3.00653	2.90339	2.34517	3.01055	2.13637	2.79595	1.50035	3.51953	2.68287	2.73273	1.89647	2.11636	2.6422	2.71103	2.14367	3.42641	3.29316	1.77063	1.65965	1.89697
A530046M15Rik	0	0	0	0	0	0	0	0	0	0	0	0	0	0	0	0	0	0	0	0	0	0	0	0
A530050N04Rik	0.016541	0	0.013791	0	0.018178	0	0	0	0	0.015917	0	0	0	0.053204	0	0.01856	0	0	0	0	0	0.019812	0	0
A530053G22Rik	0	0	0	0	0	0	0	0	0	0	0	0	0	0	0	0	0	0	0	0	0	0	0	0
A530054K11Rik	1.2704	1.46993	1.73326	1.6098	1.45325	1.60155	1.5436	1.73732	1.36825	1.61138	1.65023	2.07316	1.40684	1.74591	1.39478	1.42546	1.31277	1.36755	1.60391	1.57597	1.86808	1.34868	1.15575	1.06639
A530058N18Rik	0	0	0	0	0	0	0	0	0	0	0	0	0	0	0	0	0	0	0	0	0	0	0	0
A530064D06Rik	0.062961	0.061051	0.058123	0.127185	0.019153	0.064735	0.025319	0.157852	0.016855	0.117389	0.049639	0.04813	0.018223	0	0	0.058665	0.034303	0.021723	0.018476	0.030295	0	0.020874	0	0.036367
A530065N20Rik	0.008013	0.009357	0.013363	0	0	0	0	0	0	0	0	0	0	0	0	0	0	0.009988	0	0.01393	0	0.009598	0	0
A530072M11Rik	0.032296	0.075423	0.013464	0.070707	0.053239	0.039988	0.093839	0.107962	0.062469	0.046615	0.015331	0.156086	0.067539	0.103879	0.026899	0.054357	0.158921	0.040256	0.119834	0.168424	0.096294	0.077364	0.077568	0.08424
A530088E08Rik	0.259235	0.192629	0.216142	0.412765	0.129497	0.204256	0.2739	0.472685	0	0.2948	0.067125	0.553214	0.098568	0.113702	0.15703	0.07933	0.162352	0.117499	0.324793	0.122901	0.281067	0.141133	0.113203	0.073765
A530099J19Rik	0	0	0	0	0	0	0	0	0	0	0	0	0	0	0	0	0	0	0	0	0	0	0	0
A630001G21Rik	5.71556	4.88821	5.4996	4.44165	5.63618	4.47558	5.20651	4.95733	5.30357	4.92004	5.4265	5.07665	7.63997	7.30384	6.92198	7.27985	8.48301	6.8931	6.94361	5.88075	8.33653	7.43775	6.08456	7.20431
A630010A05Rik	0	0	0	0	0	0	0	0	0	0	0	0	0.019279	0	0	0	0	0	0	0	0	0	0	0
A630012P03Rik	0	0	0	0	0	0	0	0	0	0	0	0	0	0	0	0	0	0	0	0	0	0	0	0
A630019I02Rik	0	0	0.046261	0	0	0	0.161215	0.092739	0.107321	0.106779	0.052679	0	0.116032	0.089232	0	0	0	0.069159	0	0	0	0.132911	0.177681	0
A630020A06	0.042408	0.089135	0.070717	0.099035	0.074569	0.136521	0.086254	0.127589	0.098434	0.073452	0.096632	0.163965	0.06208	0.040921	0.070643	0.095169	0.075124	0.137435	0.071934	0.117951	0.063222	0.050794	0.067903	0.097342
A630023A22Rik	0	0	0	0	0	0	0	0	0	0	0	0	0	0	0	0	0	0	0	0	0	0	0	0
A630023P12Rik	0	0	0	0	0	0	0	0	0	0	0	0	0	0	0	0	0	0	0	0	0	0	0	0
A630033H20Rik	1.40493	0.803705	1.0767	1.42025	1.0711	0.904615	1.67591	1.66178	1.33024	0.964277	1.06561	1.53473	2.10367	2.35146	1.22744	1.51982	1.90477	1.99431	1.67422	1.9811	2.37275	2.58544	1.28994	1.24901
A630066F11Rik	1.09378	1.04191	0.551976	1.38638	1.04388	1.35427	1.0036	1.34709	0.862961	1.16327	0.901824	1.51034	1.20387	0.786942	1.24664	1.58256	1.18975	1.25571	1.0375	1.85132	0.986948	0.586076	0.645226	0.840878
A630072M18Rik	1.47556	1.1823	1.71415	1.41475	1.20772	0.986107	1.47994	1.54789	1.52258	1.24162	1.40679	1.50895	1.05871	0.843965	1.05929	1.19152	0.887095	0.869583	1.16504	1.21274	0.966423	1.24969	1.09728	1.04352
A630073D07Rik	0	0	0	0	0	0	0	0	0	0	0	0	0	0	0	0	0	0	0	0	0	0	0	0
A630075F10Rik	0.178026	0.415755	0.296865	0.493694	0.273906	0.352679	0.568994	0.624875	0.154956	0.513912	0.270436	0.491651	0.260606	0.200414	0.237244	0.219731	0.385447	0.19971	0.301971	0.247574	0.159241	0.383808	0.22804	0.297188
A630076J17Rik	0	0	0	0	0	0	0	0	0	0	0	0	0	0	0	0	0	0	0	0	0	0	0	0
A630077J23Rik	0	0	0	0	0	0	0	0	0	0	0	0	0	0	0	0	0	0	0	0	0	0	0	0
A630089N07Rik	4.61716	6.04685	5.48779	5.36662	4.73486	5.29974	6.68736	6.14568	5.56475	6.50893	5.76936	6.56935	6.33922	6.29695	5.35347	5.3067	6.32562	5.31774	6.42725	7.31867	7.21801	6.58906	5.73002	4.90514
A630095E13Rik	0	0	0	0	0	0	0	0	0	0	0	0	0	0	0	0	0	0	0	0	0	0	0	0
A630095N17Rik	0.096855	0.169643	0.11544	0.353412	0.202879	0.179882	0.140709	0.080943	0.133903	0.326191	0.183912	0.200611	0.253182	0.077882	0	0	0.238297	0.060362	0.154019	0.084183	0.144391	0.165832	0.155081	0.144456
A730006G06Rik	0	0	0	0	0	0	0	0	0	0	0	0	0	0	0	0	0	0	0	0	0	0	0	0
A730008H23Rik	0	17.0882	0	0	0	0	0	0	0	0	0	0	0	0	24.3778	0	0	18.2409	0	0	0	0	0	0
A730017C20Rik	0	0	0	0	0	0	0	0	0	0	0	0	0	0	0	0	0	0	0	0	0	0	0	0
A730017L22Rik	2.14066	2.45549	2.26777	2.46277	2.24183	2.16715	2.305	2.94657	2.119	2.66566	2.19977	2.74726	2.50165	2.57187	2.18149	2.62801	2.03236	2.21306	2.41624	3.89628	2.19636	2.23213	2.35897	2.10207
A730018C14Rik	0	0	0	0	0	0	0	0	0	0	0	0	0	0	0	0	0	0	0	0	0	0.020445	0	0
A730020E08Rik	0.486135	0.336385	0.60048	0.394189	0.435317	0.267516	0.49699	0.331036	0.417914	0.415803	0.27351	0.74586	0.376527	0.289561	0.149963	0.242432	0.212634	0.134654	0.17179	0.406881	0.348944	0.366607	0.259461	0.24421
A730020M07Rik	0	0	0	0	0	0	0	0	0	0	0	0	0	0	0	0	0	0	0	0	0	0	0	0
A730036I17Rik	0	0	0	0	0	0	0	0	0	0	0	0	0	0	0	0	0	0	0	0	0	0	0	0.018178
A730043L09Rik	0	0	0	0.036224	0	0	0	0	0	0	0	0	0	0	0	0	0	0	0	0	0	0	0	0
A730046J19Rik	0	0.007419	0	0	0	0	0	0	0	0	0	0	0.006643	0	0	0	0	0	0	0	0	0	0	0.006629
A730056A06Rik	0	0	0	0	0	0	0	0	0	0	0	0	0	0	0	0	0	0	0	0	0	0	0	0
A730082K24Rik	0.032955	0	0.027477	0	0	0	0	0	0	0	0.015644	0	0.017229	0	0.027448	0.055466	0	0	0.017468	0	0	0	0.026707	0
A730085K08Rik	0.052838	0	0	0	0	0	0	0	0.051101	0	0	0	0	0	0	0	0	0	0.056015	0	0	0	0	0
A730090H04Rik	0	0.022046	0	0	0.020749	0	0	0	0.01826	0	0	0	0	0	0	0	0	0.023533	0	0	0	0	0	0
A730090N16Rik	0.172994	0.07575	0.054089	0.126247	0.023765	0.053548	0.094246	0.072287	0.06274	0.083231	0.061592	0.149298	0.045221	0.034777	0.144086	0.169846	0.106407	0.053907	0.045849	0.11277	0.096712	0.2072	0.034624	0.067685
A730098P11Rik	17.727	18.7297	17.1388	16.465	16.7358	17.0465	16.4391	17.1402	20.7827	19.3725	17.8596	18.5147	17.0688	16.1657	14.6488	16.1897	20.0816	18.4324	17.7053	18.4408	18.2174	18.0869	14.9345	15.7495
A830009L08Rik	0.010654	0.012441	0.008883	0.01555	0	0.013192	0	0	0.010304	0	0	0.014712	0	0.017134	0	0	0	0.01328	0	0	0	0	0	0.011116
A830010M20Rik	0.212478	0.211924	0.243592	0.109835	0.277292	0.180868	0.231514	0.12578	0.256866	0.230012	0.176516	0.152812	0.379542	0.370189	0.302327	0.322851	0.365941	0.375194	0.267491	0.292407	0.356358	0.339321	0.311862	0.226306
A830011K09Rik	0	0	0	0	0	0	0	0	0	0	0	0	0	0	0	0	0	0	0	0	0	0	0	0
A830018L16Rik	1.217	0.985124	1.2047	0.927065	1.15096	1.00256	1.04251	0.826624	1.35519	1.05908	0.966714	0.850287	0.902426	0.600421	0.573452	0.799745	0.839827	0.622486	0.724769	0.564709	0.563809	0.714302	0.690948	0.733523
A830019L24Rik	0	0	0	0	0	0	0	0	0	0	0	0	0	0	0	0	0	0	0	0	0	0	0	0
A830052D11Rik	0	0.030904	0	0	0.087256	0	0.076898	0	0	0	0	0.109635	0.055346	0	0.264519	0.089088	0.026046	0	0	0	0	0	0.084752	0.082839
A830080D01Rik	3.40289	5.3118	3.1039	3.61804	2.82186	4.21331	2.93005	4.48482	3.35116	5.35188	3.38262	4.4412	3.01	3.5722	2.44204	3.75842	3.41014	3.45523	3.24018	3.44417	3.84119	3.67135	3.14397	2.96638
A830082K12Rik	0.027163	0.047576	0.09059	0.019823	0.074629	0.050448	0.059193	0	0.039405	0.117617	0.012895	0.093769	0.028402	0.065526	0.022624	0.076196	0.040098	0.050786	0.014398	0.094436	0.060742	0.097601	0.065238	0.05668
A830082N09Rik	0.40816	0.383062	0.53114	0.445407	0.465328	0.406182	0.371298	0.30604	0.457457	0.466159	0.351301	0.29497	0.42678	0.337409	0.203337	0.368096	0.371655	0.337582	0.368002	0.205561	0.267278	0.315249	0.293174	0.354213
A930001A20Rik	0	0.025564	0.036508	0	0	0	0	0.073187	0	0.042133	0.020786	0.060462	0.022892	0	0	0.024566	0.021546	0	0.02321	0	0	0	0.035055	0.022842
A930001C03Rik	0	0	0	0	0	0.072322	0	0	0	0	0	0	0	0	0	0	0	0	0.061923	0	0.087079	0	0	0
A930002C04Rik	0	0	0	0	0	0	0	0	0	0	0	0	0	0	0	0	0	0	0	0	0	0	0	0
A930003A15Rik	0	0	0.04894	0	0.029215	0	0	0.098109	0	0.056481	0	0	0	0	0	0	0	0	0	0.102035	0	0.03184	0	0
A930003O13Rik	0	0.046009	0.049279	0.05751	0.021651	0.024393	0.028621	0.065858	0	0	0	0.027204	0	0.031684	0.032818	0	0.038777	0	0	0	0	0.023597	0	0
A930004D18Rik	0.053524	0	0.100409	0	0.029411	0	0.155517	0.022365	0.077646	0.025751	0.076225	0.147815	0.125922	0.064558	0.156029	0.105099	0.092181	0.150107	0.085113	0.116302	0.139638	0.112187	0.12855	0.083765
A930005H10Rik	6.9114	5.54109	6.06924	10.3036	5.82057	7.66721	6.88457	9.4308	5.59367	7.54237	4.45034	10.9692	7.27363	6.78879	7.04255	7.69718	8.24393	8.00041	9.62748	12.3815	5.98119	7.65906	7.53449	7.38982
A930006I01Rik	0	0	0	0	0	0	0	0	0	0	0	0	0	0	0	0	0	0	0	0	0	0	0	0
A930006K02Rik	0	0	0	0	0	0	0	0	0	0	0	0	0	0	0	0	0	0	0	0	0	0	0	0
A930007I19Rik	0.025815	0.045215	0.010762	0.018839	0.042555	0.015981	0.018752	0	0	0.02484	0.012255	0.053469	0.026992	0	0.086004	0.028966	0.012703	0.016088	0.013684	0.044874	0.134696	0.030919	0	0.013467
A930009A15Rik	0	0	0	0	0	0	0	0	0	0	0	0	0.062106	0	0	0	0	0	0	0	0	0	0	0
A930011G23Rik	0	0	0.007434	0	0	0.02208	0	0	0	0	0	0	0	0	0	0	0	0	0	0	0	0	0	0
A930011O12Rik	0	0	0	0	0	0	0	0	0	0	0	0	0	0	0	0	0	0	0	0	0	0	0	0
A930012L18Rik	0	0	0.013891	0.024317	0	0	0	0	0	0	0	0	0	0	0	0.037389	0	0	0.017663	0	0	0	0	0
A930013F10Rik	0.110992	0.043201	0.051412	0.126	0.054213	0.091617	0.071666	0.020613	0.011927	0.083068	0.046835	0.119204	0.116056	0.039667	0	0.013838	0.036411	0.030744	0.052297	0.10719	0	0.073855	0.059239	0.051468
A930015D03Rik	1.42233	1.83564	1.99729	2.40375	1.60424	0.926876	2.12071	2.18965	0.904979	1.5487	1.99005	2.37748	3.13097	3.00977	4.17745	2.64589	3.13108	3.17248	3.61093	3.7087	2.1762	3.13814	3.6558	3.70994
A930016O22Rik	0	0	0	0	0	0	0	0	0	0	0	0	0	0	0	0	0	0	0	0	0	0	0	0
A930017M01Rik	0	0	0	0	0	0	0	0	0	0	0	0	0	0	0	0	0	0	0	0	0.026617	0	0	0
A930018P22Rik	0.073031	0	0	0	0	0	0	0	0.035315	0	0	0	0	0	0	0	0.035937	0	0	0	0	0	0	0.038098
A930019D19Rik	0.062435	0	0	0	0.068615	0.077304	0	0	0	0.030039	0	0.086213	0.065283	0	0.104003	0	0	0	0	0	0.046539	0	0.099969	0
A930024E05Rik	0.758722	0.664458	0.909361	1.03818	0.677479	0.508851	0.941514	1.10964	0.871362	0.608394	1.2306	0.894888	1.02472	0.762623	0.895243	1.06416	1.5245	1.20184	0.988679	1.01666	1.17823	0.927675	1.26546	1.03899
A930041C12Rik	0.167074	0	0.464338	0.325139	0.061204	0	0.161815	0.372339	0.430884	0.160766	0.264374	0.384505	0.058232	0.179129	0	0.499913	0.054808	0.069416	0.236162	0.19362	0.332099	0	0.178343	0.174316
AA387883	0	0	0	0	0	0	0	0	0	0	0	0	0	0	0	0	0	0	0	0	0	0	0	0
AA388235	0.819775	0.812745	1.00591	1.42226	0.883917	0.976707	0.921306	1.09875	0.807783	1.0344	0.756286	1.08926	1.01082	0.97013	1.00486	1.05868	0.799165	0.983248	0.860874	0.873843	0.945413	0.981867	1.07732	0.814962
AA413626	0	0	0	0	0	0	0	0	0	0	0	0	0	0	0	0	0	0	0	0	0	0	0	0
AA414768	0	0	0	0	0	0	0	0	0	0	0	0	0	0	0	0	0	0	0	0	0	0	0	0
AA415398	0.094491	0.128724	0.22322	0.137914	0.190379	0.155992	0.183033	0.184258	0.137076	0.151538	0.164472	0.130476	0.197602	0.202616	0.236103	0.053012	0.340972	0.255185	0.233737	0.13688	0.258256	0.207486	0.100864	0.246466
AA465934	3.48532	3.54461	3.65587	1.96917	2.84183	1.67047	2.28671	1.12751	3.04454	3.57008	2.24161	1.70772	3.17408	1.26569	2.06013	3.02767	2.43423	2.10207	1.54948	1.75896	1.34088	1.75058	1.26013	1.64224
AA467197	2.87868	4.35734	2.48905	3.50133	1.46463	2.57419	1.31659	3.8314	1.34047	4.05238	2.17635	2.20833	0.445926	0.857327	0.444008	0.41871	0.367246	0.531574	0.791206	0.741346	0.715256	0.383097	0.341426	0.723054
AA474331	1.30194	0.84955	1.59635	1.22958	1.76746	1.94389	1.00135	1.34407	1.77761	1.43701	0.981603	1.53339	1.76172	0.862157	1.91361	1.28899	2.18574	1.19324	1.46142	2.19663	1.48424	1.10073	1.28756	1.87775
AA536875	1.08508	1.54418	1.78113	1.93017	1.56512	1.30151	1.92121	1.33189	1.34455	1.68035	1.70626	2.107	1.13457	0.872522	1.4686	1.14142	1.26809	1.1623	1.07843	1.82727	1.06157	1.09656	1.30304	1.02597
AA543186	0.458469	0.411804	0.573386	0.386055	0.251924	0.676822	0.589204	0.353678	0.426343	0.627801	0.318091	0.438281	0.442508	0.482095	0.381857	0.375929	0.208246	0.351667	0.542122	0.398485	0.525758	0.422401	0.451745	0.441546
AA543401	0	0	0	0	0	0	0	0	0	0	0	0	0	0	0	0	0	0	0	0	0	0	0	0
AA545190	0	0	0	0	0	0	0	0	0	0	0	0	0	0	0	0	0	0	0	0	0	0	0	0
AA619741	0	0	0	0	0	0	0	0	0	0	0	0	0	0	0	0	0	0	0	0	0	0	0	0
AA792892	0.370128	0.316939	0.411468	0.468192	0.298292	0.366621	0.645259	0.329944	0.405687	0.332408	0.445117	0.477014	0.464414	0.238099	0.369933	0.442992	0.218555	0.276807	0.366227	0.471829	0.110357	0.325095	0.355582	0.154468
AA986860	0.041122	0.072027	0.042858	0.03001	0.056491	0.038187	0.089613	0.017183	0.029828	0.108817	0.039043	0.056784	0.021499	0.033067	0	0.046142	0.020235	0.025628	0.032697	0.053613	0.015326	0.049254	0.098766	0.010726
AA987161	1.58346	2.08731	2.01646	2.32017	1.54985	2.22861	2.1836	2.43988	1.53738	1.99386	1.87334	2.46835	1.7139	2.02929	1.58675	2.07517	1.90532	1.78095	1.92786	1.82787	2.16697	1.77802	1.64403	1.61982
AB124611	4.57073	5.10322	5.55169	8.61643	4.80297	5.35457	6.7149	8.91113	4.99084	5.79064	4.64286	10.0791	5.81389	5.51982	4.87885	6.41864	4.09843	5.50451	7.24234	9.74506	4.87801	5.72785	4.83965	4.60757
AF067063	0	0	0	0	0	0	0	0	0	0	0	0	0	0	0	0	0	0	0	0	0	0	0	0
AF251705	0	0.030659	0.043784	0.038323	0.028855	0.03251	0	0.175545	0	0.05053	0	0.072512	0	0	0	0	0	0.032728	0	0	0	0	0	0
AF357355	0	0	0	0	0	0	0	0	0	0	0	0	0	0	0	0	0	0	0	0	0	0	0	0
AF357359	0	0	0	0	0	0	0	0	0	0	0	0	0	0	0	0	0	0	0	0	0	0	0	0
AF357399	0.318152	0	0	0	0.349643	0	0	0.531771	0	0	0.302062	0	0.665331	0	0.529975	1.42794	0.313108	0	0	0.553052	1.4229	0.38106	0	0
AF357425	0	0	0	0	0	0	0	0	0	0	0	0	0	0	0	0	0	0	0	0	0	0	0	0
AF357426	0	0	0	0	0	0	0	0	0	0	0	0	0	0	0	0	0	0	0	0	0	0	0	0
AF366264	0.01046	0.012214	0	0	0	0.012952	0	0.034968	0	0	0.019863	0.028888	0.010938	0	0.03485	0	0	0	0.011089	0	0	0	0	0
AF529169	0	0	0	0	0	0	0	0	0	0	0	0	0	0	0	0	0	0	0	0	0	0	0	0
AI115009	0	0	0	0	0	0	0	0	0	0	0	0	0	0	0	0	0	0	0	0	0	0	0	0
AI118078	0.037274	0.043524	0.010359	0.036269	0.027309	0.030768	0	0.020767	0.024032	0	0.035389	0	0.012992	0	0	0.027883	0	0.015487	0.039516	0	0	0	0	0.03889
AI182371	0	0.020811	0.01486	0.069812	0.05876	0.022067	0.069488	0.059579	0.086183	0.023012	0.022706	0.02461	0.074542	0	0	0.019998	0	0.04443	0	0.030981	0.02657	0.021347	0	0
AI197445	0.012597	0.01471	0.015755	0.02758	0.020766	0.038994	0.027452	0.042112	0.03655	0.024244	0.01794	0.03479	0.019758	0.01013	0.020985	0.021203	0.018597	0.031404	0.02671	0.054746	0.00939	0.007544	0.030256	0.046002
AI314180	14.0333	13.824	14.6204	13.6993	14.715	13.0331	14.4825	16.1454	13.6112	12.9182	16.7591	14.4091	18.065	18.5831	18.3534	19.3686	16.2049	17.8645	18.9337	20.2362	19.3116	18.277	18.4204	16.598
AI314278	0	0	0	0	0	0	0	0	0	0	0	0	0	0	0	0	0	0	0	0	0	0	0	0
AI317395	0.066979	0.182491	0.158228	0.081467	0.049073	0.041466	0.081089	0.205245	0.118759	0.107417	0.105987	0.169561	0.14007	0.125671	0.148765	0.175361	0.098876	0.139144	0.165684	0.097027	0.133137	0.106964	0.107245	0.151412
AI413582	24.8358	27.4105	28.0665	28.4375	24.2499	31.1576	27.2143	29.113	24.3826	26.97	28.4829	31.766	26.9997	27.3325	32.8468	27.7619	28.6004	25.2802	27.723	30.931	26.1067	19.7373	26.0849	28.1656
AI414108	0	0	0	0	0	0.007621	0	0.010287	0	0	0.005844	0	0	0	0.010253	0	0	0	0	0.010699	0	0	0	0.006422
AI427809	0	0	0	0.023119	0	0.019612	0	0	0	0.015242	0	0.021872	0	0	0.052772	0	0	0	0	0	0	0	0	0
AI429214	0	0	0.012728	0.022282	0.016777	0	0.022178	0	0	0.01469	0.014494	0.02108	0.015963	0.049103	0.02543	0.034259	0.07512	0	0.016184	0	0.022759	0	0.073331	0.031856
AI450353	1.95172	1.54269	3.15442	2.49804	1.9799	2.00758	3.62062	1.70636	2.17794	2.02248	2.36615	2.36331	1.85237	2.31788	2.10074	2.05518	2.09807	0.935659	2.29191	2.34881	2.23817	1.76221	2.21156	1.62905
AI463170	0	0	0	0	0	0	0	0	0	0	0	0	0	0	0	0	0	0	0	0	0	0	0	0
AI464131	0.100285	0.033457	0.053752	0.010455	0.07085	0.017738	0.072846	0.071837	0.083132	0.068927	0.047606	0.069238	0.04494	0.03456	0.04773	0.072338	0.077546	0.008929	0.03797	0.06226	0.053394	0.051477	0.080286	0.014947
AI467606	12.053	11.4158	11.0764	13.4272	11.5152	11.8731	12.4815	14.751	13.1195	11.1177	10.866	15.2652	13.3202	12.6133	11.2466	10.7598	14.179	14.5375	14.6787	21.9549	15.1326	14.3988	12.4082	11.762
AI504432	0.474703	0.157472	0.472253	0.228327	0.34384	0.133581	0.532905	0.207375	0.521701	0.192055	0.338021	0.305398	0.64301	0.615949	0.503209	0.520539	0.775088	0.69255	0.674813	0.740795	0.876567	0.788238	0.354128	0.303921
AI506816	16.803	15.1597	17.7427	10.1791	17.3213	14.0271	14.6049	10.3441	17.2658	16.2362	15.8756	11.9797	15.6673	10.0962	9.18592	12.2939	13.4122	10.9458	11.9183	6.54082	9.52059	11.978	9.25861	13.3688
AI507597	0	0	0	0	0	0	0	0	0	0	0	0	0	0	0	0	0	0	0	0	0	0	0	0
AI593442	0	0	0	0	0	0	0	0	0	0	0	0.007524	0	0	0	0	0	0	0.005776	0	0	0.006526	0.017449	0
AI597479	5.89994	7.3236	6.53487	6.27538	6.32229	6.23393	6.76156	7.57677	6.54263	6.65942	7.02247	6.33115	7.14601	6.5946	6.65773	6.95012	7.32184	7.44024	7.09849	7.38374	7.94444	8.52749	6.66262	6.36326
AI606473	0	0	0	0	0	0	0	0	0	0	0	0	0	0	0	0	0	0	0.014651	0	0	0	0	0
AI607873	0.223245	0.290757	0.143181	0.150387	0.235906	0.180731	0.074845	0.229625	0.157778	0.132194	0.073369	0.308266	0.071824	0.165706	0.071515	0.038538	0.202805	0.171239	0.081924	0.104481	0.153607	0.113125	0.054993	0.116461
AI646519	0	0	0	0	0	0	0	0	0	0	0	0	0	0	0	0	0	0	0	0	0	0	0	0
AI661453	0	0	0.005114	0	0	0	0	0	0	0	0.005823	0	0	0	0	0	0	0.007645	0	0	0	0	0	0
AI662270	84.5788	83.1109	87.6796	70.6831	83.8	81.1318	96.399	82.1865	90.508	96.2641	92.6428	82.5623	108.958	108.558	96.8048	104.483	106.232	110.03	103.941	98.177	121.214	123.079	92.8792	91.5467
AI837181	3.9849	3.46701	3.63193	5.61661	3.64944	3.89394	3.85947	4.08119	3.89168	4.09758	2.67061	5.17883	3.82533	3.14148	4.22402	3.2658	4.26775	3.11653	3.70683	5.05947	3.75661	4.44528	3.87834	3.8723
AI839979	0	0	0	0	0	0	0	0	0	0	0	0	0	0	0	0	0	0	0	0	0	0	0	0
AI846148	1.08869	0.773701	1.05805	0.655623	1.01749	0.783455	1.54633	1.14307	0.926554	0.946381	0.828842	1.0585	1.07233	1.41452	1.45924	1.24412	0.82433	1.08587	1.25416	1.60708	1.03675	1.62143	0.657906	1.11697
AI847159	0.059456	0.104138	0.049572	0.086779	0	0.073616	0	0.149065	0.057501	0.114422	0.028224	0.123149	0.031084	0.047809	0	0.033356	0.08777	0.074109	0.031516	0.051677	0	0.035606	0.095199	0
AI854517	0	0	0	0	0.009993	0	0	0	0	0	0	0	0	0	0	0	0	0	0	0	0	0	0	0
AI854703	1.13833	1.14351	1.47949	0.977328	1.15902	1.05707	1.56863	0.965314	1.06043	1.15173	1.53373	1.202	1.22527	1.39994	1.75679	1.68112	1.67219	1.34584	1.73919	1.52774	1.32268	1.41354	1.86286	2.05222
AI987944	1.85703	2.0731	1.79504	2.33812	1.7605	2.05925	2.37175	2.15782	2.12162	2.06322	1.74373	2.62061	1.73903	2.084	1.54671	1.67153	1.97821	2.18751	1.84971	2.44769	2.37296	2.15089	1.47037	1.18298
AK010878	47.7763	45.5304	59.5419	32.0034	46.7204	37.1532	42.5707	29.8686	52.2043	44.0689	48.7978	30.7867	37.3003	28.4694	22.5632	34.309	36.3942	27.1217	27.4396	20.2236	22.8919	24.8167	24.8551	31.7972
AK129341	0.0082	0	0.013674	0	0	0	0.023826	0	0	0	0.007786	0	0	0	0	0	0	0	0	0.014255	0	0	0	0
AU015228	1.11321	0.79632	0.82782	0.878268	0.848663	1.00581	1.12188	0.821374	0.824435	0.810621	1.095	0.92784	1.0801	1.19353	1.3699	1.13656	0.848813	1.23755	1.20142	1.37725	1.16619	1.02102	0.899249	0.868482
AU015791	0	0	0	0	0	0	0	0	0	0	0	0	0	0	0	0	0	0	0	0	0	0	0	0
AU015836	0	0	0	0	0	0	0	0	0	0	0	0	0	0	0	0	0	0	0	0	0	0	0	0.010401
AU016765	0	0	0	0	0	0	0	0	0	0	0	0	0	0	0	0	0	0	0	0	0	0	0	0
AU018091	0.44235	0.536778	0.658086	0.670953	0.495665	0.451046	0.730844	0.507403	0.587186	0.584221	0.57644	0.742558	0.380906	0.292928	0.491241	0.311431	0.375584	0.324333	0.478146	0.633251	0.400845	0.415541	0.513847	0.316731
AU018829	0	0	0	0	0.03804	0	0	0	0	0	0	0	0	0	0	0	0	0	0	0	0	0	0	0
AU019823	4.25713	5.00631	4.55035	4.38179	4.41662	4.04964	4.68196	5.37058	4.24849	4.83186	4.446	4.55605	4.56322	4.60577	4.76128	4.82148	3.35099	4.07676	4.50456	4.7852	3.88933	4.19312	3.79333	4.02291
AU019990	0	0	0	0	0	0	0	0	0.014034	0	0	0	0	0	0	0	0.01428	0	0	0	0.021632	0	0	0
AU021063	0	0	0	0	0	0	0	0	0	0	0	0	0	0	0	0	0	0	0	0	0	0	0	0
AU021092	0	0	0	0	0	0	0.063334	0	0	0	0	0.030099	0	0	0	0	0	0	0	0	0	0	0	0
AU022252	10.2678	10.2126	7.94659	8.20627	10.932	9.3018	8.12167	8.35339	11.8667	9.67969	9.70286	7.71946	11.1717	10.6136	9.79276	10.6763	12.5012	11.7201	10.9871	9.74581	11.749	11.5881	9.00248	10.529
AU022751	0	0	0	0	0	0	0	0	0	0	0	0	0	0	0	0	0	0	0	0	0	0	0	0
AU022754	0.010179	0.023772	0.008487	0	0	0	0	0	0.029533	0.029384	0.019329	0.042167	0.010643	0.032741	0	0	0.050089	0	0.010791	0.053084	0	0.085343	0.016299	0.01062
AU022793	0	0	0	0	0	0	0.023259	0	0	0	0	0	0	0	0	0	0	0	0	0	0	0	0	0
AU023762	0.754863	0.576941	0.789587	0.360577	0.708913	0.424836	0.498479	0.504682	0.822961	0.64712	0.547287	0.454841	0.631439	0.485596	0.228626	0.2772	0.675358	0.18818	0.276453	0.119291	0.306913	0.23014	0.175805	0.400951
AU040320	8.58622	8.28536	7.97175	8.81041	8.38778	8.01929	8.7758	9.36347	8.65828	7.31448	8.43418	9.87342	9.37409	8.77961	7.483	8.68039	8.21214	8.46707	8.97374	9.17587	8.30206	8.99489	8.17016	9.199
AU040972	0.028811	0	0.024022	0.084104	0.031663	0	0.041857	0	0.027864	0	0	0	0.060252	0	0	0	0.028355	0.035912	0.030544	0	0	0.034508	0.046132	0
AU041133	0.8629	0.782208	0.823591	0.845157	0.910876	0.857536	0.742268	1.10069	0.933358	1.02697	0.948615	0.846611	0.605467	1.07732	0.510659	0.560551	0.849218	0.679301	0.794425	0.671054	0.5755	0.788739	0.672644	0.627842
AV039307	0.029205	0.034103	0.048701	0	0	0.036161	0.042429	0	0	0.028103	0.200427	0	0.073578	0	0.0973	0	0	0	0.030962	0.050768	0	0	0	0
AV051173	0.688632	0.574358	0.28708	0.28717	0.486509	0.426317	0.571677	0.575502	0.475709	0.236653	0.513703	0.475445	0.771478	0.395527	0.409685	0.220767	0.580897	0.613103	0.573606	0.427524	0.806624	0.589138	0.630066	0.2566
AV064505	0	0	0	0	0	0	0	0	0	0	0	0	0	0	0	0	0	0	0	0	0	0	0	0
AV320801	0.017602	0	0.014676	0	0	0	0	0	0	0.033875	0	0.024306	0	0	0	0.039502	0.017323	0	0	0	0.026241	0	0	0.018365
AW011738	0.239686	0.15266	0.272513	0.222622	0.29933	0.256301	0.348213	0.38241	0.368783	0.136285	0.21722	0.346012	0.148094	0.122649	0.217782	0.134471	0.203719	0.230857	0.12705	0.227265	0.129936	0.143539	0.122111	0.284176
AW046200	0.159713	0.116559	0.049936	0.087416	0.04388	0.074156	0.087011	0.033369	0.115847	0.057631	0.075818	0	0.146124	0.096321	0	0.112005	0.039295	0.099537	0.063494	0.069408	0.089288	0.095647	0	0.062488
AW112010	211.158	93.8135	250.186	273.896	191.601	92.5001	262.591	270.83	211.456	105.528	220.262	313.475	122.782	115.431	156.845	187.484	122.855	126.019	201.397	226.797	143.188	127.564	163.427	177.593
AW146154	1.08718	0.931635	1.08921	0.870183	0.857552	0.901021	0.968046	1.43614	0.93273	1.08831	0.965605	1.22277	1.10928	0.958819	0.803275	1.21005	1.0872	1.20212	0.836537	1.20404	1.22865	0.95561	0.856343	0.649482
AW209491	12.6618	12.9086	13.2242	10.2501	12.7541	11.9192	12.0615	12.0863	14.5911	12.9425	14.1969	10.8068	11.8548	11.9403	12.6651	12.2707	14.0425	15.5041	14.8011	14.4839	12.732	14.5239	14.1034	14.763
AW495222	0	0	0	0	0	0	0	0	0	0	0	0	0	0	0	0	0	0	0	0	0	0	0	0
AW549542	0	0	0	0	0	0	0	0.028257	0	0	0	0	0.017677	0	0	0	0	0	0	0	0	0	0.027069	0
AW549877	1.35884	1.18143	1.22124	1.27927	1.19596	1.48581	1.16224	1.30767	1.25728	1.32451	1.48001	1.52707	1.24246	1.37174	1.08768	1.06267	1.30835	1.18781	1.22853	1.55429	1.28035	1.54298	1.07374	1.16611
AW551984	0	0	0	0	0	0	0	0	0	0	0	0	0	0	0	0	0	0	0	0	0	0	0	0
AW554918	0.603603	0.809232	0.708299	0.717845	0.5835	0.844235	0.755113	0.803371	0.794561	0.682991	0.684507	0.787175	0.841518	0.593224	0.716868	0.664736	0.715039	0.668764	0.835428	0.835521	0.874855	0.957242	0.581672	0.670584
AW822252	0	0	0	0	0	0	0	0	0	0	0	0	0	0	0	0	0	0	0	0	0	0	0	0
AY074887	17.1744	21.3376	23.0257	16.9118	19.4783	17.9189	14.1054	13.0133	19.3559	20.5802	16.958	16.7586	16.186	8.76483	8.46824	12.1791	15.2795	10.6749	10.9243	6.52822	8.67107	14.9203	10.3396	14.7173
AY358078	2.70201	2.10338	2.30405	2.03162	2.60952	2.02758	1.99246	2.12126	2.81114	2.50149	2.39044	2.26124	2.26878	2.60068	2.18229	2.13605	3.00163	2.4749	2.8862	2.41965	2.38027	2.25558	2.32706	2.45605
AY512915	0	0	0	0	0	0	0	0	0	0	0	0	0	0	0	0	0	0	0	0	0	0	0	0
AY512931	0.099896	0.204131	0.124935	0.20048	0.205844	0.170069	0.181409	0.313068	0.229453	0.180232	0.082988	0.258638	0.182793	0.180737	0.187206	0.2522	0.184335	0.202337	0.225044	0.347303	0.148925	0.179472	0.15995	0.14331
AY761184	0	0	0	0	0	0	0	0	0	0	0	0	0	0	0	0	0	0	0	0	0	0	0	0
AY761185	0	0	0.102613	0.089815	0	0	0	0	0	0.059212	0.116847	0.169942	0	0	0	0	0	0	0.065236	0	0	0	0	0.064203
Aaas	67.9809	70.5726	73.0747	61.3646	66.6377	68.2054	66.6784	60.804	71.9255	67.7116	72.6731	58.5327	73.2861	78.4474	81.228	79.7894	73.4182	76.5649	75.2639	79.3831	70.3381	74.4993	81.6629	80.6009
Aacs	41.0281	39.6974	38.2158	37.1568	42.4477	38.2424	35.9164	39.6993	39.7978	35.4974	38.6757	37.5345	37.2231	38.3798	36.5508	32.351	39.2459	36.6423	34.7823	38.4536	37.643	40.2449	42.5577	38.155
Aadac	0	0	0	0	0.025399	0	0	0	0	0	0	0	0	0	0	0	0	0	0	0	0	0	0	0
Aadacl2	0	0	0	0	0	0	0	0	0	0	0	0	0	0	0	0	0	0	0	0	0	0	0	0
Aadacl3	0	0	0	0	0	0	0	0	0	0	0	0	0	0	0	0	0	0	0	0	0	0	0	0
Aadat	0	0	0	0	0	0	0	0	0	0	0	0	0	0	0	0	0	0	0	0	0	0	0	0
Aaed1	10.3072	10.5984	7.41378	10.5083	6.99933	11.2381	9.0739	10.2853	7.49859	12.1681	6.54342	11.9384	8.81496	10.0448	8.4567	9.01058	11.8092	10.393	10.4052	14.6013	10.9626	10.429	8.76906	8.63528
Aagab	14.079	15.701	15.2199	15.7643	15.2955	15.4239	14.8724	14.7845	15.4182	16.248	16.4793	15.8354	15.1903	16.1862	16.7081	15.6426	16.0065	15.3408	17.0474	16.3159	14.9014	14.4105	15.5995	15.3133
Aak1	0.99868	1.07588	1.00668	1.36963	1.02447	1.07382	0.932059	1.11885	0.947907	0.967169	1.09788	1.64799	1.09273	1.03178	1.10477	1.31226	0.893081	0.984666	1.38488	1.63565	1.23762	1.15171	1.08294	1.05003
Aamdc	6.5195	11.4633	7.58477	12.0604	7.78963	11.114	7.15864	12.3707	7.80814	11.4889	7.12544	13.5559	7.62587	5.85199	7.47544	8.59118	7.3487	6.47019	7.84631	6.9843	7.88837	6.7711	7.45355	8.30486
Aamp	179.866	160.806	158.626	166.648	173.105	153.026	149.639	160.826	191.399	150.458	157.643	163.388	171.997	167.105	161.105	152.381	195.787	174.012	172.762	182.054	173.454	172.691	186.612	185.326
Aanat	0	0.02581	0	0	0	0	0	0	0	0	0	0	0	0	0.03682	0	0	0	0	0	0	0	0	0
Aar2	15.2525	15.3887	17.2092	17.4625	17.0673	15.4259	17.0538	19.3449	17.3774	16.1292	18.435	16.4009	14.8052	15.0414	17.9355	16.1407	16.5049	16.0699	19.4533	19.7722	16.2066	17.1356	18.4761	18.077
Aard	0	0	0	0	0	0.027469	0	0	0	0.021348	0	0	0	0	0	0	0	0	0	0	0	0	0	0
Aars	80.3083	75.5195	75.2746	64.1883	80.7903	72.2732	72.5215	70.4654	83.3048	71.6366	75.9486	66.8959	82.221	81.7051	81.4516	81.5386	87.6784	83.2529	79.2321	85.2642	85.1242	84.4919	89.8537	84.7803
Aars2	11.0463	10.6671	11.9575	10.7919	11.5312	10.9682	12.0003	11.8212	9.5777	8.35213	11.0303	11.406	10.7192	10.2683	11.9003	11.4527	9.67595	9.99535	11.3603	12.2012	10.5703	9.41214	12.2536	12.9786
Aarsd1	81.6422	81.6045	87.2255	77.2141	84.2987	81.6965	85.4607	77.0984	80.7808	84.5609	92.2958	71.315	84.0529	85.3317	90.4043	88.662	83.8804	83.9214	87.1703	81.7439	78.4657	83.5164	94.6564	93.0693
Aasdh	1.9754	2.36336	1.84278	1.96153	2.00188	2.07497	2.08181	2.09743	2.25497	2.39939	1.79095	2.20229	2.39566	2.27851	2.38704	2.1711	2.53368	2.33105	2.62633	2.51913	2.75182	2.49205	2.67036	2.57628
Aasdhppt	16.4016	17.059	17.7412	14.768	16.5592	16.7597	19.0442	16.755	18.3213	17.7575	19.4008	15.1802	17.8253	18.3335	17.4796	19.8183	18.6335	19.2358	18.0949	20.2151	20.6144	18.8209	18.5867	18.6672
Aass	0	0	0	0	0	0	0	0.013506	0	0	0	0	0	0	0	0	0	0	0	0	0	0	0	0
Aatf	64.3982	66.0782	62.6559	56.6721	62.1175	61.8585	64.5194	57.3178	67.9211	62.7819	66.5834	57.4241	69.855	63.8342	68.4163	66.9082	74.2343	73.7456	71.1596	71.7131	73.0935	70.3855	73.0246	75.4755
Aatk	0.00583	0	0.004861	0.00851	0.012815	0	0	0	0	0	0.005535	0.008051	0	0	0	0	0	0.007267	0	0	0	0	0	0
Abat	0.020085	0.075342	0.022328	0.029315	0.022073	0.041447	0.019453	0.111902	0.025899	0.051537	0.031782	0.101691	0.063003	0.043068	0.150474	0.045073	0	0.01669	0	0.011638	0.009981	0.008019	0.042879	0.069851
Abca1	0.131168	0.289306	0.085061	0.395657	0.201811	0.418648	0.110101	0.302062	0.076113	0.344988	0.10793	0.515191	0.076195	0.084379	0.0437	0.10466	0.129088	0.032699	0.105065	0.197611	0.0478	0.185033	0.037337	0.054741
Abca12	0	0.004196	0	0	0	0	0	0	0	0	0	0	0	0	0	0.008064	0	0	0	0	0	0	0	0
Abca13	0	0.004362	0.003115	0.002726	0	0	0	0	0	0.005392	0	0.007738	0	0	0	0	0	0	0.005941	0	0	0	0	0
Abca14	0	0	0	0	0	0	0.00807	0	0	0	0	0	0	0	0	0	0	0	0	0	0	0	0	0
Abca15	0	0	0	0	0	0	0	0	0	0	0	0	0	0	0	0	0	0	0	0	0	0	0	0
Abca16	0	0	0	0	0	0	0	0	0	0	0	0	0	0	0	0	0	0	0	0	0	0	0	0
Abca17	0.080486	0.174538	0.134213	0.276902	0.176905	0.284727	0.108577	0.307491	0.10008	0.215745	0.152831	0.261969	0.19236	0.184914	0.05746	0.077409	0.124473	0.17198	0.109705	0.129917	0.085706	0.0964	0.119666	0.179946
Abca2	3.91776	5.73569	3.2232	5.95644	3.11091	5.83382	3.11532	6.21963	3.63468	5.09069	3.57872	5.60959	3.29736	3.76487	3.90581	3.85479	3.54529	2.99656	3.65779	3.48256	3.16365	2.96386	3.92656	3.16245
Abca3	4.50558	5.12663	3.97201	5.87345	4.71873	5.91768	4.09767	6.28717	4.00318	4.55918	4.21394	6.23592	4.52743	5.15196	4.41542	3.86122	3.40928	4.08967	4.16851	4.43703	4.50619	4.35059	3.97939	4.18764
Abca4	0	0	0.010321	0	0	0	0	0	0	0	0	0	0	0	0	0	0	0	0	0	0	0	0	0.004305
Abca5	0.05425	0.101355	0.090464	0.158362	0.031797	0.152252	0.042034	0.175306	0.013991	0.107883	0.068675	0.274673	0.105887	0.063981	0.048197	0.060872	0.124577	0.040572	0.095854	0.113165	0.102443	0.025991	0.0637	0.079242
Abca6	0.166031	0.072702	0.069216	0.21204	0.068424	0.128483	0.090453	0.104066	0.080286	0.179732	0.078817	0.114631	0.065102	0.166884	0	0.163009	0.061274	0.077606	0.11001	0.036077	0	0.074572	0.166152	0.108267
Abca7	3.78704	3.99838	3.0592	5.73261	4.2516	4.15548	3.34059	5.94319	3.9652	2.81922	3.1563	5.59253	3.44289	3.08533	2.74247	3.09918	2.92803	3.00746	3.62533	4.82499	3.53618	3.16695	3.53655	3.18461
Abca8a	0	0	0	0.007772	0	0.006593	0	0	0	0	0	0	0.005568	0	0	0	0	0	0	0	0	0	0	0
Abca8b	0.004841	0	0	0	0	0.011987	0	0.016182	0.004682	0	0	0	0.005062	0	0	0	0	0	0.010264	0	0.007217	0	0	0.005051
Abca9	0	0	0	0	0	0	0	0	0	0	0	0	0	0	0	0	0	0	0	0	0	0	0	0
Abcb10	2.43779	2.61137	2.30471	2.63562	2.63328	2.11543	2.5124	2.97179	2.25017	2.29227	2.93433	2.54143	1.76469	2.21157	2.418	2.14307	1.80448	2.27677	2.6212	2.77682	1.86372	2.11291	2.5466	2.76809
Abcb11	0.012219	0.014268	0.005094	0.053503	0	0.037823	0.026628	0.030635	0	0.017637	0	0.0928	0	0	0	0	0	0.015231	0	0.031861	0	0	0	0
Abcb1a	1.82671	1.28401	1.91383	1.29801	2.07355	1.16807	1.87687	1.58687	1.85382	1.32986	1.87124	1.21971	2.28702	2.60919	2.34224	2.15755	1.93967	2.52406	2.31877	3.15452	2.01557	2.15191	1.87614	1.69899
Abcb1b	11.4076	8.25595	9.74093	7.39556	11.3867	7.06648	10.9719	8.66478	10.8595	7.75072	11.2033	7.4245	14.1668	15.0798	13.0852	12.4756	13.0222	14.7511	10.5026	11.7282	14.184	14.1745	11.4752	10.329
Abcb4	0.278881	0.1971	0.232522	0.139251	0.403269	0.163562	0.170591	0.0736	0.220029	0.169484	0.202066	0.121607	0.399036	0.483911	0.366756	0.205869	0.469469	0.439087	0.24119	0.242393	0.371992	0.439504	0.223268	0.237369
Abcb5	0	0	0	0	0	0	0	0	0	0	0	0	0	0	0	0	0	0	0	0	0	0	0	0
Abcb6	16.4979	16.502	18.3633	17.2486	16.7862	14.8468	19.1832	20.8604	19.6437	14.8251	20.7266	15.5299	13.4976	14.3977	18.395	19.0608	15.3332	14.87	19.9763	20.1886	15.2617	15.5833	20.4732	22.7769
Abcb7	5.95634	6.06372	6.43398	5.93469	5.83822	5.82532	5.21309	6.24071	6.28785	6.34604	6.78907	6.33886	5.95656	6.47238	6.28019	6.56682	7.08844	6.66047	7.24492	6.66198	7.5791	7.30822	6.08644	6.05738
Abcb8	22.8773	26.3451	23.3829	26.6502	22.9394	28.0108	21.4429	29.4308	24.4568	24.1668	24.3182	25.4798	23.5806	24.1462	24.8919	22.5309	24.8671	24.5848	24.2423	24.6496	19.7596	22.8441	28.275	28.0186
Abcb9	2.69103	1.43497	3.46277	1.63654	3.03625	1.53268	3.87039	1.6942	3.08837	2.0888	4.01124	1.73408	3.00137	3.15928	5.08039	3.72404	2.61305	2.62748	3.89891	4.83382	2.88849	2.34213	4.09335	4.61394
Abcc1	10.4861	9.69079	11.7637	11.4953	11.0865	9.68299	12.5254	12.8019	9.8246	7.87429	12.0416	12.1	8.84638	8.82504	11.7514	11.1837	7.63697	7.84474	11.1861	11.7901	8.52623	8.88399	10.3919	11.2929
Abcc10	0.75154	0.768769	1.03054	1.0053	0.914662	0.961285	1.02866	1.0589	0.738846	0.79488	0.919923	0.969144	1.01313	1.03883	1.21052	0.898522	0.647934	0.843854	0.855996	1.0365	0.51853	0.952214	1.16356	1.07381
Abcc12	0	0	0	0	0	0	0	0	0	0	0	0	0	0	0	0	0	0	0	0	0	0	0	0
Abcc2	0	0.00648	0	0.0081	0	0	0	0	0	0.00534	0	0	0	0	0	0	0	0	0	0.038587	0	0	0	0
Abcc3	0.011958	0.034907	0.00997	0.008726	0	0.029611	0.026058	0.009993	0.005782	0.005753	0.022706	0.074303	0.012503	0.057692	0.019919	0	0.035304	0.022357	0	0.020786	0	0.014322	0.038293	0.06238
Abcc4	6.36338	6.40634	6.30664	6.18672	6.44822	6.10143	6.31811	6.42172	6.51767	5.7112	6.82958	6.70363	7.58157	7.90827	7.65222	7.39781	6.92006	7.02567	7.388	7.78163	7.49427	7.99048	6.67832	6.71544
Abcc5	3.44518	3.77867	2.66922	3.51478	3.58656	3.14872	3.41331	3.75181	3.04666	2.92096	2.82835	3.47442	3.39717	4.0176	4.093	4.09785	4.02328	3.46549	4.0139	3.93405	2.98055	4.73249	4.10172	3.26951
Abcc6	0	0	0	0	0	0	0	0	0	0	0	0	0	0	0	0	0	0	0	0	0	0	0	0.006293
Abcc8	0	0.007052	0	0	0	0	0	0	0	0	0	0	0	0	0	0	0	0.015055	0	0	0.02701	0	0	0
Abcc9	1.06565	0.968914	1.07113	0.848389	0.8147	0.923091	0.979077	0.844824	1.11617	1.12674	0.967768	0.965488	0.968928	0.731587	0.708659	0.723107	0.829056	0.777019	0.799301	0.680942	0.835154	0.817276	0.748609	0.821797
Abcd1	4.08013	4.92857	3.3579	6.28887	4.23272	5.49823	3.42367	7.04014	3.72488	4.64528	3.35616	6.5811	3.59506	4.17181	3.79382	3.70001	3.40966	3.61696	4.69838	4.93731	3.76233	3.83368	4.46326	5.12856
Abcd2	0.518232	0.504274	0.526604	0.488501	0.557661	0.581498	0.494077	0.451141	0.448987	0.571385	0.404893	0.536696	0.383827	0.38199	0.323725	0.327086	0.355948	0.269146	0.291867	0.281518	0.289717	0.316816	0.190157	0.332302
Abcd3	10.831	12.0718	10.9746	11.5321	11.4486	11.4278	10.7628	11.6326	10.7983	10.9216	11.695	12.3316	13.0179	14.3623	12.3701	11.1757	13.3782	15.5073	13.7024	11.624	15.3336	14.7325	12.7214	11.3923
Abcd4	5.73983	6.3568	5.83164	5.32021	5.41054	6.16901	6.06923	5.73648	5.96317	6.58216	5.65179	6.73283	5.13545	5.80503	5.06654	4.78053	5.00823	5.31048	5.25694	5.5546	5.45174	5.62738	5.34372	5.06254
Abce1	85.3581	90.8879	84.0777	72.2576	85.9112	82.914	88.9687	87.0863	94.8174	90.5952	98.5554	81.357	95.3125	98.7023	96.6565	99.077	105.015	107.675	102.556	105.337	116.588	111.245	99.864	91.2427
Abcf1	85.7694	81.9811	91.3173	74.8977	85.9743	80.4874	83.6673	75.4558	84.6391	81.5167	87.0292	76.7709	98.3286	98.1771	100.521	98.4967	96.1542	92.0319	90.4039	93.857	91.9003	89.6059	100.361	99.5708
Abcf2	130.901	131.151	126.111	113.371	133.985	122.886	120.076	111.701	144.672	124.671	138.456	109.732	129.621	128.381	130.747	138.875	145.454	136.546	137.219	135.146	129.993	131.766	142.686	142.524
Abcf3	28.0417	29.7911	26.1483	28.7017	27.8685	28.481	25.0801	28.3682	32.6001	26.9653	27.7548	27.7189	26.2776	25.4523	26.2422	25.9431	30.2288	27.504	28.0695	31.2269	27.8787	28.0086	27.5543	28.3556
Abcg1	6.12725	10.9541	4.36297	10.4436	5.66604	11.1697	4.83911	9.52819	6.60688	10.6442	4.57287	11.6193	3.25713	3.74485	2.31192	2.3417	4.01669	3.38296	3.24241	4.82519	3.57104	3.86024	2.93829	2.94971
Abcg2	4.10596	4.00939	3.21321	3.01396	3.83947	3.80544	3.40114	3.65216	4.84181	5.60292	4.37704	3.08351	5.08414	5.27107	4.57979	3.90663	5.42326	6.06064	5.002	4.96704	5.40524	5.65119	4.63279	3.56994
Abcg3	0.896992	1.11646	0.978002	1.4243	0.974943	1.074	1.11697	1.63107	1.04863	0.995909	0.664456	1.9736	1.02036	1.28404	1.00161	1.22768	1.01858	1.17948	1.83917	1.525	1.55766	1.42853	1.38889	1.07985
Abcg4	0.008248	0	0.013753	0.036114	0.036256	0	0	0.013786	0.007977	0	0.015661	0	0	0	0	0	0.008117	0.051402	0.008744	0	0	0.029636	0	0.008605
Abcg5	0	0	0	0	0	0.016657	0	0	0	0	0	0	0	0	0	0	0	0	0	0	0	0	0	0
Abcg8	0	0	0	0	0	0	0	0	0	0	0	0	0	0	0	0	0	0	0	0	0	0	0	0
Abhd1	1.67308	2.68623	2.44118	2.4419	0.919319	1.03574	1.21531	1.74774	1.21356	0.629006	0.794214	1.35396	0.656011	0.672657	0.696735	1.17328	1.02907	0	0.66512	1.09061	0.311771	0.751444	0.785	0.654585
Abhd10	13.9914	14.3991	15.7738	12.3835	14.6523	12.9519	16.1923	11.3626	14.3214	13.5392	16.0856	12.4433	13.8307	15.0856	14.8795	14.2209	16.8035	15.9288	14.0507	15.1609	13.8663	14.2332	15.4835	15.1752
Abhd11	59.1544	55.9459	53.7418	53.1178	58.1033	57.8368	55.1885	51.7572	63.4474	54.185	56.7456	51.3124	51.337	49.0961	52.6666	41.765	57.9685	55.1663	53.5775	49.7782	53.7225	55.5947	56.4838	55.2797
Abhd11os	0	0	0	0	0.147383	0.083024	0	0	0.06485	0	0	0	0	0.215677	0	0	0	0	0	0.116563	0	0	0	0.139922
Abhd12	28.918	44.5611	31.6662	52.5485	30.5104	44.6528	30.0399	56.797	31.217	42.0756	28.5093	54.8371	27.7095	29.733	29.7842	29.4282	27.1278	30.189	30.5604	34.4113	30.214	28.5719	31.2579	31.7895
Abhd12b	0	0	0.184703	0	0.060864	0	0.080458	0.138851	0.214245	0	0.078872	0	0	0	0.230637	0.186426	0.109008	0.069031	0.088069	0.048136	0.041282	0.066333	0	0.202239
Abhd13	2.30359	2.85839	1.63666	1.51679	1.53546	1.79425	2.2227	1.68873	3.56235	3.67016	2.68042	2.08073	1.59651	1.70654	1.88547	2.02765	2.49474	2.8929	2.01241	1.84664	1.79026	1.60987	1.89506	1.19871
Abhd14a	40.4229	49.4721	40.4379	41.3712	39.9836	51.5502	37.5972	40.8069	41.0168	48.7141	38.4193	38.7969	39.7615	36.941	39.9317	36.4827	41.0045	39.7622	37.3777	36.962	37.9378	40.4093	38.4394	41.7402
Abhd14b	0.871845	1.01804	1.06502	2.24908	0.668469	1.35563	0.913132	0.982785	0.8824	1.52177	0.577501	1.34386	0.890416	0.489113	1.04702	1.06926	0.937837	0.909803	0.838296	0.91638	0.695213	0.364267	0.844075	0.59232
Abhd15	1.60163	1.79495	1.22794	1.62562	1.33529	1.60697	1.05643	1.90776	1.2552	1.79801	1.49441	1.84299	0.914344	0.754971	0.812661	0.753966	1.06894	1.02112	0.741632	1.13606	0.960573	0.937109	1.13485	1.25809
Abhd16a	21.7417	22.1016	25.4349	27.2447	23.2177	22.3886	23.723	29.0667	23.4656	21.8528	25.9851	30.8498	16.0131	15.9001	21.4895	21.3762	18.9758	17.5938	22.3971	25.2317	17.5357	16.0958	26.1213	23.4541
Abhd16b	0.016849	0.019674	0.098335	0.122957	0.074065	0	0.048955	0.140807	0.065179	0	0.095979	0.023265	0.035234	0.054193	0.22453	0.094526	0.066326	0.063003	0.089309	0	0	0.02018	0.026977	0.052737
Abhd17a	19.43	22.0953	20.9399	22.9362	18.0955	27.8281	20.7946	20.7004	17.8683	25.9443	18.4666	20.5217	21.5264	25.2072	24.1479	22.0977	16.6442	17.2844	18.7689	17.5054	20.9452	19.5512	20.5454	22.0515
Abhd17b	2.79126	3.03354	2.74032	3.49199	2.49652	3.83004	3.58112	3.69597	2.99164	3.63928	3.05161	3.83759	3.08284	3.4396	3.56272	4.74538	2.53294	2.68091	3.30498	3.67584	3.40462	3.08266	2.97951	2.8366
Abhd17c	11.4521	9.11253	11.6318	11.1563	10.1771	11.3998	12.8517	8.75545	8.90439	11.7397	14.0573	13.0087	10.6052	10.294	14.2463	11.7703	7.94325	8.96105	11.8716	11.0803	8.04828	9.21899	9.75673	8.6302
Abhd2	9.68375	8.01149	10.2557	9.93888	9.72519	8.81393	9.95265	11.1751	8.39896	8.26733	9.27224	12.8454	8.73594	8.64835	7.97975	7.49042	8.42511	9.61771	9.69819	9.95685	10.6585	9.2788	8.08255	8.9964
Abhd3	0	0	0	0	0.034835	0	0	0	0	0	0	0	0	0	0	0	0	0	0.016802	0.02755	0	0	0	0
Abhd4	2.80969	2.55903	2.90205	3.72586	2.74953	2.53259	3.39223	3.75122	2.56515	2.90312	3.10507	3.73954	3.2492	3.29802	2.78949	3.28474	2.868	3.68	3.54033	3.61427	2.88328	3.3787	3.11315	3.02528
Abhd5	5.25355	4.19318	4.98223	4.60348	4.89655	5.11674	5.46543	4.92243	5.1819	5.74992	4.97883	4.01414	5.15547	5.68353	5.85532	4.3598	5.60033	5.45887	5.39827	4.82217	4.5604	5.8827	5.59774	5.04514
Abhd6	7.98786	6.5585	7.45083	7.54897	6.61237	7.32133	6.86805	8.24851	8.26989	7.10157	7.02106	7.03952	6.60122	6.38739	6.61602	6.66809	7.96329	6.09579	8.97097	7.62544	7.71056	7.43727	6.95258	7.82383
Abhd8	38.2379	38.5802	34.9968	40.3734	39.6384	43.11	34.7579	40.0144	36.398	35.7212	33.5433	39.6523	39.6199	41.554	35.8637	32.6438	40.3301	39.9621	35.6978	39.5991	39.2387	38.9775	39.08	40.3983
Abi1	21.1227	24.5418	20.807	31.597	18.6337	23.5616	23.3969	32.7812	20.9459	26.9101	19.7277	33.2716	21.4467	23.0105	21.2071	23.0038	22.2175	21.1103	25.0634	28.3773	22.741	22.7579	22.5269	21.41
Abi2	4.11322	3.6657	5.2997	3.3193	4.67975	3.38024	5.16282	3.74054	5.1253	3.39961	6.07911	3.61955	5.54669	5.31531	5.93704	5.67318	4.82803	5.37228	6.62873	6.38467	6.34822	5.55939	5.54082	5.26438
Abi3	8.29009	14.7917	7.24577	15.3792	9.33769	15.1248	7.52263	14.3528	8.03004	13.8294	8.50833	13.9079	4.23962	4.69331	4.10845	3.92653	4.3589	4.32963	5.29782	6.19533	4.00412	4.42332	4.32123	5.71239
Abi3bp	0.061599	0	0	0.011238	0.008462	0.042136	0	0.01287	0.029787	0.007409	0	0	0.008051	0.012383	0	0	0.015156	0	0.032652	0	0.034437	0	0	0
Abl1	3.44301	4.33696	3.91886	4.13217	3.99556	4.35969	3.43328	4.63432	3.52053	3.3838	3.37787	5.30033	4.2252	4.56848	4.08307	4.57512	3.5117	3.60691	4.38263	4.6582	4.03394	3.46483	4.46566	4.58371
Abl2	0.759014	0.842642	0.855775	0.75953	0.748831	0.808067	0.801952	0.687182	0.870307	0.83548	0.69606	0.841637	0.796645	0.790658	0.737543	0.693586	0.834692	0.727472	0.694932	0.894603	0.60863	0.699037	0.626068	0.647929
Ablim1	35.719	41.4386	35.6373	49.105	35.0171	39.5672	39.4133	54.4517	38.1082	38.8585	38.041	56.8541	30.8906	32.7051	30.6172	29.4014	34.0179	31.2245	36.0937	46.6434	36.4721	32.2687	31.3791	30.855
Ablim2	0.035234	0.082285	0.044066	0.105435	0.111192	0.021813	0.051188	0.087059	0.041408	0.059332	0.033452	0.161944	0.11387	0.014166	0.097682	0.049419	0.058084	0.021959	0.05603	0.073283	0.052527	0.042201	0.028208	0.018381
Ablim3	0	0.00834	0.01191	0	0	0.008843	0.010376	0	0.019137	0.006873	0	0	0	0	0	0	0	0	0	0	0	0	0	0
Abo	0	0	0	0	0	0	0	0	0	0	0	0	0	0	0	0	0	0	0	0	0	0	0	0
Abr	3.24293	5.55525	3.00937	5.69592	3.56391	5.19487	3.1231	6.13488	3.13041	4.93634	3.1253	5.88628	3.74847	3.49654	3.68274	3.54967	2.9571	2.87745	3.34083	4.72426	3.39602	3.34285	4.15593	3.17321
Abra	0.016973	0.039638	0.014151	0.074319	0.018653	0.021015	0	0.028369	0.016415	0	0.016115	0	0.017747	0	0.028273	0.019045	0.033408	0.021156	0	0	0	0	0	0.017709
Abracl	101.622	92.4607	106.49	107.047	98.8836	95.6613	107.41	98.1193	102.858	103.476	109.363	101.581	117.004	113.849	109.365	121.741	113.799	119.525	119.961	108.601	128.297	121.981	111.396	108.457
Abt1	12.8525	12.6957	14.2301	11.2455	13.6968	11.7418	13.7089	11.5431	14.0526	11.6955	14.2288	10.9727	12.0282	12.024	13.5724	12.147	12.2259	12.406	12.9708	12.9851	12.6069	12.2989	13.8088	13.9417
Abtb1	6.07671	7.80149	5.94194	13.7683	5.73414	9.71018	6.44778	13.8792	6.00001	8.3882	4.8934	13.5969	5.22285	4.80961	5.24675	5.56897	5.66725	4.40182	6.76256	10.4803	5.21731	5.41105	6.69881	6.35669
Abtb2	14.4742	12.741	14.6502	14.7096	16.6784	12.9901	14.5842	16.2308	13.3384	10.3037	14.7825	16.9152	14.5513	14.1925	13.9791	11.7058	12.3721	13.4451	13.6265	17.2796	14.4669	13.2968	13.7625	13.4723
Acaa1a	45.4719	52.2027	46.2814	64.9038	44.0836	55.8379	44.782	64.6867	41.7065	48.8948	44.0281	64.1753	36.3045	38.931	41.0613	41.1536	36.0116	37.8068	41.5877	46.2796	36.1899	37.0014	40.0131	43.8043
Acaa1b	18.51	21.4254	19.1083	27.461	17.8215	22.8517	17.2592	27.9733	17.4856	20.4491	17.9311	27.7367	14.6142	16.7429	17.1929	17.3915	13.8431	16.4384	17.5715	17.5989	14.6388	15.7314	15.6652	17.6671
Acaa2	42.4271	51.3571	41.5582	52.0889	40.1189	50.9021	37.5965	50.2531	45.8528	48.9785	39.9027	48.9493	44.5918	45.082	44.9687	42.259	51.7024	48.3354	46.606	48.2092	47.5863	50.3146	46.4165	49.0296
Acaca	5.30446	5.87687	6.14815	6.84809	6.51724	6.85884	4.61316	4.93666	5.97548	5.32719	6.7212	6.26844	6.20772	6.9013	5.15717	5.52094	5.74174	4.89483	6.51506	6.51563	6.78736	7.05129	4.58598	4.44616
Acacb	0.035246	0.053503	0.061713	0.036011	0.042608	0.061096	0.066566	0.017673	0.044314	0.033915	0.066927	0.082738	0.036854	0.039679	0.04697	0.011864	0.031218	0.035146	0.10836	0.073523	0.010509	0.025329	0.056435	0.003677
Acad10	0.891986	0.954757	0.94341	1.28985	0.789665	1.03284	1.16388	1.51851	0.862661	0.810621	0.909605	1.66506	1.04494	0.916495	0.839237	1.06573	0.97538	0.751504	0.893092	1.19164	0.812638	1.20685	0.978594	0.956499
Acad11	2.05686	2.48676	2.01847	2.82941	1.99039	2.81716	1.99652	3.72693	2.02444	2.2857	2.08244	2.90302	2.58844	2.60533	2.45601	2.79809	2.18546	2.24613	2.58578	2.9743	2.71359	2.57256	2.63761	2.51634
Acad12	1.39773	1.10277	1.04989	1.45193	0.968694	1.27846	0.987857	1.93632	0.937718	0.630066	0.896646	1.44318	1.19816	0.891043	1.3005	1.44117	0.85508	1.23994	0.774264	1.44469	1.20143	1.44787	1.63313	1.20869
Acad8	5.90393	5.61273	4.75698	5.99385	5.21361	6.06794	4.93376	6.06055	5.87153	6.06309	5.03985	5.80046	6.0203	6.9909	6.71894	6.26109	6.75643	7.02031	7.92065	6.92069	6.52719	6.17019	6.0902	6.0072
Acad9	25.9626	25.711	25.7378	26.6272	25.2147	23.9698	24.9603	26.4687	27.5113	26.4678	25.8759	26.4154	25.7325	26.9181	28.3399	26.9276	28.3415	29.1888	28.4314	30.7032	26.4794	27.4071	30.875	29.8151
Acadl	29.415	27.3918	26.2022	30.9896	28.1591	26.688	26.7643	31.8959	27.3047	27.8759	26.3969	32.0318	32.7314	34.7882	29.9213	32.9709	33.8741	33.239	32.1279	33.0389	31.1953	29.8987	28.9326	30.4337
Acadm	27.4262	29.6879	38.9865	33.4254	25.4228	29.0375	41.8039	35.3687	30.3679	29.3492	38.1154	37.0701	24.0065	25.0277	37.2545	40.3103	25.3927	25.2187	42.6523	43.9695	28.649	26.387	43.821	41.4168
Acads	27.6993	34.3047	27.7484	36.2971	25.0804	33.8209	23.5592	34.2421	25.9535	30.7314	25.6911	37.5637	25.3844	26.6457	26.9868	28.6218	26.1584	24.9973	28.0426	30.0523	26.7983	24.0202	30.3955	29.2169
Acadsb	2.77804	3.90097	2.53967	3.68964	2.71923	2.88665	2.51756	3.852	2.94587	4.06557	2.81563	4.13205	2.53116	2.78693	2.63373	2.92668	2.75157	2.86144	2.74623	3.5248	3.15606	2.6747	2.66028	2.4977
Acadvl	72.5242	79.6255	66.7249	81.0555	68.4967	73.8712	63.0663	77.5613	81.4553	77.9926	68.0776	75.5517	68.6724	65.8353	67.8049	67.42	79.8622	71.4867	71.9443	72.8957	73.9676	68.4305	79.3123	74.7407
Acan	0.004066	0.004748	0.00678	0.005935	0	0.005034	0.005907	0.013593	0	0.003913	0.00386	0.011229	0	0.006539	0	0	0	0	0	0	0	0	0	0
Acap1	31.7137	44.5446	31.3445	40.5371	33.171	40.7137	32.4543	45.0724	30.9508	40.8351	33.0041	37.0864	31.9761	31.0241	28.9031	31.123	30.3452	32.9963	27.6938	30.2873	32.6209	31.5334	28.5921	27.2551
Acap2	3.85056	4.31335	3.89788	4.86717	3.76093	4.19161	3.23196	4.78848	4.21842	3.82483	4.34237	5.158	4.30554	4.49627	4.91041	4.17068	4.66435	4.43209	4.17001	5.0842	4.55937	4.30851	3.59156	3.51287
Acap3	4.70927	4.95632	4.06523	4.13014	4.77142	4.32803	4.49387	3.89505	5.25875	3.97086	5.15592	4.47243	3.56073	4.24968	5.84595	4.10119	5.12605	4.33972	5.3454	4.0871	3.9704	4.25316	4.95285	4.92063
Acat1	31.2451	33.5647	32.6379	38.9394	28.6083	32.1655	32.2281	39.7609	28.8031	33.7424	31.2896	39.7287	30.5289	33.1668	36.1411	38.6802	33.446	29.5075	35.897	36.7284	29.529	31.1045	36.5278	35.6614
Acat2	62.7946	65.9226	61.1843	62.1738	64.0072	61.3399	59.96	63.687	68.8526	65.788	65.9239	61.2475	53.7745	53.9112	57.0168	61.278	63.7696	59.0034	66.2654	66.7867	56.482	60.217	61.3555	62.6606
Acat3	31.1068	35.9538	30.6068	32.0612	34.394	30.8746	30.505	35.5538	34.8707	33.6813	34.8324	32.3096	26.2497	27.2996	31.6097	32.2569	32.7484	31.1864	38.336	38.1482	29.5136	31.4305	33.8904	31.664
Acbd3	2.49004	1.75057	2.37783	2.42709	2.49031	2.14427	3.10428	2.05937	2.23319	2.42089	2.1596	2.96245	2.54957	2.82674	2.74133	2.93899	2.53535	2.20159	2.57584	2.68097	2.60749	2.518	1.82104	1.75295
Acbd4	2.67947	3.3979	2.46226	3.09082	2.62805	2.87169	2.59513	2.88939	2.84215	2.81394	2.20202	3.04348	4.98582	5.28223	4.34345	3.7339	5.1889	4.18375	4.90233	5.384	4.35964	4.07198	4.70546	4.2385
Acbd5	1.97638	2.22301	1.97577	2.12211	1.97578	2.26791	2.43793	2.30934	1.99467	2.09894	2.2321	2.1314	2.24519	2.29952	2.11421	1.93787	2.02248	1.92241	2.51963	2.86487	2.42576	1.88786	1.96788	1.87735
Acbd6	96.6227	99.7107	95.6467	93.9035	91.4802	102.447	94.8244	99.4931	89.9694	95.7811	90.8345	84.8171	91.5339	91.1374	101.519	87.5202	85.1299	92.2733	85.8354	90.0949	89.7196	93.2977	90.6237	95.2456
Acbd7	0.726695	0.45691	0.652503	0.081589	0.184298	0.484488	0.16242	0.186865	0.486557	0.430311	0.530725	0.154377	0.175349	0.629294	0.65182	0.376336	0.880212	0.34838	0.237045	0.583031	0.250005	0.334763	0.358019	0.23329
Accs	0.880695	0.836639	0.983209	1.45972	0.771011	1.30298	0.943331	1.14768	0.72468	1.07007	0.591599	1.25732	0.967694	0.816205	0.832988	0.867325	0.72967	0.762836	0.735848	0.739519	0.682005	0.736873	0.997709	0.942229
Accsl	0	0	0	0	0	0	0.019527	0	0	0	0	0	0	0	0	0	0	0	0	0	0	0	0	0
Acd	51.3342	52.8247	51.2239	53.4696	53.5412	52.2005	52.5475	52.9123	56.3368	50.4106	49.8994	52.1294	55.5946	51.6236	54.8416	52.5831	55.1696	53.3387	52.3196	53.6734	52.1932	56.1544	58.0158	57.9822
Ace	0	0	0	0	0	0	0	0	0	0.020377	0	0	0	0	0	0	0	0	0	0	0	0	0	0
Ace2	0	0	0	0	0	0	0	0	0	0	0	0.012362	0	0	0	0	0	0	0	0	0	0	0	0
Ace3	0	0	0	0	0	0	0	0	0	0	0	0	0	0	0	0	0	0	0	0	0	0	0	0
Acer1	1.47746	1.32265	1.73487	1.29386	1.43427	1.35675	1.2342	1.15243	1.86946	1.74155	1.42612	1.64911	1.45474	0.950437	0.656305	1.29861	1.18746	0.982176	0.848419	0.684883	1.08295	1.12075	0.729413	1.10474
Acer2	1.04523	1.2371	0.78848	0.850997	1.18775	1.18851	0.919358	0.974534	1.08651	1.29312	0.600819	1.03092	1.30108	1.29217	1.01862	0.941437	1.46951	1.1167	0.9724	0.803412	1.35682	1.11564	1.01326	0.875393
Acer3	3.59642	3.99293	3.64377	3.60343	4.00908	3.65907	4.25052	3.70772	4.42613	4.15558	4.653	3.07327	3.2673	3.24749	3.953	3.81213	4.02534	4.32659	4.49242	4.11232	4.27385	4.35167	3.30404	3.2602
Ache	0.040615	0.015808	0.022576	0.11856	0.074392	0.033525	0.137679	0.203657	0.03928	0.026054	0.141391	0.168249	0.042468	0	0.112761	0.030382	0.013324	0.03375	0.157878	0.023534	0.020183	0.048646	0.043354	0.127127
Acin1	20.1192	18.0305	18.2459	16.2263	17.4781	15.931	14.3498	15.4563	19.6873	18.4208	17.6885	17.2872	20.8378	18.7642	15.8335	18.8793	20.8521	16.1035	18.4704	18.3822	17.3799	17.7235	16.3958	16.9501
Ackr1	0	0	0	0	0	0	0	0	0	0	0	0	0	0	0	0	0.050833	0	0	0	0	0	0	0
Ackr2	0.010313	0.036125	0.034393	0.030103	0.034	0	0.029964	0.017237	0	0	0.078328	0.04272	0.043132	0.03317	0.206142	0.09257	0.10149	0	0.098394	0.107559	0.030748	0	0.181633	0.075317
Ackr3	0.058755	0	0.097976	0.085756	0.016143	0	0.042679	0	0.014206	0	0	0.060848	0.015359	0	0.024468	0	0.014456	0.018309	0	0	0.065694	0.017593	0.023519	0.015325
Ackr4	0.01461	0	0	0	0.032112	0	0	0	0.01413	0	0	0.020174	0	0	0	0	0.014378	0.01821	0.015488	0.025397	0	0.017499	0.023393	0
Acly	122.138	119.553	117.42	111.092	127.85	112.056	114.208	118.829	134.816	107.483	126.743	113.412	124.376	127.698	126.035	122.743	145.206	129.689	132.899	140.201	130.248	131.126	147.603	139.062
Acmsd	2.99198	2.90876	3.70243	1.99576	3.39228	2.44735	2.83224	1.69714	3.60066	3.06139	3.3291	2.00029	2.87366	1.74182	1.24037	2.68878	2.14512	1.97436	1.70795	0.988434	1.79629	1.49181	1.40902	1.92103
Acn9	10.3313	9.46041	9.70196	8.01571	9.91968	9.42549	10.9803	9.90641	9.99162	9.62723	11.2543	8.25916	9.66545	10.1439	8.8766	11.2872	8.82963	9.42083	9.05027	8.69599	10.376	8.14082	11.2312	9.36077
Acnat1	0.349539	0.338971	0.301314	0.466936	0.371114	0.315419	0.387309	0.415894	0.315129	0.41615	0.219366	0.499018	0.365484	0.38111	0.424358	0.345671	0.38481	0.361838	0.301472	0.391344	0.4681	0.43994	0.30355	0.346146
Acnat2	0	0	0	0	0	0	0	0	0	0	0	0	0	0	0	0	0	0	0	0	0	0	0	0
Aco1	16.6669	18.2407	17.5509	18.0098	17.6774	17.747	17.1315	19.8835	18.1079	16.6039	17.5136	18.5109	17.6662	17.0714	17.1749	17.9321	17.0432	17.3135	18.117	19.0422	18.1579	18.9258	19.1473	19.7951
Aco2	135.995	145.381	133.73	142.026	134.863	132.733	130.31	142.762	143.811	135.285	133.44	138.434	127.833	125.393	132.073	127.023	143.919	131.351	133.232	141.459	131.021	128.439	142.989	143.403
Acot1	3.78148	3.65348	4.04913	4.17448	3.101	4.8722	3.45795	3.78588	3.80567	3.30622	2.87947	3.94934	4.37547	3.70445	3.48532	4.17843	3.21146	3.30178	4.37518	4.87169	5.32264	3.03478	4.85612	4.5462
Acot10	4.66982	4.86212	3.35819	4.6291	4.08424	4.5533	3.47693	4.94336	4.94911	4.36243	3.67623	4.37945	4.39456	4.69383	2.98193	4.10452	5.68727	5.0446	3.52734	3.65295	6.43963	4.94064	3.42703	4.12109
Acot11	0.183308	0.428089	0.209442	0.426094	0.32083	0.260588	0.286033	0.556036	0.157583	0.274378	0.174037	0.328117	0.163274	0.207452	0.192259	0.144739	0.22049	0.245408	0.251911	0.224234	0.172062	0.243947	0.141318	0.162919
Acot12	0.010281	0.012004	0.025715	0	0.011298	0	0.014936	0	0	0.03957	0.058564	0	0.01075	0	0	0.069213	0	0.025629	0	0	0	0	0	0.042905
Acot13	27.6394	29.2705	27.2249	32.8965	24.9133	26.611	26.8538	28.1265	27.4474	29.616	26.1173	30.701	28.5811	27.4134	27.9589	29.5944	32.3067	28.9084	26.2512	27.888	32.2359	33.1566	28.1307	30.7022
Acot2	13.4293	11.5026	12.1839	12.8686	11.1847	12.1464	11.0496	10.5977	13.8036	12.8043	10.6961	12.043	11.4241	10.5908	9.74595	10.9616	11.9041	11.685	11.2943	11.3529	11.927	11.2609	11.6336	12.4214
Acot3	0.311404	0.255881	0.259639	0.26934	0.088725	0.171363	0.234579	0.346994	0.223086	0.266351	0.120452	0.254814	0.253252	0.24113	0.172911	0.245884	0.18161	0.186886	0.220087	0.160392	0.326688	0.248651	0.258538	0.216601
Acot4	0.733187	0.705929	0.664932	0.732192	0.565443	0.6052	0.560612	0.623487	0.622002	0.655993	0.439646	0.657181	0.605237	0.372357	0.642809	0.692782	0.569654	0.529088	0.518185	0.603719	0.690338	0.585439	0.700254	0.630761
Acot5	0.728942	0.575115	0.722752	0.546343	0.497976	0.439075	0.658294	1.0208	0.55255	0.511845	0.467618	0.462469	0.659195	0.697044	0.557905	0.663175	0.523496	0.761249	0.605691	0.547952	0.881113	0.495528	0.72553	0.719427
Acot6	1.60857	1.5333	1.47803	1.24577	1.24467	0.975509	1.14461	1.75584	1.49219	1.20036	1.3558	1.20125	1.14991	0.897512	1.4218	1.65757	1.16307	1.51398	1.49649	1.19838	1.51714	1.4548	1.7083	1.57554
Acot7	239.451	212.218	211.876	186.175	239.676	208.509	199.082	187.82	223.721	199.122	217.15	173.508	198.618	200.062	204.202	182.882	207.684	203.81	182.62	177.59	189.844	189.87	214.16	210.868
Acot8	22.1953	22.0842	22.2199	22.0531	22.9034	23.2558	20.0585	23.3822	19.7524	19.8531	22.0126	20.8278	18.6861	18.2246	21.0033	19.9644	19.2796	18.7682	20.7407	20.6046	18.525	18.5962	19.5211	21.8527
Acot9	56.1806	54.1861	39.8991	51.1223	50.892	50.5676	37.5534	54.5395	58.8739	55.8996	43.2143	50.6861	55.4911	57.9141	38.2965	40.4934	62.3436	60.7311	43.3176	43.8934	64.4571	61.0183	40.461	38.6001
Acox1	2.51606	4.30297	2.56901	6.05652	2.26313	4.07383	2.44061	5.80997	2.20124	4.13442	2.79307	5.85817	2.04801	2.15393	2.83714	1.99794	1.93522	2.46067	2.35549	2.87994	1.77737	1.94722	1.88416	2.3828
Acox2	0	0	0	0	0	0	0.018147	0	0	0	0	0	0	0	0.083232	0.014016	0	0	0	0	0	0	0	0
Acox3	1.77056	2.80044	1.91239	3.28901	2.01656	2.36163	1.98764	3.18805	1.93807	2.56329	1.94844	3.52281	1.64095	1.86379	2.05116	2.26661	1.79792	1.90596	2.37189	2.85397	2.3276	1.82183	1.8685	2.23355
Acoxl	0.125437	0.024412	0.113301	0.015257	0.045951	0.012943	0.030372	0.017472	0.060657	0	0.069471	0.028868	0.109299	0.084055	0.121889	0.11729	0.113161	0.16938	0.044327	0.218051	0.124668	0.13772	0.100423	0.14178
Acp1	44.2562	44.3759	44.3761	41.8043	44.0216	42.8171	43.0261	41.2417	43.4632	46.0678	44.0115	41.44	47.2455	51.8087	48.5809	48.8641	50.7926	52.0543	50.6071	46.4615	49.1672	54.1046	51.8228	48.0989
Acp2	2.65436	2.95144	2.6172	2.67711	2.491	2.28025	2.22057	2.72925	3.00697	2.40347	2.41393	2.97544	2.38564	2.1464	2.31017	2.36762	2.31876	2.59292	2.33972	2.1645	2.31203	2.42905	2.47125	2.48158
Acp5	17.8494	17.4228	18.865	26.2207	16.7376	20.2379	18.6027	24.9228	16.7892	20.5204	19.4289	27.5686	15.7938	15.6876	20.2992	18.7978	16.087	15.934	21.5045	33.4478	15.5555	15.6861	21.9415	19.4025
Acp6	14.885	19.5486	15.7476	16.4309	15.2728	17.3124	15.5134	16.4819	17.7558	19.0099	14.6658	16.2267	17.0243	17.721	17.5043	17.1987	18.8225	17.492	18.3801	18.5329	16.5795	17.8282	18.4886	18.9241
Acpp	0.177964	0.907668	0.279094	0.760586	0.292179	0.770136	0.219013	0.96719	0.277607	0.98643	0.356669	1.00619	0.182062	0.096449	0.144303	0.1451	0.365712	0.12847	0.330594	0.476787	0.307681	0.283236	0.105667	0.166859
Acpt	0.023401	0.027325	0	0	0.051434	0.028974	0.033996	0.039113	0	0.045034	0.044435	0	0	0	0.077962	0.052514	0.04606	0	0.049616	0	0.034886	0.112111	0	0.04883
Acr	0	0	0	0	0.021853	0	0	0	0	0	0	0	0	0	0	0	0	0	0	0	0	0	0	0
Acrbp	0.071262	0	0.232776	0.162995	0.130526	0.077425	0.223115	0.233321	0	0.060172	0.135316	0.077102	0.032693	0.287313	0.046507	0.157872	0.23078	0.139196	0.11839	0.054351	0.163142	0.033439	0.223512	0.099134
Acrv1	0	0	0.022772	0	0	0	0	0	0.026414	0	0	0	0	0	0	0	0	0	0	0	0.081433	0	0	0.028495
Acsbg1	0.129325	2.60492	0.224639	2.48529	0.438219	2.76214	0.407075	2.14356	0.187609	2.86215	0.133016	3.06556	0.42821	0.485294	0.341094	0.229757	0.487884	0.282094	0.148527	0.412149	0.128531	0.077448	0.362373	0.247372
Acsbg2	0.332547	0.200849	0.210341	0.184106	0.151226	0.212972	0.216571	0.0575	0.243983	0.13241	0.119759	0.205846	0.143883	0.11065	0.133713	0.128668	0.225706	0.142932	0.121567	0.279071	0.102571	0.082407	0.091804	0.083749
Acsf2	1.08166	1.3313	1.41371	1.82052	0.953115	1.53231	1.6422	1.62875	0.838761	1.41588	1.17498	1.70888	0.98835	1.44179	1.2986	0.907527	0.863112	1.2875	1.281	1.40597	0.813529	1.37723	1.01418	1.0167
Acsf3	7.31736	8.44939	7.94257	9.1374	8.39903	8.48959	8.28789	8.3575	8.8722	8.84043	8.82562	8.98142	7.9062	8.82597	8.69044	8.65144	8.22819	8.73223	7.15404	8.43286	7.43408	8.34222	8.87402	9.58556
Acsl1	3.62222	5.08984	3.48718	4.60357	3.70242	3.81974	3.37813	4.36115	3.67384	4.16481	4.08019	4.60962	3.75536	4.39369	3.92456	4.39155	3.4666	4.11315	3.53089	4.12214	3.36356	3.97077	4.53415	4.17956
Acsl3	4.48643	4.62173	4.80596	4.22056	4.82491	4.83439	5.26635	4.61501	3.75359	4.84915	5.27508	5.46543	4.09148	4.54944	4.28903	4.71371	3.92595	4.66618	4.64213	3.88687	4.49505	3.99686	4.49162	3.59656
Acsl4	15.2109	19.9308	14.68	14.2846	15.3754	17.9092	14.9239	15.8569	17.8176	20.3292	17.2809	15.4518	13.9015	14.6593	11.7805	13.1469	14.1498	15.4055	14.476	14.0939	15.8949	15.8592	11.9833	11.1746
Acsl5	106.641	124.224	96.4715	111.223	105.859	110.757	102.958	123.689	123.632	123.337	108.169	116.968	108.45	113.41	104.821	105.526	128.526	125.908	112.531	118.064	121.613	120.384	110.085	111.541
Acsl6	0.785674	0.935821	0.721456	0.164428	1.36034	0.760187	0.655555	0.41844	1.23658	0.808305	1.09593	0.270844	0.812866	0.890668	0.836454	0.702952	1.41809	1.12728	0.838651	0.548448	0.748584	0.858375	0.682824	0.353518
Acsm1	0	0	0	0	0	0	0	0	0	0	0	0	0	0	0	0	0	0	0	0	0	0	0	0
Acsm2	0.065192	0.043499	0.038825	0.061169	0.046058	0.063422	0.05412	0.085615	0.031525	0.080654	0.03979	0.04501	0.043821	0.059911	0.031028	0.067925	0.05041	0.023217	0.064176	0.064757	0.062478	0.033464	0.03728	0.06316
Acsm3	0.016459	0	0	0	0	0	0	0	0	0	0	0	0.01721	0.07941	0.027418	0	0	0	0.017449	0	0	0	0.023717	0
Acsm4	0	0	0.011581	0	0	0	0	0	0	0	0	0	0	0	0	0	0	0	0	0	0	0	0.022241	0
Acsm5	0	0	0	0	0	0	0	0	0	0	0	0	0	0	0	0	0	0	0	0	0	0	0	0
Acss1	1.342	2.02325	1.73504	3.13645	1.4935	1.88246	1.67817	3.54917	1.48682	1.98603	1.57251	3.68273	0.923641	1.54356	1.79689	2.04904	1.47955	0.974	2.70134	4.08986	1.63345	1.69891	2.20317	2.33067
Acss2	4.28804	4.58338	4.26277	5.92162	5.15954	4.41077	4.36072	6.06453	4.2853	4.06264	4.14424	5.63263	5.54133	5.23398	6.46531	5.74904	6.03791	5.34481	7.01701	7.95094	5.78612	5.35977	5.82718	5.86195
Acss2os	0	0	0	0.084593	0	0	0	0	0	0	0	0	0	0	0	0	0	0	0	0.10075	0	0	0	0
Acss3	0	0	0	0	0	0	0	0	0	0	0	0	0	0	0	0	0	0	0	0	0	0	0	0
Acta1	121.947	111.672	122.52	127.472	128.203	133.588	127.057	129.708	90.3237	100.282	97.6623	138.08	106.607	120.744	135.359	100.239	78.5982	104.883	100.68	123.35	114.336	110.24	112.001	109.451
Acta2	4.73245	3.27214	4.4499	4.17491	4.66417	3.80077	5.47316	3.92584	3.33988	2.85309	4.80222	3.85342	4.10943	5.08636	5.88825	4.4229	3.29566	4.55088	4.42535	4.85104	4.36829	4.12232	5.19437	4.77986
Actb	7240.4	6929.16	6957.68	7147.28	7206.67	7379.98	6746.93	6885.19	6373.19	6915.46	5894.56	7345.63	5908.12	5479.29	5195.36	4996.46	5196.58	5446	4997.07	4637.18	5391.28	5958.61	5013.83	5677.54
Actbl2	0.09834	0	0	0	0.036025	0.013529	0.015874	0	0.073972	0	0	0	0.102826	0.281161	0.018202	0.110343	0.129041	0.095337	0.046335	0.018994	0.130316	0.117785	0.017495	0.022801
Actc1	0.021515	0.025123	0.035878	0	0	0	0	0	0	0	0.040854	0	0	0	0	0	0	0	0	0	0	0	0	0
Actg1	1734.52	1265.54	1888.3	1534.52	1884.14	1509.22	2046.23	1597.14	1338.34	1190.18	1794.16	1449.02	1722.74	1851.11	2115.75	1841.73	1285.91	1637.3	1747.81	1727.21	1679.51	1702.06	1782.44	1766.55
Actg2	0.113712	0.265559	0.189619	0.132775	0.199948	0.168952	0	0.228075	0.021995	0.262604	0.064777	0.157018	0.09512	0.2926	0.151537	0.204147	0.022382	0.028347	0.04822	0.079068	0	0.081718	0	0.071185
Actl10	0	0.04653	0.066449	0.029081	0.021896	0.074008	0.028946	0	0	0.038344	0	0.027512	0	0	0	0.022356	0.019608	0	0.08449	0	0	0.047728	0.095706	0.020788
Actl11	0	0	0	0	0	0	0	0	0	0	0	0	0	0	0	0	0	0	0	0	0	0	0	0
Actl6a	98.422	102.032	99.3598	94.0169	96.3792	93.8975	98.0601	93.6262	101.135	94.2963	101.332	89.8902	95.3046	98.415	105.429	100.056	104.006	106.415	103.938	110.654	105.54	104.457	107.224	103.195
Actl6b	0	0	0	0	0	0	0	0	0	0	0	0	0	0	0	0	0	0	0	0	0	0	0	0
Actl7a	0	0	0	0.087068	0	0	0	0	0	0.019134	0	0	0.020792	0	0	0	0	0	0	0	0	0	0	0
Actl7b	0.042092	0.024575	0	0	0	0	0.06115	0	0.040708	0	0.039963	0	0.022006	0.033847	0	0	0.020712	0	0	0	0.031375	0	0	0
Actl9	0	0	0	0.031885	0	0	0	0	0	0	0	0	0	0	0	0	0	0	0.023159	0	0	0	0	0
Actn1	14.2373	10.4978	8.46947	9.19928	10.6976	9.32897	7.065	6.99195	17.9232	11.2368	9.295	9.44314	12.9465	11.7056	8.40731	7.67342	15.334	12.7413	10.0227	10.3724	11.2087	10.9978	6.4931	7.67755
Actn2	0.070156	0.070216	0.200549	0.321816	0.143185	0.223363	0.262082	0.251272	0.252011	0.250738	0.218853	0.221425	0.199109	0.112826	0.133559	0.281138	0.108496	0.137414	0.308123	0.331016	0.149411	0.372121	0.17652	0.355525
Actn3	0.19682	0.157247	0.405938	0.226792	0.204917	0.12826	0.331085	0.103886	0.220405	0.159485	0.295051	0.357601	0.14081	0.249893	0.189814	0.430064	0.050974	0.142031	0.384367	0.32413	0.24709	0.173701	0.431247	0.248583
Actn4	147.202	137.937	139.64	128.378	155.83	133.916	127.557	129.83	145.397	120.452	138.639	131.698	159.84	161.97	157.973	143.785	164.267	152.942	139.013	150.865	147.388	146.872	156.69	158.793
Actr10	39.7685	37.8303	44.1958	33.1092	38.6861	34.9383	40.6597	33.6019	39.95	37.6513	39.4943	33.7371	37.4531	34.0297	32.3858	38.5472	34.7242	34.2637	33.4	32.6583	35.459	35.9176	31.1413	34.6092
Actr1a	53.3885	51.6428	50.3791	50.4155	57.0787	53.0177	51.3225	52.4657	55.5889	48.6964	52.1795	50.8291	51.4448	51.0604	48.4369	46.5656	50.4811	50.9121	50.7022	53.0866	53.0231	51.4041	51.7444	52.5619
Actr1b	50.1798	65.4369	52.7151	54.6202	55.2099	69.4221	52.5678	57.4471	47.7085	61.1841	53.8757	51.8931	42.8333	46.4288	53.1516	46.0293	43.0358	46.4119	45.6872	48.0823	42.7168	45.2358	50.6977	49.6807
Actr2	86.5318	78.4556	80.8397	76.2713	84.4906	72.3013	88.7422	82.3435	100.644	84.5036	87.7042	86.3734	82.8854	77.4335	66.6544	81.0243	99.7354	86.4302	85.2892	85.9081	95.9006	95.4311	78.0464	80.9191
Actr3	211.183	204.945	214.417	209.584	215.33	193.436	229.281	221.475	225.032	205.732	224.504	212.138	232.032	238.972	234.559	239.626	247.084	252.121	256.791	279.784	267.209	257.455	232.525	227.923
Actr3b	0.646717	0.959255	0.670372	1.19903	0.710729	1.27685	0.660218	1.28545	0.794498	1.24459	0.630604	1.11023	0.438629	0.871407	0.786135	0.411858	0.481648	0.501089	0.667079	1.00267	0.495092	0.94207	0.923557	0.692985
Actr5	2.49956	2.04897	2.22088	1.86097	2.1504	2.46962	2.42088	1.83572	3.5284	3.48629	2.62484	2.05695	2.16478	2.7205	2.2501	2.29471	2.86991	2.2816	2.66325	2.28225	2.54068	2.01098	2.28409	2.00202
Actr6	6.55024	7.05391	6.88163	5.84391	6.17572	6.7404	7.16895	5.40077	7.91437	8.85447	7.9696	6.06222	7.49172	8.78325	7.43023	8.07882	8.6931	8.16453	8.99202	8.05904	7.72306	8.4764	7.31069	7.01737
Actr8	16.9906	17.8803	16.6233	16.9578	16.4564	16.3757	16.2032	16.5679	18.5593	18.0179	17.229	17.2309	16.7779	17.574	18.9547	17.9095	18.1089	16.2042	18.2964	20.5889	17.3418	15.4019	18.4677	18.2272
Actrt1	0	0	0	0	0	0	0	0	0	0	0	0	0	0	0	0	0	0	0	0	0	0	0	0
Actrt2	0	0	0	0	0	0	0	0	0	0	0	0	0	0	0	0	0	0	0	0	0	0	0	0
Actrt3	0.031613	0	0	0.023071	0.017371	0.019571	0	0	0	0.04563	0	0.021827	0.033056	0	0.078992	0	0.093336	0.039404	0.050272	0.054954	0.023565	0	0.025309	0.016492
Acvr1	0.193917	0.31449	0.215576	0.267308	0.165753	0.253438	0.142311	0.16206	0.197961	0.238426	0.214794	0.252892	0.180234	0.207908	0.060422	0.157146	0.233252	0.107426	0.102789	0.112364	0.144546	0.103227	0.034499	0.122644
Acvr1b	0.939991	1.89684	0.722862	1.65169	0.702059	1.31075	0.583365	1.29657	0.847305	1.60702	0.779811	1.89026	0.706141	0.880612	0.638493	0.727043	0.817309	0.693889	1.05457	1.03117	0.843523	0.885379	0.65756	0.942647
Acvr1c	0.01413	0.003943	0	0.010312	0	0.012542	0.010264	0.017713	0	0.006798	0.006412	0.004878	0	0.005681	0	0	0	0	0.00749	0	0	0	0	0
Acvr2a	0.341291	1.09424	0.279734	0.987822	0.292428	0.83798	0.184883	1.13122	0.346854	1.00191	0.302062	0.95851	0.205648	0.251179	0.192718	0.246645	0.165093	0.295618	0.233033	0.321776	0.301828	0.159352	0.185242	0.211236
Acvr2b	0.123071	0.061589	0.117272	0.461904	0.096609	0.108844	0.357592	0.205706	0.18704	0.169177	0.100154	0.145664	0.20222	0.113101	0.058575	0.236731	0.12112	0.087658	0.391417	0.152813	0.131053	0.10529	0.337813	0.073375
Acvrl1	0.787228	1.59966	0.377061	1.05429	0.368148	2.05312	0.413669	1.11019	0.502166	2.05493	0.315311	1.11016	0.516652	0.61422	0.237161	0.272513	0.49323	0.430115	0.381771	0.567765	0.649225	0.560912	0.321826	0.248592
Acy1	28.2471	34.5093	27.1656	30.3074	28.0344	34.5447	27.3424	29.569	27.3185	33.2672	29.3192	27.4734	25.7191	29.5848	28.4327	25.2489	25.0234	26.833	26.0322	25.7772	25.2603	25.0886	30.0859	25.8579
[truncated: 22,092 more rows]
