# Supplementary material for: Opposing functions of circadian protein DBP and atypical E2F family E2F8 in anti-tumor Th9 cell differentiation
Source: Nat Commun. 2022 Oct 14;13:6069. doi: 10.1038/s41467-022-33733-8 (PMC9568563; doi:10.1038/s41467-022-33733-8)
Supplement: Supplementary file 4 — Supplementary Data 2 [file 41467_2022_33733_MOESM4_ESM.xlsx]

## Sheet: Cluster gene lists
Supplementary Data 2.		Gene list in the 12 clusters
Cluster number	1	2	3	4	5	6	7	8	9	10	11	12
gene list	1700016L21Rik	1110007C09Rik	1700056E22Rik	2310036O22Rik	1810009J06Rik	1110008L16Rik	1600029O15Rik	1110034G24Rik	0610010B08Rik	1500004A13Rik	2310014L17Rik	1110008F13Rik
	4921525O09Rik	1600014C10Rik	3425401B19Rik	2510003E04Rik	2410004B18Rik	1190002F15Rik	1700007J10Rik	1700101E01Rik	2010111I01Rik	1700019D03Rik	2610001J05Rik	9230114K14Rik
	4930481A15Rik	1700097N02Rik	4931406C07Rik	4933430I17Rik	4833419F23Rik	2010204K13Rik	1700094D03Rik	4931406H21Rik	4930539E08Rik	1700049G17Rik	4930417O13Rik	Acot7
	5430402O13Rik	2310007L24Rik	A930015D03Rik	6530402F18Rik	4930428O21Rik	2410004N09Rik	2500004C02Rik	6030468B19Rik	A630075F10Rik	1810034E14Rik	A430005L14Rik	Adap1
	9430076C15Rik	3110043O21Rik	Adamtsl4	Abhd13	9930014A18Rik	2810417H13Rik	2700038G22Rik	6330403K07Rik	AA536875	2610008E11Rik	A830010M20Rik	Agpat4
	A530088E08Rik	5430421N21Rik	Aldh1l1	Acsl6	Abcb1b	3110082I17Rik	2700070H01Rik	A530032D15Rik	Abca17	9930111J21Rik1	AI504432	Agpat9
	A930005H10Rik	5730420D15Rik	Als2cl	Actn1	Abcb9	4833417C18Rik	4930539J05Rik	Aamdc	Acsf2	Abcd1	Abcb4	Aimp2
	AB124611	5730508B09Rik	Aqp9	Actr5	Afp	4930558J18Rik	8030423F21Rik	Abca1	Adrb2	Abcg3	Actbl2	Ankrd34a
	Abca5	6330419J24Rik	Arhgap26	Akt1	Ak4	Aars	A230046K03Rik	Abhd12	Adrbk2	Abi1	Adm	Ankrd37
	Abcb11	Abcg1	Arrdc4	Alg9	Alcam	Adsl	A330032B11Rik	Abhd14b	Agpat3	Ablim2	Alad	Arf6
	Acad10	Acpp	Art2b	Ankib1	Apobec1	Aen	A330035P11Rik	Abi3	Aldh1a2	Abr	Amigo2	Arl5b
	Accs	Acsbg1	Atp11a	Ap1ar	Atad3a	Arl6	A330069E16Rik	Abtb1	Aldoc	Acox3	Anxa9	Asb2
	Acp5	Acvr1b	B930041F14Rik	Bag1	Atxn1	Atp8b4	AI506816	Acaa1a	Amica1	Adck3	Arc	BC028528
	Acss1	Acvr2a	Batf3	C2cd2l	Casp4	Aurkb	AK010878	Acaa1b	Ankrd55	Adcy9	Arhgef3	Begain
	Aldh1a3	Adam12	Cacnb1	Caap1	Ccr5	Bcl6b	AU023762	Acads	Anxa1	Arap3	Asph	Bhlhe40
	Aldh2	Adam19	Capn5	Cbfb	Cd40lg	Bcl7c	Acbd7	Acot11	Apbb2	Arhgdib	B4galnt1	Cables1
	Alox5	Adssl1	Car2	Ccsap	Cd53	Brix1	Acmsd	Acox1	Apol7a	Arhgef11	Bco2	Cacna1s
	Amy2a2+Amy2a3+Amy2a4+Amy2a5	Agap1	Casp6	Cdkn2c	Chchd10	Bub1	Ado	Afap1	Aqp11	Arhgef18	Bspry	Calcb
	Ankrd13d	Agap2	Catsper2	Cdv3	Cma1	Bysl	Agl	Aff1	Arhgap8	Arrdc3	Ccl5	Ccdc141
	Apol7b+Apol7e	Ahr	Ccl24	Chst2	Coro2a	C230052I12Rik	Akap5	Aff3	Arl15	Arsb	Ccrl2	Ccdc184
	Arhgap33	Aif1	Cd151	Clptm1l	Crtam	C2cd4b	Alox8	Akap13	Baiap3	Asb5	Cd200	Ccl4
	Arhgap4	Aim2	Cd200r1	Coq2	Cst7	Cacybp	Ankfy1	Alox15	Bhlha15	Atp13a2	Cd226	Ccl9
	Arid2	Ak1	Cd44	Crocc	D830046C22Rik	Car12	B230208H11Rik	Amdhd2	Bik	Atp6v0d2	Cd28	Ccr7
	Arid4a	Akap12	Cd99l2	Csrp1	Ddt	Ccdc58	BC024386	Ank	Bmp1	Atp6v1d	Cd4	Cd70
	Arl6ip1	Akr1c18	Cish	D730005E14Rik	Dnajc15	Ccna2	BC033916	Ankrd6	Bmp8a	Atp8a2	Cd6	Cdk5r1
	Atp9a	Akt3	Cnih2	Dcun1d5	Dock10	Ccnb1	Bcl3	Anpep	C3	BC051226	Cd84	Clec3b
	Atxn7	Alox5ap	Csf1	Dennd6a	Ebi3	Ccnd3	Brd8	Anxa4	Carhsp1	Bambi-ps1	Cdyl	Crip2
	B020004C17Rik	Alpk2	Ctnnd2	Desi2	Egr4	Ccne1	Casc4	Apobec2	Caskin2	Bcl9l	Cdyl2	Cyp27b1
	Bace1	Angptl2	D630039A03Rik	Dynll2	Ephx2	Cct7	Cd300a	Apoe	Casz1	Bend5	Ces2c	Cyr61
	Bcl11a	Ankrd12	Ddx26b	E130012A19Rik	Epsti1	Cdc25c	Cenpf	App	Ccl17	Bmf	Ces2g	D17Wsu92e
	Bcl6	Ankrd50	Derl3	E130201H02Rik	Ezh2	Cdc6	Cflar	Arhgap27	Ccr4	Bmp2k	Chrm4	Dcaf17
	Bend6	Anxa3	Dock5	E2f2	Fam212a	Cdk1	Chrna1	Arhgap31	Ccr8	Btbd7	Clec2g	Dennd5a
	Blvrb	Apol9a	Dusp10	E2f4	Fam71b	Cdk2	Churc1	Arhgef40	Cd1d2	Btd	Cobll1	Dnajc25
	Bphl	Apol9b	Edn1	Edem1	Fasl	Cenpe	Clca2	Arid5a	Cd86	Capn3	Cpm	Dph5
	Btbd2	Arfgap3	Enox1	Eif2b5	Fgd6	Cenpu	Comt	Arid5b	Chil3	Card10	Crim1	Eltd1
	Cabyr	Arhgap24	Ephb6	Eif3b	Fhl2	Chac2	Ctrcos	Arntl	Ckb	Card11	Cxcl5	Eno3
	Cacna1d	Arhgap25	Epx	Eif4a1	Fos	Chchd4	Cxcr2	Arsa	Clec7a	Card9	Dnmt3a	Fam26f
	Calcoco1	Arhgap27os3	Erbb3	Ell2	Gadd45b	Ctdspl	Cyp2e1	Art4	Clip3	Cat	Dusp6	Fam96b
	Camk2n1	Armc7	Ermap	Eml4	Gbp4	Cyb5b	D030040B21Rik	Ascl4	Clstn3	Ccpg1	Ece1	Galc
	Cbr3	Arrb1	Fam198a	Endog	Gimap7	Ddx20	D330041H03Rik	Asic3	Cox6b2	Cdh11	Echdc1	Gbp2
	Ccdc142	Arvcf	Fam19a3	Engase	Gramd1b	Ddx39	D3Ertd254e	Ass1	Cpne3	Cdk19	Eea1	Gpr65
	Ccr9	Atp1a2	Fam20b	Exosc6	Gsr	Ddx56	Dcaf10	Atg9a	Crat	Chd6	Emb	Gzmc
	Cd300ld	Atp6v0a1	Fam46c	Fam122a	Gstt1	Dennd2d	Dclre1c	Atp2b4	Csf2rb	Cirbp	Eml1	Hic1
	Cd3e	Avpr1a	Fcrls	Fam160b1	Gstt2	Dnaja3	Deb1	Atp7a	Csf2rb2	Cog6	Enthd1	Hist3h2a
	Cd7	Axl	Frmd6	Fancf	Gstt3	Dnajc11	Dennd5b	B3galt4	Cst3	Colq	Eomes	Ifng
	Cd96	B230118H07Rik	Gata3	Fbxo31	Gypc	Dnph1	Dusp5	Bbx	Cul7	Coro1b	Epdr1	Il10ra
	Chil4	B3gnt8	Gm5801	Foxp4	Gzmb	Dtymk	Efcc1	Bcas3	D430019H16Rik	Cracr2a	Fam120aos	Il12rb2
	Clnk	B4galt1	Gm8989	Frrs1	Hist1h2ab	Dus2	Exosc2	Bckdha	Dnase2a	Crtc3	Fam213a	Il22
	Cnga1	Baalc	Gpnmb	Fsd1l	Hist1h2ac	Ecd	Fam161b	Bcl11b	Dnmbp	Ctdsp2	Fam84a	Il3
	Cnp	Bdh2	Gramd4	Galnt12	Hist1h2ae	Eed	Fam83a	Bcl2	Dock6	Ctns	Fbxo4	Iltifb
	Cog3	Bin1	Gsn	Gar1	Hist1h2af	Eef1e1	Foxr1	Bmpr1a	Dram1	Cxcr4	Gabrd	Kcna10
	Cpt1a	Blcap	Gstm5	Glrx5	Hist1h2ah	Eif1a	Gas2l3	Bnip3l	Dynlrb1	Dbp	Galnt3	Lipg
	Cpt1c	Bmpr2	Hemk1	Gm17296	Hist1h2ai	Eif2b1	Gm10389	Btbd19	Egr2	Dhx57	Gfod1	Lipm
	Csnk1g2	Calhm2	Hist1h4n	Gm2027	Hist1h2an	Eif2b3	Gm10778	C230024C17Rik	Eif4enif1	Dirc2	Gimap6	Ltb4r2
	Ctdnep1	Camkk1	Hivep1	Gm2897	Hist1h2ba	Eif2s2	Gm15645	Cacna2d4	Elovl7	Dleu2	Gm2663	Mctp2
	Ctse	Capg	Hpse	Gm3219	Hist1h2bb	Eif3g	Gm16702	Camk1	Emilin1	Dnah6	Gm364	Mcu
	Cyp2d22	Ccr6	Hrh2	Gmcl1	Hist1h2bc	Enoph1	Gm4925	Camp	Emilin2	Dnah8	Hspa2	Mrpl53
	Cyp4v3	Cd101	Ifngr2	Golph3	Hist1h2be	Esco2	Gm5113	Card6	Eml5	Efcab9	Id3	Myo1g
	Cyth1	Cd34	Il12a	Gspt1	Hist1h2bf	Espl1	Gmeb1	Ccdc186	Epb4.1l1	Elane	Ifitm2	Nfkbib
	Cyth3	Cd38	Il7r	Habp4	Hist1h2bg	Exosc1	Hist1h2aa	Ccl1	Ermn	Elfn2	Igfbp2	Nomo1
	Dapp1	Cd5l	Itgax	Hes1	Hist1h2bh	Fam136a	Hist1h2ao	Ccnd1	Evi5l	Elk1	Itga3	Nr4a1
	Ddit3	Cd72	Jag2	Hnrnpab	Hist1h2bj	Fam195a	Irak1	Ccs	F2r	Exoc2	Jade2	Nr4a2
	Dexi	Ceacam-ps1	Kbtbd11	Hnrnpl	Hist1h2bk	Fam72a	Isg15	Cd177	Fam101b	Fam53b	Kcna3	Nts
	Dock8	Cela1	Kcnk5	Hnrnpll	Hist1h2bl	Fbxo17	Itsn1	Cd1d1	Fam83g	Fbxl20	Kcnn4	Nudt3
	Dpcr1	Cerk	Letm2	Hnrnpu	Hist1h2bm	Fbxo5	Junb	Cd22	Fbxo44	Fchsd1	Kif15	Oas3
	E130307A14Rik	Chad	Lrba	Ino80b	Hist1h2bn	Fignl1	Klhl41	Cd37	Fchsd2	Fcrl6	Kndc1	Parp12
	Efna4	Chst12	Lrrcc1	Kctd12	Hist1h2bp	Fkbp11	Lcmt2	Cd63	Fgd1	Fgf9	Lamb3	Pcgf5
	Eif3f	Clec5a	Map2k6	Kctd17	Hist1h2bq+Hist1h2br	Fosl1	Lepr	Cdc14a	Flnb	Frmd8	Lgals7	Pfdn2
	Erg	Cmtm6	Map3k14	Larp4b	Hist1h3c	Galk1	Lifr	Cdh1	Flot1	Fst	Lrrc47	Pfn1
	F5	Cotl1	Map6	Limk1	Hist1h3h	Gemin6	Loxl2	Cdk5	Fmo5	Fyco1	Lss	Pipox
	Fam131a	Cox7a1	Mgll	Map7d1	Hist1h4a	Get4	Lrp4	Cdkn1b	Fndc3a	Gata1	Ly6e	Pla2g4f
	Fam149b	Cpd	Mylk	Mapk14	Hist1h4b	Gm16062	Lrrc17	Cebpe	Foxn3	Gdpd5	Ly9	Plaur
	Fam160b2	Cradd	Nab1	Mdfic	Hist1h4c	Gm20756	Lrrc2	Cep97	Frmd4b	Gm13544	Lypd6b	Pop7
	Fbxo10	Creb3l2	Nfil3	Mesdc1	Hist1h4h	Gm9776	Luc7l2	Chd3	Gamt	Gm15708	Maml2	Prss16
	Fkbp15	Csf1r	Ninl	Mfn1	Hist1h4i	Gp1bb	Mc1r	Chil1	Gapt	Gm19757	Map4k5	Ptp4a2
	Frmpd1	Cstb	Nkain1	Mob3a	Hist1h4j	Gpsm2	Mfsd11	Chrnb1	Gas7	Gm5464	Mcoln2	Rn4.5s
	Fry	Ctla2a	Nov	Msl3l2	Hist1h4k	Grwd1	Mpv17l	Cib2	Gem	Gprc5b	Mcoln3	Rragb
	G0s2	Ctla2b	Ntrk1	Mthfd2l	Hist2h2ac	Gtf2e2	Naip5	Ciita	Glb1	Gpt	Mocs3	Sdc4
	G630071F17Rik	Cux1	Otos	Mtmr1	Hist2h2bb	Gtf2h1	Nanog	Clock	Glis3	Hmha1	Ms4a4b	Spry1
	Gab2	Cx3cr1	P2ry10	Naf1	Hk2	Hist1h1b	Nmrk1	Col15a1	Gm8221	Hp1bp3	Ms4a4c	Spry2
	Gal	Cxcl16	Parp16	Ncoa5	Hspa1a	Hist1h2ad	Nphs1	Col5a1	Gm9992	Htt	Ms4a6c	Sytl3
	Gcnt7	Cxcr3	Pglyrp1	Ndfip2	Icam5	Hist1h2ag	Omd	Coro7	Gna15	Ifnlr1	Mtap	Tapbpl
	Gdpd3	Cyb5a	Ppara	Nfxl1	Ifih1	Hist1h2ak	P3h3	Crebrf	Gngt2	Ift88	Mxra8	Tnfrsf18
	Gm10532	Cyp1a1	Pros1	Nptxr	Ifitm3	Hist1h3b	Padi4	Cst6	Gpr126	Il16	Nfs1	Tnfsf9
	Gm10825	Cyp1a2	Rab37	Nsmaf	Il12rb1	Hist1h3d	Pbld1	Ctnnbip1	Gpr137b	Ip6k1	Nkx1-2
	Gm10845	Cyp1b1	Ralgds	Odc1	Il15ra	Hist1h3i	Pilra	Ctps2	Gpr15	Jmy	Nlrp6
	Gm11346	Cyp2s1	Ranbp10	Otud3	Il2	Hist2h2ab	Pola2	Ctsa	Gsta4	Kcnmb4	Olfr543
	Gm12657	Cysltr1	Rapgef3	Otud4	Iqsec2	Hist2h3b	Ppm1k	Ctsh	Gstm3	Khk	P3h1
	Gm20594	Cyth4	Rn45s	Pank2	Itk	Hist2h4	Prr11	Ctxn1	H2-DMb1	Klra5	Pcsk1
	Gprasp2	Dach2	Rtn4rl1	Pde8a	Kcnk10	Hspa9	Ptcra	Cxcr6	H2-DMb2	Ldb1	Pim1
	Grina	Ddit4	Rxra	Pi4k2b	Kdm2b	Hspd1	Ptms	Cyfip1	H3f3a	Lef1	Pim2
	Gstk1	Def6	Serpina3n	Pkig	Kif14	Hspe1	Rab33b	Cyp4f18	H6pd	Lemd2	Plek
	H2-Oa	Diap2	Sh3gl3	Prdm4	Klrb1c	Iars	Rin1	D830031N03Rik	Hebp1	Lgals8	Plekha8
	Hebp2	Dlg2	Slc25a30	Prpf40b	Ksr1	Ift81	Ripply3	Dip2b	Hipk2	Lmbr1	Ramp3
	Hectd1	Dpy19l3	Slc2a6	Psme3	Lbr	Igf2bp3	Rmi2	Disc1	Hk3	Ltbp4	Rcsd1
	Ica1l	Dsp	Slc4a7	Ptges2	Man2a1	Imp4	Rnf150	Dkkl1	I830012O16Rik	Map4k2	Rgcc
	Iffo1	Dst	Smpdl3b	Ptpn9	Mid1ip1	Ino80e	Sap18	Dmxl2	Iah1	Mapre3	Rilpl2
	Ift172	Dtx4	Sp1	Rab10	Mlkl	Irak2	Sfxn4	Dok3	Id1	Mettl20	Rpph1
	Inadl	Dusp14	Sptb	Rab5a	Naa20	Jmjd6	Slc11a1	Dok4	Ifit3	Mettl7a1	Scg2
	Inpp4b	Dyrk4	St6galnac2	Rad23b	Nabp1	Kctd5	Slc12a8	Dtx3l	Ift43	Mical3	Scin
	Irf2	Egln3	Steap3	Rell2	Nrros	Kif20a	Slc1a7	Dusp4	Igj	Mpo	Slamf6
	Itga6	Eif4e3	Stox1	Rnf26	Ntrk3	Kif23	Slc23a1	Dyrk1b	Ikzf3	Mr1	Snx9
	Itm2b	Elk3	Sulf2	Rras2	Oaf	Kif2c	Slc7a14	Ech1	Il1rl1	Mtmr7	Spin4
	Itpr2	Emp1	Susd4	Rtn4	Olfml2a	Kpna2	Slfn5	Efemp2	Il3ra	Mturn	Stambpl1
	Kat6a	Endod1	Szt2	Sart1	Pf4	Kpnb1	Snhg11	Efna3	Il9	Myo3b	Stk39
	Kctd2	Eng	Tceanc	Sh2b2	Phf6	Krr1	Snrpd3	Elmo3	Inpp5j	Myo5c	Tespa1
	Kdm2a	Eno2	Tctn1	Shisa8	Pim3	Lamtor3	Soat2	Emr1	Irf4	N4bp2l1	Tmem126a
	Kdm4b	Entpd1	Thrb	Slain2	Plk2	Lin54	Synrg	Enpep	Kcnip2	Nin	Tmem38b
	Klhdc1	Epb4.1l2	Tmem40	Slmap	Plxnc1	Lrrc57	Tbc1d24	Epc2	Kdm7a	Nipal3	Tmem62
	Klra21	Epha3	Tmie	Smarcc1	Ppap2a	Luc7l	Teddm1b	Esrp2	Kynu	Nr2c2	Tmod1
	Klrb1f	Evpl	Tmtc4	Smarcd2	Prf1	Map9	Tmem206	Eva1b	Lcn2	Nudt22	Tnfrsf9
	Klrg2	Extl1	Tspan9	Spopl	Prodh	March5	Tmem69	F2rl1	Lgals3	Nxpe3	Tpm2
	L3mbtl3	Fam129b	Vamp1	Srsf1	Psmb8	Milr1	Tmem88b	Fam189b	Loxl4	OTTMUSG00000016609	Tspan3
	Lasp1	Fam169b	Vipr1	Srsf2	Pter	Mis18bp1	Tor4a	Fbln2	Lrp8	Orai2	Wnt10a
	Lax1	Fam20a	Vmn2r96	Ssx2ip	Ptpla	Morf4l2	Tpmt	Fbxo30	Lrrc16a	Oxct1	Zbtb7b
	Lcn4	Fam214b	Vps9d1	Stim2	Rab43	Mrpl1	Tspan15	Fcgr2b	Ltc4s	Pbxip1	Zdhhc15
	Lime1	Fam3c	Wdr59	Stk24	Rasal1	Mrpl28	Ttf1	Fcgrt	Maff	Pde2a
	Lrp12	Fam78a	Wscd2	Strn4	Rbm19	Mrpl37	Tyr	Fcrl1	Map1lc3a	Pdk2
	Man2b2	Fbxo2	Zbtb38	Suds3	Rpp38	Mrpl42	Upf1	Fcrla	Marcks	Pear1
	Mapk8ip1	Fbxo32	Zcchc18	Suv39h2	Rps6ka1	Mrpl46	Vmn2r-ps129	Fes	Marveld1	Pik3cg
	Med13l	Fcgr3	Zdhhc1	Taf5l	Selp	Mrps27	Wdr34	Fgd3	Matk	Pink1
	Mef2c	Fcho2	Zfp217	Tal2	Sema4c	Mrto4	Xaf1	Fggy	Mir703	Pitpnm1
	Mefv	Ffar4	Zfp831	Timm23	Serpinb9	Mtfr1	Zfp113	Fgl2	Mocos	Plcg1
	Mkl1	Fibcd1		Tm9sf3	Serpine2	Mthfd2	Zfp202	Fgr	Myo1f	Polg2
	Mmp12	Fnbp1l		Tmem110	Sik1	Mtrr	Zfp316	Fhad1	Myo6	Prg3
	Ms4a3	Foxo1		Tmem158	Slc35d3	Mybl2	Zfp9	Fhod1	Myoz3	Prtn3
	Mtmr12	Foxp3		Tmem251	Slco4a1	Myo19	Zfp935	Flna	Nacad	Ptpn22
	Mtus2	Galnt9		Ube2j2	Smyd5	Nab2	Zmynd8	Flot2	Nav1	Pycard
	Natd1	Gapvd1		Ubfd1	St3gal1	Nars		Flt3	Nfatc2	Qsox1
	Ncoa1	Gdi2		Umps	St3gal4	Nefh		Flt3l	Npas2	Raver2
	Ncoa3	Gja1		Usp1	Stap1	Nif3l1		Fmnl3	Nrp2	Rbl2
	Nme3	Gm1673		Vac14	Stat4	Nifk		Frat1	Oasl2	Rftn2
	Nnat	Gpc3		Whrn	Tcf3	Ninj2		Fryl	Ogfrl1	Rfx5
	Npc1	Gpr133		Wnk1	Tg	Nlrp1a		Fstl4	Oplah	Rnf11
	Nr1h3	Gpr25		Wrnip1	Timp3	Nme6		Furin	Oxsr1	Sarm1
	Nuak1	Gpr56		Ybx1	Tk1	Noc3l		Fut2	P2rx7	Sepp1
	Nuggc	Gpr83		Ybx3	Tmem229b	Nol10		Gabarap	Peli1	Serpinb6a
	Olfml2b	Homer3		Yrdc	Tnfaip8	Nolc1		Gatm	Pex26	Siah1a
	P2rx5	Hp		Zbtb32	Tnfsf11	Nop10		Gatsl2	Phex	Sidt2
	Pde11a	Ifi203		Zfpm1	Tnfsf8	Nop56		Gfpt2	Phka1	Slc41a3
	Pde4b	Igf2r			Tnip3	Nup37		Gm10638	Phldb1	Slc9a6
	Pdlim4	Igfbp4			Tpm1	Nup85		Gm16907	Pik3r2	Smpdl3a
	Phf1	Igflr1			Traf1	Parl		Gm17821	Pirt	Sorcs2
	Pid1	Ikzf4			Tspan4	Paxip1		Gm2a	Pkib	Spint1
	Pik3ip1	Il12b			Ubiad1	Pbk		Gm5424	Plac8	Spns3
	Pknox2	Il17f			Utf1	Pdcd5		Gm5547	Plcb3	Sqrdl
	Plbd1	Ints4			Wipf1	Pdss1		Gpr146	Plcd1	St6gal1
	Plekhg2	Irf2bpl			Zeb2	Pfas		Gpr4	Plekho1	Stk38
	Pold4	Itgb7				Pih1d2		Gpr68	Ppapdc3	Sun2
	Prx	Izumo1r				Pin1		Gpr97	Ppp1r3d	Susd1
	Ptger4	Jup				Pkm		Grb7	Ppp6r2	Susd2
	Ptpro	Kctd11				Plk1		Grcc10	Ppt2	Syne1
	Pvrl3	Kctd14				Pnpt1		Grm6	Prdm1	Tbc1d30
	Pydc3	Kifap3				Pold2		Gstm1	Prex1	Tenc1
	Qrfp	Klc4				Ppat		H2-Aa	Prg2	Tesk1
	Rasgrp1	Klf10				Prelid2		H2-Eb2	Prkar1b	Ticam1
	Rbms1	Klf2				Prmt5		H2-Ob	Prnp	Tlr1
	Rictor	Klhl25				Prmt7		H2afv	Ptgs1	Tlr6
	Rnf169	Kremen1				Psmc1		Haao	Ptprj	Tmc8
	Rnf180	Krt81				Psrc1		Hacl1	Rab3a	Tnks1bp1
	Rps15a	Krt83				Pttg1		Hbp1	Rab8b	Tnks2
	Rras	Krt86				Pwp2		Hdac5	Rai14	Trem3
	Selenbp1	Krtcap3				Qtrt1		Herc3	Rasal3	Trim62
	Sell	Lair1				Rad51		Hexb	Rbpj	Ttc21a
	Sema4f	Lamc2				Rad54l		Hid1	Renbp	Txnip
	Sept4	Lamc3				Ranbp1		Hlx	Rin2	Uap1l1
	Sertad2	Lbh				Rangap1		Hsd11b1	Rnf128	Ucp2
	Sft2d2	Lgmn				Rangrf		Hsd3b7	Rtp4	Ulk1
	Sgsh	Lhfpl2				Rbm17		Hvcn1	S100a8	Usp38
	Sgsm1	Lpcat2				Rbm8a		Idh1	S100a9	Wdr19
	Sh2d4b	Lpxn				Riok2		Igf1r	Sardh	Wdr45
	Slc16a2	Lrrc32				Rnf126		Ikzf2	Scai	Wdr82
	Slc25a23	Ltb				Rnmtl1		Il17ra	Scd1	Wipi1
	Slc25a45	Lyz1				Rpf2		Il17re	Scd2	Xxylt1
	Slc2a8	Lyz2				Rpl34		Il1rn	Scd3	Zfhx2
	Slc36a1os	Mab21l3				Rpl7l1		Il34	Scd4	Zfp273
	Smap2	Maf				Rps27l		Il6ra	Scn4a	Zfp652
	Snn	Maged1				Rrm2		Il6st	Sept5	Zfp810
	Snx32	Malt1				Rrn3		Ilk	Serpinb1a	Zfp953
	Snx33	Mapkapk3				Rrp12		Impg2	Sfi1	Zkscan14
	Spata2l	Med14				Rrp9		Inpp5k	Sirpa	Zmat1
	Srpk3	Mgst3				Rrs1		Iqgap1	Slc15a3	Zmiz1
	Ssh1	Mical2				Rsl1d1		Itfg3	Slc16a6	Zxdb
	Stag3	Mmp11				Rsl24d1		Itga1	Slc36a3
	Stfa1	Mmp15				Ruvbl1		Itgae	Smad3
	Stfa2l1	Mpzl1				Ruvbl2		Itgam	Snx29
	Sugct	Mtss1				Sept11		Itgb2	Socs1
	Tcn2	Mxi1				Sfxn1		Jun	Spsb1
	Tdgf1	Myh9				Sh2d1a		Kcnf1	St6galnac3
	Tfec	Ncmap				Sh3d19		Kcnh2	Stap2
	Thbs1	Ndrg4				Shmt1		Kcnk6	Stat5a
	Tmem116	Nek6				Slbp		Kcnk7	Stau2
	Tmem140	Nfam1				Slc25a33		Kidins220	Sv2a
	Tmem194b	Ngp				Smn1		Kif3c	Tes
	Tmem198b	Nhsl2				Snhg3		Kifc3	Tet2
	Tmsb15b1	Nicn1				Snhg9		Klc3	Tmem150c
	Tnfrsf14	Ninj1				Snora74a		Klhdc8b	Tmem176a
	Tnfrsf17	Nipal1				Snord55		Klhl24	Tmem35
	Trappc10	Nt5e				Spag5		Klk8	Tmem64
	Trerf1	Olfm2				Spata31d1b		Kmt2e	Trp53inp2
	Trpt1	Osbpl1a				Ssbp1		Laptm5	Tshz3
	Tspan14	Paqr8				St3gal5		Ldhd	Tspan2
	Tspan17	Pde4a				Stip1		Ldlrad4	Ttc38
	Tspan33	Pdgfb				Surf2		Ldlrap1	Ttc39c
	Ttc28	Pdlim5				Tacc2		Leng9	Tuba8
	Ttyh3	Peli2				Tceb1		Lgals9	Ube2l6
	Tuft1	Pfn2				Tctex1d2		Lingo4	Ubl3
	Wdfy4	Pgf				Tfrc		Llgl1	Vash2
	Wdr6	Phlda1				Timm17a		Lonp2	Vkorc1
	Wnk2	Pik3r1				Tma16		Lrg1	Zbtb16
	Zbtb42	Pitpnc1				Tmbim1		Lrrk2	Zcchc24
	Zdhhc8	Pla2g7				Tmem194		Lxn	Zfp169
	Zfp703	Plagl1				Tmem199		Lyn	Zfp429
	Zfp945	Plau				Tmem97		Lzts2	Zfp579
	Zfyve28	Pld2				Tnnc2		Madcam1	Zfp609
	Zrsr1	Plek2				Tomm40		Maged2	Zfp61
		Plekhd1				Tomm5		Map7	Zfp629
		Plod2				Top1mt		Mapk3	Zfp658
		Plp2				Tpx2		Mdfi	Zfp871
		Pmepa1				Traip		Mettl21e	Zfp949
		Pon3				Trim43b		Mgst1
		Ppfibp1				Trip13		Mgst2
		Ppm1j				Tssc4		Mical1
		Ppp1r3f				Tubb6		Mif4gd
		Ppp1r3fos				Ube2s		Mmp25
		Prg4				Wbscr16		Mmp9
		Prrt1				Wdr18		Mov10
		Ptgfrn				Wdr3		Mpeg1
		Pwwp2b				Wdr4		Mpzl2
		Pyroxd2				Wdr43		Mta3
		Rab11fip4				Wdr55		Mtmr3
		Ramp1				Zfp862-ps		Mxd4
		Rapgef6				Zfp948		Myadm
		Rara						Myl12b
		Rbp4						Myo1d
		Rcan3						N4bp1
		Rdh12						Nat8l
		Rgmb						Ndufv3
		Rgs1						Nebl
		Rgs16						Neurl3
		Rgs3						Nfic
		Rgs7bp						Nlrc3
		Rhof						Nmb
		Rnf149						Nmnat2
		Rora						Notch3
		Rorc						Nr1d2
		Rragd						Ntn5
		S100a6						Olr1
		Samd4						Pacsin3
		Sbk1						Pafah1b3
		Sec24d						Pcmtd1
		Sept6						Pdgfrl
		Setd3						Pgpep1l
		Sfrp2						Phactr2
		Sfxn3						Phyh
		Sgk1						Pik3r6
		Sit1						Pkd1
		Slc16a10						Plcxd1
		Slc17a5						Pofut1
		Slc1a4						Pou6f1
		Slc22a2						Ppp2r3a
		Slc27a6						Prickle3
		Slc39a8						Prps1
		Slc43a2						Prr13
		Slc5a3						Prr5l
		Slc7a8						Prss12
		Smim3						Prss46
		Smox						Psap
		Smyd3						Ptk2b
		Snrk						Ptpn1
		Sntb1						Pttg1ip
		Socs2						Pygl
		Specc1						Rab3d
		Sphk1						Rasa3
		Src						Rasgrp3
		Ssbp4						Rasl11b
		St8sia6						Rassf4
		Stab1						Rbfox2
		Stard10						Rcn3
		Stk38l						Rest
		Syn1						Rgs10
		Syp						Rhob
		Sytl1						Rhod
		Tbc1d8						Rnf114
		Tec						Rnf122
		Tgfbi						Rnf167
		Tifa						Runx1
		Timp2						S100a13
		Tlr2						S100a4
		Tmem119						S1pr1
		Tmem19						S1pr3
		Tmprss3						Sall2
		Tnfrsf13b						Sec1
		Tnfrsf1b						Sema4d
		Tnfrsf25						Serinc5
		Tnk2						Sesn3
		Tns1						Sh3bp5
		Tppp						Ski
		Traf6						Skil
		Trim43a						Slc25a24
		Ttc39b						Slc27a1
		Uba1						Slc31a2
		Ubash3b						Slc37a2
		Uhrf1bp1						Slc4a2
		Ust						Slc9a1
		Vdr						Slco4c1
		Vim						Smad7
		Wasf2						Smim14
		Wdyhv1						Smpd2
		Ypel3						Smpd5
		Zdhhc20						Smtn
		Zfhx3						Smurf1
		Zfp28						Smurf2
		Zmynd15						Snai2
								Soat1
								St3gal2
								Stat2
								Stat5b
								Ston1
								Strip1
								Suox
								Susd3
								Tax1bp1
								Tax1bp3
								Tbc1d16
								Tbxa2r
								Tcp11l2
								Tdrp
								Tesk2
								Tfr2
								Tgfbr1
								Tgfbr2
								Tjp3
								Tlr12
								Tm7sf2
								Tmcc1
								Tmem104
								Tmem184b
								Tmem50a
								Tmem51
								Tmem86a
								Tnfrsf26
								Tox2
								Treml2
								Trib2
								Trp53inp1
								Tsc22d3
								Tspo
								Tspyl3
								Tspyl4
								Tulp3
								Tulp4
								Twsg1
								Uba7
								Ubash3a
								Unkl
								Usp11
								Vcam1
								Vmac
								Vps54
								Vrk3
								Wbp1
								Wbp1l
								Wbscr27
								Wfdc21
								Ypel1
								Ypel5
								Zbtb18
								Zbtb20
								Zbtb4
								Zfp1
								Zfp260
								Zfp319
								Zfp362
								Zfp36l2
								Zfp580
								Zfp608
								Zhx2
