# Supplementary material for: Opposing functions of circadian protein DBP and atypical E2F family E2F8 in anti-tumor Th9 cell differentiation
Source: Nat Commun. 2022 Oct 14;13:6069. doi: 10.1038/s41467-022-33733-8 (PMC9568563; doi:10.1038/s41467-022-33733-8)
Supplement: Supplementary file 5 — Supplementary Data 3 [file 41467_2022_33733_MOESM5_ESM.xlsx]

## Sheet: 3a
Supplementary Data 3a.		The comparison between the gene expression between WT TGf-β+IL4 vs WT CTRL.
	WT TGF-β+IL-4		WT CTRL
	KZ1410_GB4637	KZ1410_GB4629	KZ1410_GB4634	KZ1410_GB4626	logFC	logCPM	PValue	FDR
Cxcl5	0	0	27	0	6.51639	-1.76188	0.000442632	0.0025081
3300005D01Rik	0	0	16	5	6.18053	-2.03108	9.42e-05	0.000639928
Ephx2	0	0	14	4	5.961	-2.18792	0.000280001	0.00167939
Bco2	0	0	10	7	5.88885	-2.24392	0.000144137	0.000937637
C2cd4b	0	0	6	10	5.80755	-2.30222	0.000308214	0.00182513
Actbl2	0	0	7	9	5.80586	-2.30233	0.000262405	0.00158905
Eltd1	0	0	8	7	5.71265	-2.36367	0.000460129	0.00259397
Lipm	0	0	12	3	5.7019	-2.3641	0.00133383	0.00657121
Gm2897	0	0	9	3	5.39127	-2.56492	0.00438024	0.0182021
Clec3b	0	0	1	10	5.29693	-2.6379	0.0143905	0.0489656
1810009J06Rik	0	0	5	6	5.2765	-2.63833	0.00312055	0.013591
Spata31d1b	0	0	7	4	5.27319	-2.63854	0.0033371	0.014411
Kndc1	0	0	9	2	5.26486	-2.63876	0.0100461	0.036305
Sftpb	0	0	0	10	5.16676	-2.71563	0.0206082	0.0656034
Pipox	0	0	5	5	5.14193	-2.71617	0.00567701	0.0225834
Gm364	0	0	5	5	5.14193	-2.71617	0.00567512	0.0225814
Igfbp2	0	0	7	3	5.13775	-2.71638	0.00674507	0.0262037
Olfr543	0	0	7	3	5.13773	-2.71638	0.0067571	0.0262334
Sct	0	0	9	1	5.12464	-2.7166	0.0162835	0.0541741
Ccdc103	0	0	2	7	5.00264	-2.79814	0.0154379	0.0519227
BC028528	0	0	3	6	4.99785	-2.79825	0.0120768	0.0423063
Kcna10	0	0	4	5	4.99533	-2.79835	0.0108297	0.0386983
Gm2663	0	0	6	3	4.99144	-2.79857	0.0116182	0.0409585
Cyp27b1	0	0	6	3	4.99144	-2.79857	0.0116202	0.0409585
Ltb4r2	0	0	7	2	4.98734	-2.79868	0.0143466	0.0488466
Btc	0	0	9	0	4.97158	-2.7989	0.0301121	0.0894637
1600010M07Rik	0	0	4	4	4.83017	-2.88565	0.0200192	0.0641797
Tnnt2	0	0	5	3	4.82822	-2.88576	0.0206932	0.065784
Zfp185	0	0	6	2	4.8248	-2.88587	0.0236447	0.0734761
Spata31d1a	0	0	6	2	4.82479	-2.88587	0.0236551	0.0734944
Abhd12b	0	0	8	0	4.8085	-2.88609	0.0450017	0.124153
Mylk2	0	0	2	5	4.64911	-2.97838	0.0423219	0.118078
Prss56	0	0	3	4	4.64583	-2.97849	0.0387969	0.110321
Slc25a2	0	0	3	4	4.64582	-2.97849	0.0387864	0.11031
Tbx6	0	0	4	3	4.64372	-2.97859	0.0385024	0.109789
Mir3068	0	0	5	2	4.64084	-2.9787	0.0412792	0.115778
Grin1	0	0	7	0	4.62445	-2.97892	0.068986	0.173744
Stk32c	0	0	7	0	4.62445	-2.97892	0.068986	0.173744
Aspn	0	0	0	6	4.45138	-3.07753	0.108856	0.246196
Col4a1	0	0	0	6	4.45138	-3.07753	0.108856	0.246196
Catsper3	0	0	1	5	4.44082	-3.07764	0.087003	0.20757
Cyct	0	0	3	3	4.43194	-3.07786	0.0734042	0.182164
Dcdc2b	0	0	3	3	4.43194	-3.07786	0.0733808	0.182134
Dhrs9	0	0	3	3	4.43194	-3.07786	0.0733606	0.182111
Krt28	0	0	3	3	4.43194	-3.07786	0.0733348	0.182078
Morn3	0	0	3	3	4.43194	-3.07786	0.0733266	0.182078
Iqcf4	0	0	4	2	4.42926	-3.07796	0.07534	0.185444
4931408D14Rik	0	0	5	1	4.42401	-3.07807	0.0844823	0.202775
Marco	0	0	5	1	4.42401	-3.07807	0.0844836	0.202775
4930503E24Rik	0	0	6	0	4.41321	-3.07818	0.108856	0.246196
Scg2	1	0	20	14	4.34155	-1.46499	2.1e-06	2.13e-05
2310005A03Rik	0	0	0	5	4.19973	-3.18428	0.17757	0.356189
Dmkn	0	0	0	5	4.19973	-3.18428	0.17757	0.356189
Nptx1	0	0	1	4	4.18854	-3.18439	0.149822	0.314013
Myrf	0	0	1	4	4.18854	-3.18439	0.149812	0.314013
Rgs13	0	0	1	4	4.18853	-3.18439	0.149769	0.314013
Snph	0	0	1	4	4.18852	-3.18439	0.14973	0.314013
Plch1	0	0	2	3	4.18365	-3.18449	0.140609	0.2997
Tm4sf19	0	0	2	3	4.18365	-3.18449	0.140579	0.299689
Otog	0	0	3	2	4.18081	-3.1846	0.140097	0.299175
Onecut3	0	0	3	2	4.18081	-3.1846	0.140122	0.299175
Ly6f	0	0	3	2	4.18081	-3.1846	0.140135	0.299175
Lmtk3	0	0	3	2	4.18081	-3.1846	0.140137	0.299175
Heatr9	0	0	3	2	4.18081	-3.1846	0.140171	0.299175
Aldh3b2	0	0	3	2	4.18081	-3.1846	0.140199	0.299175
1300017J02Rik	0	0	3	2	4.1808	-3.1846	0.140228	0.299175
Zfp334	0	0	4	1	4.17642	-3.18471	0.147987	0.311372
Slc22a13b-ps	0	0	4	1	4.17642	-3.18471	0.14802	0.311372
Aloxe3	0	0	4	1	4.17641	-3.18471	0.148047	0.311372
Rbp1	0	0	4	1	4.17641	-3.18471	0.148065	0.311372
Gm5544	0	0	4	1	4.1764	-3.18471	0.1481	0.311405
Fam183b	0	0	4	1	4.17639	-3.18471	0.148139	0.311421
Fam83c	0	0	4	1	4.17639	-3.18471	0.148146	0.311421
Cdkn2a	0	0	5	0	4.1653	-3.18482	0.17757	0.356189
Gpr182	0	0	5	0	4.1653	-3.18482	0.17757	0.356189
Itih2	0	0	5	0	4.1653	-3.18482	0.17757	0.356189
Adh7	1	0	13	14	4.01481	-1.7195	3.92e-05	0.000293911
Adam3	0	0	0	4	3.89528	-3.29959	0.17757	0.356189
Cfap53	0	0	0	4	3.89528	-3.29959	0.17757	0.356189
Flrt3	0	0	0	4	3.89528	-3.29959	0.17757	0.356189
Gtf2a1l	0	0	0	4	3.89528	-3.29959	0.17757	0.356189
Hoxa1	0	0	0	4	3.89528	-3.29959	0.17757	0.356189
Kif6	0	0	0	4	3.89528	-3.29959	0.17757	0.356189
Lrrc10	0	0	0	4	3.89528	-3.29959	0.17757	0.356189
Mir680-2	0	0	0	4	3.89528	-3.29959	0.17757	0.356189
Msantd3	0	0	0	4	3.89528	-3.29959	0.17757	0.356189
Nxpe5	0	0	0	4	3.89528	-3.29959	0.17757	0.356189
Serpinb5	0	0	0	4	3.89528	-3.29959	0.17757	0.356189
Tubb1	0	0	0	4	3.89528	-3.29959	0.17757	0.356189
Gsto2	0	0	1	3	3.88414	-3.29969	0.14779	0.311101
H19	0	0	1	3	3.88413	-3.29969	0.147764	0.311101
Wnt6	0	0	1	3	3.88413	-3.29969	0.14775	0.311101
1700101I11Rik	0	0	2	2	3.88	-3.2998	0.266702	0.483301
Actl7b	0	0	2	2	3.88	-3.2998	0.2667	0.483301
Antxr1	0	0	2	2	3.88	-3.2998	0.266662	0.483301
4930538K18Rik	0	0	2	2	3.88	-3.2998	0.266661	0.483301
Fam26e	0	0	2	2	3.88	-3.2998	0.266639	0.483301
Gm17762	0	0	2	2	3.88	-3.2998	0.266622	0.483301
Iqcf5	0	0	2	2	3.88	-3.2998	0.266591	0.483301
Mfsd6l	0	0	2	2	3.88	-3.2998	0.266563	0.483301
Prr15	0	0	2	2	3.88	-3.2998	0.266524	0.483301
Trpm5	0	0	2	2	3.88	-3.2998	0.26651	0.483301
Serpine1	0	0	2	2	3.88	-3.2998	0.2665	0.483301
Tceal1	0	0	2	2	3.88	-3.2998	0.266479	0.483301
Dnali1	0	0	3	1	3.87613	-3.29991	0.271359	0.486712
Slc5a4b	0	0	3	1	3.87613	-3.29991	0.27139	0.486712
Tmem47	0	0	3	1	3.87612	-3.29991	0.271393	0.486712
Cryab	0	0	3	1	3.87612	-3.29991	0.271412	0.486712
Angptl1	0	0	3	1	3.87612	-3.29991	0.271414	0.486712
Snord2	0	0	3	1	3.87612	-3.29991	0.271421	0.486712
1700003G18Rik	0	0	4	0	3.86526	-3.30002	0.301042	0.519485
2810459M11Rik	0	0	4	0	3.86526	-3.30002	0.301042	0.519485
Arhgef25	0	0	4	0	3.86526	-3.30002	0.301042	0.519485
Gm10058+Gm10096+Gm10147+Gm10230+Gm10486+Gm14632+Gm14819	0	0	4	0	3.86526	-3.30002	0.301042	0.519485
Gm2012	0	0	4	0	3.86526	-3.30002	0.301042	0.519485
Npr2	0	0	4	0	3.86526	-3.30002	0.301042	0.519485
Cyr61	4	9	115	102	3.55436	0.975283	4e-25	3.18e-23
Ces2d-ps	1	0	5	14	3.52443	-2.07994	0.00101276	0.00515294
Tnnc2	1	0	11	8	3.51246	-2.08058	0.00156095	0.00750636
Ampd1	0	0	0	3	3.50982	-3.42495	0.301042	0.519485
C1ql3	0	0	0	3	3.50982	-3.42495	0.301042	0.519485
C430049B03Rik	0	0	0	3	3.50982	-3.42495	0.301042	0.519485
Col5a3	0	0	0	3	3.50982	-3.42495	0.301042	0.519485
Igf2bp1	0	0	0	3	3.50982	-3.42495	0.301042	0.519485
Kel	0	0	0	3	3.50982	-3.42495	0.301042	0.519485
Ogn	0	0	0	3	3.50982	-3.42495	0.301042	0.519485
Olfr212	0	0	0	3	3.50982	-3.42495	0.301042	0.519485
Snord92	0	0	0	3	3.50982	-3.42495	0.301042	0.519485
Triqk	0	0	0	3	3.50982	-3.42495	0.301042	0.519485
Klk1b24	0	0	1	2	3.49946	-3.42506	0.273046	0.486841
Dgki	0	0	1	2	3.49946	-3.42506	0.273023	0.486841
Med9os	0	0	1	2	3.49946	-3.42506	0.273004	0.486841
Klk11	0	0	1	2	3.49946	-3.42506	0.272987	0.486841
Gm14483	0	0	1	2	3.49946	-3.42506	0.272982	0.486841
Creb3l4	0	0	1	2	3.49946	-3.42506	0.272974	0.486841
A930018P22Rik	0	0	1	2	3.49946	-3.42506	0.272961	0.486841
Npffr1	0	0	1	2	3.49946	-3.42506	0.272953	0.486841
Adam21	0	0	1	2	3.49945	-3.42506	0.272948	0.486841
Mmp21	0	0	1	2	3.49945	-3.42506	0.272946	0.486841
Igsf9b	0	0	1	2	3.49945	-3.42506	0.272933	0.486841
Mmp24	0	0	1	2	3.49945	-3.42506	0.272905	0.486841
Olfr658	0	0	1	2	3.49945	-3.42506	0.272898	0.486841
Rnf151	0	0	1	2	3.49945	-3.42506	0.272845	0.486841
Serpinf2	0	0	1	2	3.49944	-3.42506	0.272787	0.486841
Slit3	0	0	1	2	3.49944	-3.42506	0.272743	0.486841
Snora15	0	0	1	2	3.49943	-3.42506	0.272689	0.486841
Snord49b	0	0	1	2	3.49943	-3.42506	0.272661	0.486841
Sptbn4	0	0	1	2	3.49943	-3.42506	0.272657	0.486841
Snord35a	0	0	1	2	3.49943	-3.42506	0.272649	0.486841
Ube2u	0	0	1	2	3.49943	-3.42506	0.272631	0.486841
Hoxa5	0	0	2	1	3.49516	-3.42517	0.271999	0.486841
Gm12522	0	0	2	1	3.49516	-3.42517	0.27201	0.486841
Lims2	0	0	2	1	3.49515	-3.42517	0.272036	0.486841
Gap43	0	0	2	1	3.49515	-3.42517	0.27207	0.486841
Ak5	0	0	2	1	3.49515	-3.42517	0.272114	0.486841
C2cd4a	0	0	2	1	3.49515	-3.42517	0.272126	0.486841
Ecel1	0	0	2	1	3.49515	-3.42517	0.272129	0.486841
Mir155	0	0	2	1	3.49515	-3.42517	0.27213	0.486841
5830418P13Rik	0	0	2	1	3.49514	-3.42517	0.272167	0.486841
Sh3bgr	0	0	2	1	3.49514	-3.42517	0.272172	0.486841
Crb1	0	0	2	1	3.49514	-3.42517	0.27218	0.486841
4930546K05Rik	0	0	2	1	3.49514	-3.42517	0.272221	0.486841
Slc12a3	0	0	2	1	3.49514	-3.42517	0.272224	0.486841
1700007P06Rik	0	0	2	1	3.49514	-3.42517	0.272246	0.486841
Trim72	0	0	2	1	3.49514	-3.42517	0.272277	0.486841
Slc25a41	0	0	2	1	3.49513	-3.42517	0.272315	0.486841
Stmn3	0	0	2	1	3.49513	-3.42517	0.272318	0.486841
Stac2	0	0	2	1	3.49513	-3.42517	0.27236	0.486841
1700023L04Rik	0	0	3	0	3.48509	-3.42528	0.301042	0.519485
2410003L11Rik	0	0	3	0	3.48509	-3.42528	0.301042	0.519485
Ablim3	0	0	3	0	3.48509	-3.42528	0.301042	0.519485
Aldh1a1	0	0	3	0	3.48509	-3.42528	0.301042	0.519485
Car4	0	0	3	0	3.48509	-3.42528	0.301042	0.519485
Cort	0	0	3	0	3.48509	-3.42528	0.301042	0.519485
Dnase1l2	0	0	3	0	3.48509	-3.42528	0.301042	0.519485
Efhd1	0	0	3	0	3.48509	-3.42528	0.301042	0.519485
Eps8l3	0	0	3	0	3.48509	-3.42528	0.301042	0.519485
Foxp2	0	0	3	0	3.48509	-3.42528	0.301042	0.519485
Gab1	0	0	3	0	3.48509	-3.42528	0.301042	0.519485
Grxcr2	0	0	3	0	3.48509	-3.42528	0.301042	0.519485
Kcnip1	0	0	3	0	3.48509	-3.42528	0.301042	0.519485
Moxd2	0	0	3	0	3.48509	-3.42528	0.301042	0.519485
Mt4	0	0	3	0	3.48509	-3.42528	0.301042	0.519485
Osmr	0	0	3	0	3.48509	-3.42528	0.301042	0.519485
Pax6	0	0	3	0	3.48509	-3.42528	0.301042	0.519485
Ppef2	0	0	3	0	3.48509	-3.42528	0.301042	0.519485
Sspn	0	0	3	0	3.48509	-3.42528	0.301042	0.519485
Stpg2	0	0	3	0	3.48509	-3.42528	0.301042	0.519485
Zfp423	0	0	3	0	3.48509	-3.42528	0.301042	0.519485
Calcb	2	0	13	18	3.34497	-1.53224	5.11e-05	0.00037225
Ces2c	2	0	5	25	3.32297	-1.56687	0.00365871	0.015626
Nrn1	141	132	1677	1832	3.20213	4.86537	3.38e-131	5.51e-128
Gp1bb	0	1	4	11	3.18377	-2.30148	0.00554206	0.0221361
Snord55	1	0	11	3	3.07311	-2.36356	0.00999251	0.0362076
Plaur	53	58	669	608	3.03657	3.46198	2.61e-77	1.37e-74
Cables1	2	1	22	14	3.01385	-1.33656	2.57e-05	0.000201758
1500015O10Rik	0	0	0	2	2.98406	-3.56228	0.534028	0.752123
1810011H11Rik	0	0	0	2	2.98406	-3.56228	0.534028	0.752123
2310001K24Rik	0	0	0	2	2.98406	-3.56228	0.534028	0.752123
A330076C08Rik	0	0	0	2	2.98406	-3.56228	0.534028	0.752123
A730082K24Rik	0	0	0	2	2.98406	-3.56228	0.534028	0.752123
Adamts20	0	0	0	2	2.98406	-3.56228	0.534028	0.752123
Adm2	0	0	0	2	2.98406	-3.56228	0.534028	0.752123
Agr2	0	0	0	2	2.98406	-3.56228	0.534028	0.752123
Asic4	0	0	0	2	2.98406	-3.56228	0.534028	0.752123
BB557941	0	0	0	2	2.98406	-3.56228	0.534028	0.752123
Bhlhe41	0	0	0	2	2.98406	-3.56228	0.534028	0.752123
Capn12	0	0	0	2	2.98406	-3.56228	0.534028	0.752123
Ccdc24	0	0	0	2	2.98406	-3.56228	0.534028	0.752123
Cds1	0	0	0	2	2.98406	-3.56228	0.534028	0.752123
Cpne6	0	0	0	2	2.98406	-3.56228	0.534028	0.752123
Cpsf4l	0	0	0	2	2.98406	-3.56228	0.534028	0.752123
Cpvl	0	0	0	2	2.98406	-3.56228	0.534028	0.752123
Cyp7b1	0	0	0	2	2.98406	-3.56228	0.534028	0.752123
Dux	0	0	0	2	2.98406	-3.56228	0.534028	0.752123
Etv1	0	0	0	2	2.98406	-3.56228	0.534028	0.752123
Fndc3c1	0	0	0	2	2.98406	-3.56228	0.534028	0.752123
Ghrl	0	0	0	2	2.98406	-3.56228	0.534028	0.752123
Gm13083	0	0	0	2	2.98406	-3.56228	0.534028	0.752123
Gm7104	0	0	0	2	2.98406	-3.56228	0.534028	0.752123
Gm766	0	0	0	2	2.98406	-3.56228	0.534028	0.752123
Igdcc4	0	0	0	2	2.98406	-3.56228	0.534028	0.752123
Klk1b1	0	0	0	2	2.98406	-3.56228	0.534028	0.752123
Klk1b16	0	0	0	2	2.98406	-3.56228	0.534028	0.752123
Klk1b3	0	0	0	2	2.98406	-3.56228	0.534028	0.752123
Klk1b4	0	0	0	2	2.98406	-3.56228	0.534028	0.752123
Klk1b8	0	0	0	2	2.98406	-3.56228	0.534028	0.752123
Ly6g6d	0	0	0	2	2.98406	-3.56228	0.534028	0.752123
Mir1982	0	0	0	2	2.98406	-3.56228	0.534028	0.752123
Mrgpra1	0	0	0	2	2.98406	-3.56228	0.534028	0.752123
Myl1	0	0	0	2	2.98406	-3.56228	0.534028	0.752123
Nav3	0	0	0	2	2.98406	-3.56228	0.534028	0.752123
Nek11	0	0	0	2	2.98406	-3.56228	0.534028	0.752123
Olfr1295	0	0	0	2	2.98406	-3.56228	0.534028	0.752123
Otoa	0	0	0	2	2.98406	-3.56228	0.534028	0.752123
Pla2g3	0	0	0	2	2.98406	-3.56228	0.534028	0.752123
Ppp1r36	0	0	0	2	2.98406	-3.56228	0.534028	0.752123
Rnf217	0	0	0	2	2.98406	-3.56228	0.534028	0.752123
Smarca1	0	0	0	2	2.98406	-3.56228	0.534028	0.752123
Snord52	0	0	0	2	2.98406	-3.56228	0.534028	0.752123
Sostdc1	0	0	0	2	2.98406	-3.56228	0.534028	0.752123
Tcap	0	0	0	2	2.98406	-3.56228	0.534028	0.752123
Tlr5	0	0	0	2	2.98406	-3.56228	0.534028	0.752123
Trpc5os	0	0	0	2	2.98406	-3.56228	0.534028	0.752123
Trpv3	0	0	0	2	2.98406	-3.56228	0.534028	0.752123
Tspan8	0	0	0	2	2.98406	-3.56228	0.534028	0.752123
Umodl1	0	0	0	2	2.98406	-3.56228	0.534028	0.752123
Gabrd	1	0	7	6	2.976	-2.4271	0.00941354	0.0345163
Fam71f2	0	0	1	1	2.97479	-3.56239	0.518642	0.752123
Fam184a	0	0	1	1	2.97479	-3.56239	0.518639	0.752123
Gdf15	0	0	1	1	2.97479	-3.56239	0.518586	0.752123
Maats1	0	0	1	1	2.97479	-3.56239	0.518584	0.752123
Cuzd1	0	0	1	1	2.97479	-3.56239	0.518579	0.752123
Mgat4e	0	0	1	1	2.97479	-3.56239	0.518558	0.752123
Ngef	0	0	1	1	2.97479	-3.56239	0.518544	0.752123
Orm1	0	0	1	1	2.97479	-3.56239	0.518538	0.752123
Mir491	0	0	1	1	2.97479	-3.56239	0.518528	0.752123
Gm4907	0	0	1	1	2.97479	-3.56239	0.51852	0.752123
Esp24	0	0	1	1	2.97479	-3.56239	0.518512	0.752123
Plekhg6	0	0	1	1	2.97479	-3.56239	0.518494	0.752123
Pramel3	0	0	1	1	2.97479	-3.56239	0.518476	0.752123
2310015B20Rik	0	0	1	1	2.97479	-3.56239	0.518472	0.752123
Krt14	0	0	1	1	2.97479	-3.56239	0.51847	0.752123
Fam155a	0	0	1	1	2.97479	-3.56239	0.518464	0.752123
Rep15	0	0	1	1	2.97479	-3.56239	0.518454	0.752123
Sema5a	0	0	1	1	2.97479	-3.56239	0.518412	0.752123
2410141K09Rik	0	0	1	1	2.97479	-3.56239	0.518407	0.752123
Spon2	0	0	1	1	2.97479	-3.56239	0.518404	0.752123
Scel	0	0	1	1	2.97479	-3.56239	0.518401	0.752123
Snord4a	0	0	1	1	2.97479	-3.56239	0.518366	0.752123
Snora34	0	0	1	1	2.97479	-3.56239	0.518359	0.752123
Abca8b	0	0	1	1	2.97479	-3.56239	0.518347	0.752123
Sstr2	0	0	1	1	2.97479	-3.56239	0.518345	0.752123
Ccdc85c	0	0	1	1	2.97479	-3.56239	0.518341	0.752123
4930500J02Rik	0	0	1	1	2.97479	-3.56239	0.51834	0.752123
A730085K08Rik	0	0	1	1	2.97479	-3.56239	0.518332	0.752123
Snord53	0	0	1	1	2.97479	-3.56239	0.518319	0.752123
5730403I07Rik	0	0	1	1	2.97479	-3.56239	0.518306	0.752123
4933413L06Rik	0	0	1	1	2.97479	-3.56239	0.518287	0.752123
Sult1a1	0	0	1	1	2.97479	-3.56239	0.518281	0.752123
Vmn1r32	0	0	1	1	2.97479	-3.56239	0.518278	0.752123
Apc2	0	0	1	1	2.97479	-3.56239	0.518278	0.752123
Adamts15	0	0	1	1	2.97479	-3.56239	0.518278	0.752123
Zdbf2	0	0	1	1	2.97479	-3.56239	0.51826	0.752123
Unc45b	0	0	1	1	2.97479	-3.56239	0.51823	0.752123
Tmem171	0	0	1	1	2.97479	-3.56239	0.518219	0.752123
Zfp711	0	0	1	1	2.97479	-3.56239	0.518205	0.752123
Tppp3	0	0	1	1	2.97479	-3.56239	0.518157	0.752123
1700026L06Rik	0	0	2	0	2.96576	-3.5625	0.534028	0.752123
1700123L14Rik	0	0	2	0	2.96576	-3.5625	0.534028	0.752123
2210416O15Rik	0	0	2	0	2.96576	-3.5625	0.534028	0.752123
2610034M16Rik	0	0	2	0	2.96576	-3.5625	0.534028	0.752123
5031434O11Rik	0	0	2	0	2.96576	-3.5625	0.534028	0.752123
9130024F11Rik	0	0	2	0	2.96576	-3.5625	0.534028	0.752123
A630019I02Rik	0	0	2	0	2.96576	-3.5625	0.534028	0.752123
Akr1b7	0	0	2	0	2.96576	-3.5625	0.534028	0.752123
Asb17	0	0	2	0	2.96576	-3.5625	0.534028	0.752123
Best3	0	0	2	0	2.96576	-3.5625	0.534028	0.752123
Capn13	0	0	2	0	2.96576	-3.5625	0.534028	0.752123
Clec2e	0	0	2	0	2.96576	-3.5625	0.534028	0.752123
Coch	0	0	2	0	2.96576	-3.5625	0.534028	0.752123
Dmrta2	0	0	2	0	2.96576	-3.5625	0.534028	0.752123
Dthd1	0	0	2	0	2.96576	-3.5625	0.534028	0.752123
Fbxl13	0	0	2	0	2.96576	-3.5625	0.534028	0.752123
Fbxo39	0	0	2	0	2.96576	-3.5625	0.534028	0.752123
Flnc	0	0	2	0	2.96576	-3.5625	0.534028	0.752123
Gcsam	0	0	2	0	2.96576	-3.5625	0.534028	0.752123
Gip	0	0	2	0	2.96576	-3.5625	0.534028	0.752123
Gm10058+Gm10096+Gm10147+Gm10230+Gm10486+Gm10487+Gm10488+Gm14632+Gm14819+Gm4836	0	0	2	0	2.96576	-3.5625	0.534028	0.752123
Gm10058+Gm10096+Gm10147+Gm10230+Gm10486+Gm10487+Gm14632+Gm14819+Gm4836	0	0	2	0	2.96576	-3.5625	0.534028	0.752123
Gm10058+Gm10096+Gm10147+Gm10230+Gm10486+Gm10488+Gm14632+Gm14819	0	0	2	0	2.96576	-3.5625	0.534028	0.752123
Gm4224	0	0	2	0	2.96576	-3.5625	0.534028	0.752123
Gm5169	0	0	2	0	2.96576	-3.5625	0.534028	0.752123
Gm5409	0	0	2	0	2.96576	-3.5625	0.534028	0.752123
Gm6121	0	0	2	0	2.96576	-3.5625	0.534028	0.752123
Gpr63	0	0	2	0	2.96576	-3.5625	0.534028	0.752123
Gulp1	0	0	2	0	2.96576	-3.5625	0.534028	0.752123
Gzmf	0	0	2	0	2.96576	-3.5625	0.534028	0.752123
Hoxb5	0	0	2	0	2.96576	-3.5625	0.534028	0.752123
Hoxc4	0	0	2	0	2.96576	-3.5625	0.534028	0.752123
Igdcc3	0	0	2	0	2.96576	-3.5625	0.534028	0.752123
Il31ra	0	0	2	0	2.96576	-3.5625	0.534028	0.752123
Kitl	0	0	2	0	2.96576	-3.5625	0.534028	0.752123
Klb	0	0	2	0	2.96576	-3.5625	0.534028	0.752123
LOC100504608	0	0	2	0	2.96576	-3.5625	0.534028	0.752123
LOC100861615	0	0	2	0	2.96576	-3.5625	0.534028	0.752123
Lgi1	0	0	2	0	2.96576	-3.5625	0.534028	0.752123
Lin28a	0	0	2	0	2.96576	-3.5625	0.534028	0.752123
Mapk10	0	0	2	0	2.96576	-3.5625	0.534028	0.752123
Mrgprx2	0	0	2	0	2.96576	-3.5625	0.534028	0.752123
Mybpc2	0	0	2	0	2.96576	-3.5625	0.534028	0.752123
Neurl1a	0	0	2	0	2.96576	-3.5625	0.534028	0.752123
Nr2e3	0	0	2	0	2.96576	-3.5625	0.534028	0.752123
Olfr57	0	0	2	0	2.96576	-3.5625	0.534028	0.752123
Optc	0	0	2	0	2.96576	-3.5625	0.534028	0.752123
Prkcg	0	0	2	0	2.96576	-3.5625	0.534028	0.752123
Prune2	0	0	2	0	2.96576	-3.5625	0.534028	0.752123
Ptprm	0	0	2	0	2.96576	-3.5625	0.534028	0.752123
Rbfox3	0	0	2	0	2.96576	-3.5625	0.534028	0.752123
Sez6l	0	0	2	0	2.96576	-3.5625	0.534028	0.752123
Sirpb1b	0	0	2	0	2.96576	-3.5625	0.534028	0.752123
Slc16a14	0	0	2	0	2.96576	-3.5625	0.534028	0.752123
Slc44a5	0	0	2	0	2.96576	-3.5625	0.534028	0.752123
Slc5a2	0	0	2	0	2.96576	-3.5625	0.534028	0.752123
Slx	0	0	2	0	2.96576	-3.5625	0.534028	0.752123
Snhg18	0	0	2	0	2.96576	-3.5625	0.534028	0.752123
Sp9	0	0	2	0	2.96576	-3.5625	0.534028	0.752123
Spata17	0	0	2	0	2.96576	-3.5625	0.534028	0.752123
Sstr3	0	0	2	0	2.96576	-3.5625	0.534028	0.752123
Sycp3	0	0	2	0	2.96576	-3.5625	0.534028	0.752123
Tprg	0	0	2	0	2.96576	-3.5625	0.534028	0.752123
Vmn2r47	0	0	2	0	2.96576	-3.5625	0.534028	0.752123
Ypel4	0	0	2	0	2.96576	-3.5625	0.534028	0.752123
Zfp30	0	0	2	0	2.96576	-3.5625	0.534028	0.752123
Nts	4	3	25	51	2.93112	-0.388399	4.19e-07	4.86e-06
Pcsk1	0	2	13	10	2.91243	-1.84395	0.00120624	0.00602456
Abi3bp	0	1	4	8	2.86527	-2.49364	0.0189703	0.0614686
Casp12	1	0	3	8	2.74837	-2.56384	0.0219678	0.0690283
Il22	14	19	183	129	2.74359	1.535	3.19e-21	1.9e-19
Wdr63	0	1	6	5	2.73876	-2.56408	0.0166653	0.0552865
Hapln4	0	1	8	3	2.73353	-2.56429	0.0335431	0.0980138
Snora74a	0	2	12	8	2.71255	-1.98086	0.00518688	0.0210131
4930428O21Rik	2	3	24	22	2.66744	-1.00954	8.33e-06	7.44e-05
Fstl3	0	1	3	7	2.60959	-2.63759	0.0340904	0.099275
Prss35	0	1	4	6	2.60721	-2.6377	0.0300577	0.0893348
Eml1	3	4	30	30	2.58042	-0.665452	1.05e-06	1.14e-05
Il3	48	38	307	386	2.53004	2.66911	1.38e-30	1.43e-28
Wnt10a	8	9	75	62	2.51069	0.433874	2.12e-12	5.55e-11
Gm14474	1	0	3	6	2.4639	-2.71551	0.053389	0.142028
Shisa3	1	0	3	6	2.4639	-2.71551	0.053382	0.142028
Stox2	1	0	5	4	2.45948	-2.71573	0.0493461	0.133539
Tgfb2	1	0	6	3	2.45767	-2.71584	0.0521016	0.139326
C030016D13Rik	1	0	6	3	2.45767	-2.71584	0.0521258	0.139329
Galnt3	25	12	145	139	2.45267	1.43919	2.42e-20	1.34e-18
Plk2	142	111	995	910	2.429	4.09078	8.1e-72	3.57e-69
Vaultrc5	2	0	7	9	2.40246	-2.18631	0.0203892	0.0650587
Rap1gap	2	0	12	4	2.39503	-2.18685	0.0306283	0.0905847
Nptxr	3	2	23	15	2.39238	-1.21852	0.000232388	0.00142947
Ankrd34a	2	1	14	9	2.37471	-1.80081	0.00347742	0.0149299
Acbd7	2	1	9	13	2.31582	-1.84319	0.00551082	0.0220785
Klk1	2	0	5	10	2.31505	-2.24252	0.0375293	0.107428
Smyd1	0	2	6	9	2.3082	-2.24245	0.0334394	0.0977636
4930578M01Rik	0	1	1	7	2.30435	-2.7975	0.121752	0.267854
Gng13	0	1	3	5	2.29556	-2.79772	0.0869188	0.20747
Arc	105	91	771	578	2.29481	3.62356	1.79e-42	3.21e-40
Gm13271	1	0	5	3	2.29431	-2.79803	0.0857945	0.205378
2610528A11Rik	0	1	5	3	2.2917	-2.79794	0.0858519	0.205443
Acsl6	17	9	108	71	2.28844	0.82308	2.73e-11	6.23e-10
Agr3	1	0	8	0	2.27899	-2.79835	0.149229	0.313174
Pde10a	1	0	8	0	2.27899	-2.79835	0.149229	0.313174
Fam71b	6	3	27	34	2.25446	-0.608281	6.98e-06	6.36e-05
Lypd6b	20	23	135	146	2.21977	1.45545	2.7e-18	1.26e-16
Klrg1	2	0	6	8	2.21379	-2.30135	0.0497327	0.134365
2210408F21Rik	1	1	5	9	2.21344	-2.30116	0.0511506	0.137374
Astl	2	0	8	6	2.21105	-2.30157	0.0489277	0.132649
Adm	31	32	191	217	2.20974	1.97396	3.4e-22	2.2e-20
Afap1l1	2	1	3	17	2.19924	-1.93242	0.0490892	0.132999
Shisa8	5	10	75	23	2.18391	0.0175023	0.000291166	0.001736
Irgc1	1	2	7	13	2.1803	-1.93276	0.0148511	0.0501976
Hnrnpu	5529	4435	44849	18103	2.16274	9.11299	3.4e-15	1.21e-13
Eomes	118	87	723	558	2.15782	3.57252	2.78e-37	3.93e-35
Gzmb	1592	1686	9927	10511	2.15639	7.51437	9.96e-110	1.02e-106
0610031O16Rik	0	0	0	1	2.15269	-3.71412	1	1
1700018C11Rik	0	0	0	1	2.15269	-3.71412	1	1
1700028I16Rik	0	0	0	1	2.15269	-3.71412	1	1
1700048M11Rik	0	0	0	1	2.15269	-3.71412	1	1
1700095A21Rik	0	0	0	1	2.15269	-3.71412	1	1
1700110C19Rik	0	0	0	1	2.15269	-3.71412	1	1
1700120E14Rik	0	0	0	1	2.15269	-3.71412	1	1
1810010D01Rik	0	0	0	1	2.15269	-3.71412	1	1
2900079G21Rik	0	0	0	1	2.15269	-3.71412	1	1
3110021N24Rik	0	0	0	1	2.15269	-3.71412	1	1
4732416N19Rik	0	0	0	1	2.15269	-3.71412	1	1
4930402F06Rik	0	0	0	1	2.15269	-3.71412	1	1
4930407I10Rik	0	0	0	1	2.15269	-3.71412	1	1
4930417O22Rik	0	0	0	1	2.15269	-3.71412	1	1
4930486F22Rik	0	0	0	1	2.15269	-3.71412	1	1
4930503B20Rik	0	0	0	1	2.15269	-3.71412	1	1
4930509J09Rik	0	0	0	1	2.15269	-3.71412	1	1
4930519D14Rik	0	0	0	1	2.15269	-3.71412	1	1
4930519F16Rik	0	0	0	1	2.15269	-3.71412	1	1
4930593A02Rik	0	0	0	1	2.15269	-3.71412	1	1
4933400F21Rik	0	0	0	1	2.15269	-3.71412	1	1
4933405E24Rik	0	0	0	1	2.15269	-3.71412	1	1
4933406J10Rik	0	0	0	1	2.15269	-3.71412	1	1
4933427G17Rik	0	0	0	1	2.15269	-3.71412	1	1
5730435O14Rik	0	0	0	1	2.15269	-3.71412	1	1
6820408C15Rik	0	0	0	1	2.15269	-3.71412	1	1
9230102O04Rik	0	0	0	1	2.15269	-3.71412	1	1
A330102I10Rik	0	0	0	1	2.15269	-3.71412	1	1
A430089I19Rik	0	0	0	1	2.15269	-3.71412	1	1
A430105I19Rik	0	0	0	1	2.15269	-3.71412	1	1
A530050N04Rik	0	0	0	1	2.15269	-3.71412	1	1
A530065N20Rik	0	0	0	1	2.15269	-3.71412	1	1
AF357399	0	0	0	1	2.15269	-3.71412	1	1
AK129341	0	0	0	1	2.15269	-3.71412	1	1
AV039307	0	0	0	1	2.15269	-3.71412	1	1
Acot12	0	0	0	1	2.15269	-3.71412	1	1
Acpt	0	0	0	1	2.15269	-3.71412	1	1
Acsm3	0	0	0	1	2.15269	-3.71412	1	1
Actc1	0	0	0	1	2.15269	-3.71412	1	1
Adam33	0	0	0	1	2.15269	-3.71412	1	1
Adamtsl1	0	0	0	1	2.15269	-3.71412	1	1
Adprhl1	0	0	0	1	2.15269	-3.71412	1	1
Adra2b	0	0	0	1	2.15269	-3.71412	1	1
Amotl2	0	0	0	1	2.15269	-3.71412	1	1
Ankrd60	0	0	0	1	2.15269	-3.71412	1	1
Ano5	0	0	0	1	2.15269	-3.71412	1	1
Asb15	0	0	0	1	2.15269	-3.71412	1	1
Astn2	0	0	0	1	2.15269	-3.71412	1	1
Atp6v1e2	0	0	0	1	2.15269	-3.71412	1	1
BC061212+Gm7978	0	0	0	1	2.15269	-3.71412	1	1
Bai1	0	0	0	1	2.15269	-3.71412	1	1
Bcas3os2	0	0	0	1	2.15269	-3.71412	1	1
Bpifb9a	0	0	0	1	2.15269	-3.71412	1	1
Bpifb9b	0	0	0	1	2.15269	-3.71412	1	1
C77370	0	0	0	1	2.15269	-3.71412	1	1
Cacna1c	0	0	0	1	2.15269	-3.71412	1	1
Calca	0	0	0	1	2.15269	-3.71412	1	1
Caln1	0	0	0	1	2.15269	-3.71412	1	1
Car10	0	0	0	1	2.15269	-3.71412	1	1
Ccdc169	0	0	0	1	2.15269	-3.71412	1	1
Ccnb1ip1	0	0	0	1	2.15269	-3.71412	1	1
Cd209a	0	0	0	1	2.15269	-3.71412	1	1
Cdcp2	0	0	0	1	2.15269	-3.71412	1	1
Cdh19	0	0	0	1	2.15269	-3.71412	1	1
Cdk3-ps	0	0	0	1	2.15269	-3.71412	1	1
Cdx4	0	0	0	1	2.15269	-3.71412	1	1
Ces1b	0	0	0	1	2.15269	-3.71412	1	1
Ces2b	0	0	0	1	2.15269	-3.71412	1	1
Ces2e	0	0	0	1	2.15269	-3.71412	1	1
Cfhr1	0	0	0	1	2.15269	-3.71412	1	1
Chrna10	0	0	0	1	2.15269	-3.71412	1	1
Chsy3	0	0	0	1	2.15269	-3.71412	1	1
Cib3	0	0	0	1	2.15269	-3.71412	1	1
Cldn23	0	0	0	1	2.15269	-3.71412	1	1
Clmp	0	0	0	1	2.15269	-3.71412	1	1
Col14a1	0	0	0	1	2.15269	-3.71412	1	1
Coro6	0	0	0	1	2.15269	-3.71412	1	1
Crhr2	0	0	0	1	2.15269	-3.71412	1	1
Crxos	0	0	0	1	2.15269	-3.71412	1	1
Ctrb1	0	0	0	1	2.15269	-3.71412	1	1
Cyp27a1	0	0	0	1	2.15269	-3.71412	1	1
Cyp2b13	0	0	0	1	2.15269	-3.71412	1	1
Cyp2t4	0	0	0	1	2.15269	-3.71412	1	1
Cyp3a25	0	0	0	1	2.15269	-3.71412	1	1
Cyp3a57	0	0	0	1	2.15269	-3.71412	1	1
Cyp3a59	0	0	0	1	2.15269	-3.71412	1	1
D630023F18Rik	0	0	0	1	2.15269	-3.71412	1	1
Dcaf12l2	0	0	0	1	2.15269	-3.71412	1	1
Dennd2a	0	0	0	1	2.15269	-3.71412	1	1
Dio3	0	0	0	1	2.15269	-3.71412	1	1
Dmbx1	0	0	0	1	2.15269	-3.71412	1	1
Dmrtc1a	0	0	0	1	2.15269	-3.71412	1	1
Dnah9	0	0	0	1	2.15269	-3.71412	1	1
Dppa4	0	0	0	1	2.15269	-3.71412	1	1
Dpysl3	0	0	0	1	2.15269	-3.71412	1	1
Drd3	0	0	0	1	2.15269	-3.71412	1	1
Dsg1a	0	0	0	1	2.15269	-3.71412	1	1
E030018B13Rik	0	0	0	1	2.15269	-3.71412	1	1
Enkur	0	0	0	1	2.15269	-3.71412	1	1
Epgn	0	0	0	1	2.15269	-3.71412	1	1
Evc	0	0	0	1	2.15269	-3.71412	1	1
Eya4	0	0	0	1	2.15269	-3.71412	1	1
F930015N05Rik	0	0	0	1	2.15269	-3.71412	1	1
Fam135b	0	0	0	1	2.15269	-3.71412	1	1
Fam186b	0	0	0	1	2.15269	-3.71412	1	1
Fam216b	0	0	0	1	2.15269	-3.71412	1	1
Fbll1	0	0	0	1	2.15269	-3.71412	1	1
Fcamr	0	0	0	1	2.15269	-3.71412	1	1
Fitm1	0	0	0	1	2.15269	-3.71412	1	1
Fndc1	0	0	0	1	2.15269	-3.71412	1	1
Folr2	0	0	0	1	2.15269	-3.71412	1	1
Fut4-ps1	0	0	0	1	2.15269	-3.71412	1	1
Fzd1	0	0	0	1	2.15269	-3.71412	1	1
Gas2l2	0	0	0	1	2.15269	-3.71412	1	1
Gjb6	0	0	0	1	2.15269	-3.71412	1	1
Glp1r	0	0	0	1	2.15269	-3.71412	1	1
Gm10677	0	0	0	1	2.15269	-3.71412	1	1
Gm10782	0	0	0	1	2.15269	-3.71412	1	1
Gm13124	0	0	0	1	2.15269	-3.71412	1	1
Gm13298	0	0	0	1	2.15269	-3.71412	1	1
Gm14858	0	0	0	1	2.15269	-3.71412	1	1
Gm15612	0	0	0	1	2.15269	-3.71412	1	1
Gm15713	0	0	0	1	2.15269	-3.71412	1	1
Gm15941	0	0	0	1	2.15269	-3.71412	1	1
Gm5128+Gm7903	0	0	0	1	2.15269	-3.71412	1	1
Gm5640	0	0	0	1	2.15269	-3.71412	1	1
Gm5936	0	0	0	1	2.15269	-3.71412	1	1
Gm6277	0	0	0	1	2.15269	-3.71412	1	1
Gm9994	0	0	0	1	2.15269	-3.71412	1	1
Gpr115	0	0	0	1	2.15269	-3.71412	1	1
Gpr137c	0	0	0	1	2.15269	-3.71412	1	1
Gpr156	0	0	0	1	2.15269	-3.71412	1	1
Grm7	0	0	0	1	2.15269	-3.71412	1	1
Gsdmc4	0	0	0	1	2.15269	-3.71412	1	1
Guca2b	0	0	0	1	2.15269	-3.71412	1	1
Hand1	0	0	0	1	2.15269	-3.71412	1	1
Hba-a1	0	0	0	1	2.15269	-3.71412	1	1
Hes2	0	0	0	1	2.15269	-3.71412	1	1
Hmgcll1	0	0	0	1	2.15269	-3.71412	1	1
Hoxa9	0	0	0	1	2.15269	-3.71412	1	1
Hspb2	0	0	0	1	2.15269	-3.71412	1	1
Hspb8	0	0	0	1	2.15269	-3.71412	1	1
Htra4	0	0	0	1	2.15269	-3.71412	1	1
Ifna14	0	0	0	1	2.15269	-3.71412	1	1
Ifna9	0	0	0	1	2.15269	-3.71412	1	1
Kank4os	0	0	0	1	2.15269	-3.71412	1	1
Kcne3	0	0	0	1	2.15269	-3.71412	1	1
Kcnt1	0	0	0	1	2.15269	-3.71412	1	1
Kctd19	0	0	0	1	2.15269	-3.71412	1	1
Kif4-ps	0	0	0	1	2.15269	-3.71412	1	1
Klra17	0	0	0	1	2.15269	-3.71412	1	1
Klra22	0	0	0	1	2.15269	-3.71412	1	1
Krt19	0	0	0	1	2.15269	-3.71412	1	1
Ky	0	0	0	1	2.15269	-3.71412	1	1
Lonrf2	0	0	0	1	2.15269	-3.71412	1	1
Lpcat2b	0	0	0	1	2.15269	-3.71412	1	1
Lrrc18	0	0	0	1	2.15269	-3.71412	1	1
Lrrc55	0	0	0	1	2.15269	-3.71412	1	1
Lrrc72	0	0	0	1	2.15269	-3.71412	1	1
Lrrn4	0	0	0	1	2.15269	-3.71412	1	1
Mc2r	0	0	0	1	2.15269	-3.71412	1	1
Meig1	0	0	0	1	2.15269	-3.71412	1	1
Mfap5	0	0	0	1	2.15269	-3.71412	1	1
Mir181b-2	0	0	0	1	2.15269	-3.71412	1	1
Mir1956	0	0	0	1	2.15269	-3.71412	1	1
Mir29a	0	0	0	1	2.15269	-3.71412	1	1
Mir320	0	0	0	1	2.15269	-3.71412	1	1
Mir5132	0	0	0	1	2.15269	-3.71412	1	1
Msgn1	0	0	0	1	2.15269	-3.71412	1	1
Muc19	0	0	0	1	2.15269	-3.71412	1	1
Myo16	0	0	0	1	2.15269	-3.71412	1	1
Myom2	0	0	0	1	2.15269	-3.71412	1	1
Nags	0	0	0	1	2.15269	-3.71412	1	1
Neto1	0	0	0	1	2.15269	-3.71412	1	1
Nrl	0	0	0	1	2.15269	-3.71412	1	1
Nsun7	0	0	0	1	2.15269	-3.71412	1	1
Olfr108	0	0	0	1	2.15269	-3.71412	1	1
Olfr1143	0	0	0	1	2.15269	-3.71412	1	1
Olfr124	0	0	0	1	2.15269	-3.71412	1	1
Olfr1330	0	0	0	1	2.15269	-3.71412	1	1
Olfr1335	0	0	0	1	2.15269	-3.71412	1	1
Olfr1346	0	0	0	1	2.15269	-3.71412	1	1
Olfr1373	0	0	0	1	2.15269	-3.71412	1	1
Olfr1395	0	0	0	1	2.15269	-3.71412	1	1
Olfr412	0	0	0	1	2.15269	-3.71412	1	1
Olfr47	0	0	0	1	2.15269	-3.71412	1	1
Olfr560	0	0	0	1	2.15269	-3.71412	1	1
Olfr564	0	0	0	1	2.15269	-3.71412	1	1
Olfr821	0	0	0	1	2.15269	-3.71412	1	1
Olfr98	0	0	0	1	2.15269	-3.71412	1	1
Osbp2	0	0	0	1	2.15269	-3.71412	1	1
Osbpl10	0	0	0	1	2.15269	-3.71412	1	1
Otof	0	0	0	1	2.15269	-3.71412	1	1
Otud7a	0	0	0	1	2.15269	-3.71412	1	1
Ovol2	0	0	0	1	2.15269	-3.71412	1	1
Oxgr1	0	0	0	1	2.15269	-3.71412	1	1
Pak3	0	0	0	1	2.15269	-3.71412	1	1
Paqr6	0	0	0	1	2.15269	-3.71412	1	1
Parvb	0	0	0	1	2.15269	-3.71412	1	1
Pcdh9	0	0	0	1	2.15269	-3.71412	1	1
Pcdhb12	0	0	0	1	2.15269	-3.71412	1	1
Porcn	0	0	0	1	2.15269	-3.71412	1	1
Prok2	0	0	0	1	2.15269	-3.71412	1	1
Prox1	0	0	0	1	2.15269	-3.71412	1	1
Pzp	0	0	0	1	2.15269	-3.71412	1	1
Rasgrf1	0	0	0	1	2.15269	-3.71412	1	1
Rbfox1	0	0	0	1	2.15269	-3.71412	1	1
Rbm24	0	0	0	1	2.15269	-3.71412	1	1
Rnf182	0	0	0	1	2.15269	-3.71412	1	1
Runx1t1	0	0	0	1	2.15269	-3.71412	1	1
Sbspon	0	0	0	1	2.15269	-3.71412	1	1
Scara3	0	0	0	1	2.15269	-3.71412	1	1
Scnn1b	0	0	0	1	2.15269	-3.71412	1	1
Sertad4	0	0	0	1	2.15269	-3.71412	1	1
Sfrp5	0	0	0	1	2.15269	-3.71412	1	1
Shisa7	0	0	0	1	2.15269	-3.71412	1	1
Slc1a3	0	0	0	1	2.15269	-3.71412	1	1
Slc22a28	0	0	0	1	2.15269	-3.71412	1	1
Slc22a30	0	0	0	1	2.15269	-3.71412	1	1
Slc28a1	0	0	0	1	2.15269	-3.71412	1	1
Slc6a11	0	0	0	1	2.15269	-3.71412	1	1
Slco2a1	0	0	0	1	2.15269	-3.71412	1	1
Snca	0	0	0	1	2.15269	-3.71412	1	1
Snora36b	0	0	0	1	2.15269	-3.71412	1	1
Snord11	0	0	0	1	2.15269	-3.71412	1	1
Snord12	0	0	0	1	2.15269	-3.71412	1	1
Snord42b	0	0	0	1	2.15269	-3.71412	1	1
Snord67	0	0	0	1	2.15269	-3.71412	1	1
Snord83b	0	0	0	1	2.15269	-3.71412	1	1
Snord95	0	0	0	1	2.15269	-3.71412	1	1
Snord99	0	0	0	1	2.15269	-3.71412	1	1
Sohlh1	0	0	0	1	2.15269	-3.71412	1	1
Sowahd	0	0	0	1	2.15269	-3.71412	1	1
Speer7-ps1	0	0	0	1	2.15269	-3.71412	1	1
Speer8-ps1	0	0	0	1	2.15269	-3.71412	1	1
Spsb4	0	0	0	1	2.15269	-3.71412	1	1
St8sia5	0	0	0	1	2.15269	-3.71412	1	1
Syna	0	0	0	1	2.15269	-3.71412	1	1
Syt17	0	0	0	1	2.15269	-3.71412	1	1
Tacr2	0	0	0	1	2.15269	-3.71412	1	1
Tbx15	0	0	0	1	2.15269	-3.71412	1	1
Tcf15	0	0	0	1	2.15269	-3.71412	1	1
Tcl1b5	0	0	0	1	2.15269	-3.71412	1	1
Tex11	0	0	0	1	2.15269	-3.71412	1	1
Tigd4	0	0	0	1	2.15269	-3.71412	1	1
Tktl1	0	0	0	1	2.15269	-3.71412	1	1
Tmem132b	0	0	0	1	2.15269	-3.71412	1	1
Tmem89	0	0	0	1	2.15269	-3.71412	1	1
Tmigd3	0	0	0	1	2.15269	-3.71412	1	1
Tmprss11g	0	0	0	1	2.15269	-3.71412	1	1
Tnfsf13	0	0	0	1	2.15269	-3.71412	1	1
Trpa1	0	0	0	1	2.15269	-3.71412	1	1
Ttll10	0	0	0	1	2.15269	-3.71412	1	1
Twist1	0	0	0	1	2.15269	-3.71412	1	1
Ugt1a10	0	0	0	1	2.15269	-3.71412	1	1
Upk3b	0	0	0	1	2.15269	-3.71412	1	1
Vgll3	0	0	0	1	2.15269	-3.71412	1	1
Vmn1r104+Vmn1r152	0	0	0	1	2.15269	-3.71412	1	1
Vmn1r11	0	0	0	1	2.15269	-3.71412	1	1
Vmn1r128	0	0	0	1	2.15269	-3.71412	1	1
Vmn1r132	0	0	0	1	2.15269	-3.71412	1	1
Vmn1r148	0	0	0	1	2.15269	-3.71412	1	1
Vmn1r35	0	0	0	1	2.15269	-3.71412	1	1
Vmn2r-ps54	0	0	0	1	2.15269	-3.71412	1	1
Vmn2r59	0	0	0	1	2.15269	-3.71412	1	1
Vsig2	0	0	0	1	2.15269	-3.71412	1	1
Wif1	0	0	0	1	2.15269	-3.71412	1	1
Wnt7b	0	0	0	1	2.15269	-3.71412	1	1
Zan	0	0	0	1	2.15269	-3.71412	1	1
Zfp36l3	0	0	0	1	2.15269	-3.71412	1	1
Zp3	0	0	0	1	2.15269	-3.71412	1	1
0610043K17Rik	0	0	1	0	2.14242	-3.71423	1	1
1500012K07Rik	0	0	1	0	2.14242	-3.71423	1	1
1700023F06Rik	0	0	1	0	2.14242	-3.71423	1	1
1700047G03Rik	0	0	1	0	2.14242	-3.71423	1	1
1700066O22Rik	0	0	1	0	2.14242	-3.71423	1	1
2310030A07Rik	0	0	1	0	2.14242	-3.71423	1	1
4930433N12Rik	0	0	1	0	2.14242	-3.71423	1	1
4930444M15Rik	0	0	1	0	2.14242	-3.71423	1	1
4930483J18Rik	0	0	1	0	2.14242	-3.71423	1	1
4930529L06Rik	0	0	1	0	2.14242	-3.71423	1	1
4930540M03Rik	0	0	1	0	2.14242	-3.71423	1	1
4930563M20Rik	0	0	1	0	2.14242	-3.71423	1	1
4931403G20Rik	0	0	1	0	2.14242	-3.71423	1	1
4933405L10Rik	0	0	1	0	2.14242	-3.71423	1	1
4933416M07Rik	0	0	1	0	2.14242	-3.71423	1	1
A230056J06Rik	0	0	1	0	2.14242	-3.71423	1	1
A730090H04Rik	0	0	1	0	2.14242	-3.71423	1	1
AU019990	0	0	1	0	2.14242	-3.71423	1	1
Abhd11os	0	0	1	0	2.14242	-3.71423	1	1
Acrv1	0	0	1	0	2.14242	-3.71423	1	1
Agmat	0	0	1	0	2.14242	-3.71423	1	1
Akr1c20	0	0	1	0	2.14242	-3.71423	1	1
Asb17os	0	0	1	0	2.14242	-3.71423	1	1
B230319C09Rik	0	0	1	0	2.14242	-3.71423	1	1
B3galt1	0	0	1	0	2.14242	-3.71423	1	1
Bglap	0	0	1	0	2.14242	-3.71423	1	1
Bglap2	0	0	1	0	2.14242	-3.71423	1	1
Bpifa2	0	0	1	0	2.14242	-3.71423	1	1
Bpifb4	0	0	1	0	2.14242	-3.71423	1	1
C1ql1	0	0	1	0	2.14242	-3.71423	1	1
C6	0	0	1	0	2.14242	-3.71423	1	1
C630028M04Rik	0	0	1	0	2.14242	-3.71423	1	1
Cacna2d1	0	0	1	0	2.14242	-3.71423	1	1
Calr4	0	0	1	0	2.14242	-3.71423	1	1
Cav2	0	0	1	0	2.14242	-3.71423	1	1
Ccdc158	0	0	1	0	2.14242	-3.71423	1	1
Ccdc42b	0	0	1	0	2.14242	-3.71423	1	1
Ccl12	0	0	1	0	2.14242	-3.71423	1	1
Ccr1l1	0	0	1	0	2.14242	-3.71423	1	1
Cd59b	0	0	1	0	2.14242	-3.71423	1	1
Cilp	0	0	1	0	2.14242	-3.71423	1	1
Ckmt1	0	0	1	0	2.14242	-3.71423	1	1
Cldn5	0	0	1	0	2.14242	-3.71423	1	1
Cldn9	0	0	1	0	2.14242	-3.71423	1	1
Clec9a	0	0	1	0	2.14242	-3.71423	1	1
Clps	0	0	1	0	2.14242	-3.71423	1	1
Cmbl	0	0	1	0	2.14242	-3.71423	1	1
Col28a1	0	0	1	0	2.14242	-3.71423	1	1
Crb2	0	0	1	0	2.14242	-3.71423	1	1
Cyp2j13	0	0	1	0	2.14242	-3.71423	1	1
D330050G23Rik	0	0	1	0	2.14242	-3.71423	1	1
D930007P13Rik	0	0	1	0	2.14242	-3.71423	1	1
Dact1	0	0	1	0	2.14242	-3.71423	1	1
Dbx1	0	0	1	0	2.14242	-3.71423	1	1
Ddah1	0	0	1	0	2.14242	-3.71423	1	1
Dnm1	0	0	1	0	2.14242	-3.71423	1	1
Dync1i1	0	0	1	0	2.14242	-3.71423	1	1
Dzip1l	0	0	1	0	2.14242	-3.71423	1	1
E230029C05Rik	0	0	1	0	2.14242	-3.71423	1	1
Efcab3	0	0	1	0	2.14242	-3.71423	1	1
Erich6	0	0	1	0	2.14242	-3.71423	1	1
Fam219aos	0	0	1	0	2.14242	-3.71423	1	1
Fam71d	0	0	1	0	2.14242	-3.71423	1	1
Fat4	0	0	1	0	2.14242	-3.71423	1	1
Fgf16	0	0	1	0	2.14242	-3.71423	1	1
Fgf17	0	0	1	0	2.14242	-3.71423	1	1
Fgf22	0	0	1	0	2.14242	-3.71423	1	1
Frem3	0	0	1	0	2.14242	-3.71423	1	1
Galntl5	0	0	1	0	2.14242	-3.71423	1	1
Gfap	0	0	1	0	2.14242	-3.71423	1	1
Gfra3	0	0	1	0	2.14242	-3.71423	1	1
Glra4	0	0	1	0	2.14242	-3.71423	1	1
Gm12169	0	0	1	0	2.14242	-3.71423	1	1
Gm13177	0	0	1	0	2.14242	-3.71423	1	1
Gm13272	0	0	1	0	2.14242	-3.71423	1	1
Gm15319+Gm21119	0	0	1	0	2.14242	-3.71423	1	1
Gm16701	0	0	1	0	2.14242	-3.71423	1	1
Gm19299	0	0	1	0	2.14242	-3.71423	1	1
Gm20356	0	0	1	0	2.14242	-3.71423	1	1
Gm3086	0	0	1	0	2.14242	-3.71423	1	1
Gm5082	0	0	1	0	2.14242	-3.71423	1	1
Gm5382	0	0	1	0	2.14242	-3.71423	1	1
Gm5741	0	0	1	0	2.14242	-3.71423	1	1
Gm9376	0	0	1	0	2.14242	-3.71423	1	1
Gng11	0	0	1	0	2.14242	-3.71423	1	1
Gng8	0	0	1	0	2.14242	-3.71423	1	1
Gsdma	0	0	1	0	2.14242	-3.71423	1	1
Hephl1	0	0	1	0	2.14242	-3.71423	1	1
Hkdc1	0	0	1	0	2.14242	-3.71423	1	1
Hoxa10	0	0	1	0	2.14242	-3.71423	1	1
Hsd17b1	0	0	1	0	2.14242	-3.71423	1	1
Ifna1	0	0	1	0	2.14242	-3.71423	1	1
Ifna5	0	0	1	0	2.14242	-3.71423	1	1
Igsf5	0	0	1	0	2.14242	-3.71423	1	1
Izumo1	0	0	1	0	2.14242	-3.71423	1	1
Jsrp1	0	0	1	0	2.14242	-3.71423	1	1
Kcna4	0	0	1	0	2.14242	-3.71423	1	1
Kcna6	0	0	1	0	2.14242	-3.71423	1	1
Kcp	0	0	1	0	2.14242	-3.71423	1	1
Kif12	0	0	1	0	2.14242	-3.71423	1	1
Kif19a	0	0	1	0	2.14242	-3.71423	1	1
Klk1b21	0	0	1	0	2.14242	-3.71423	1	1
Klk1b27	0	0	1	0	2.14242	-3.71423	1	1
LOC100038947	0	0	1	0	2.14242	-3.71423	1	1
Lect1	0	0	1	0	2.14242	-3.71423	1	1
Lhb	0	0	1	0	2.14242	-3.71423	1	1
Lrrc36	0	0	1	0	2.14242	-3.71423	1	1
Lum	0	0	1	0	2.14242	-3.71423	1	1
Lypd6	0	0	1	0	2.14242	-3.71423	1	1
Mas1	0	0	1	0	2.14242	-3.71423	1	1
Masp2	0	0	1	0	2.14242	-3.71423	1	1
Mc5r	0	0	1	0	2.14242	-3.71423	1	1
Mei1	0	0	1	0	2.14242	-3.71423	1	1
Mertk	0	0	1	0	2.14242	-3.71423	1	1
Mfi2	0	0	1	0	2.14242	-3.71423	1	1
Mir1192	0	0	1	0	2.14242	-3.71423	1	1
Mir1967	0	0	1	0	2.14242	-3.71423	1	1
Mir19b-2	0	0	1	0	2.14242	-3.71423	1	1
Mir31	0	0	1	0	2.14242	-3.71423	1	1
Mir5128	0	0	1	0	2.14242	-3.71423	1	1
Mir704	0	0	1	0	2.14242	-3.71423	1	1
Mirlet7d	0	0	1	0	2.14242	-3.71423	1	1
Mmp3	0	0	1	0	2.14242	-3.71423	1	1
Mobp	0	0	1	0	2.14242	-3.71423	1	1
Mos	0	0	1	0	2.14242	-3.71423	1	1
Myadml2	0	0	1	0	2.14242	-3.71423	1	1
Mycl	0	0	1	0	2.14242	-3.71423	1	1
Myh7b	0	0	1	0	2.14242	-3.71423	1	1
Myo1a	0	0	1	0	2.14242	-3.71423	1	1
Nepn	0	0	1	0	2.14242	-3.71423	1	1
Nlrp3	0	0	1	0	2.14242	-3.71423	1	1
Nme9	0	0	1	0	2.14242	-3.71423	1	1
Npb	0	0	1	0	2.14242	-3.71423	1	1
Npr3	0	0	1	0	2.14242	-3.71423	1	1
Npy6r	0	0	1	0	2.14242	-3.71423	1	1
Ntn4	0	0	1	0	2.14242	-3.71423	1	1
Nxf7	0	0	1	0	2.14242	-3.71423	1	1
Odf1	0	0	1	0	2.14242	-3.71423	1	1
Olfr1328	0	0	1	0	2.14242	-3.71423	1	1
Olfr328	0	0	1	0	2.14242	-3.71423	1	1
Olfr476	0	0	1	0	2.14242	-3.71423	1	1
Olfr530	0	0	1	0	2.14242	-3.71423	1	1
Olfr549	0	0	1	0	2.14242	-3.71423	1	1
Olfr606	0	0	1	0	2.14242	-3.71423	1	1
Olig1	0	0	1	0	2.14242	-3.71423	1	1
Pabpc4l	0	0	1	0	2.14242	-3.71423	1	1
Panx3	0	0	1	0	2.14242	-3.71423	1	1
Pax2	0	0	1	0	2.14242	-3.71423	1	1
Pcdh17	0	0	1	0	2.14242	-3.71423	1	1
Pcdhb20	0	0	1	0	2.14242	-3.71423	1	1
Pcolce	0	0	1	0	2.14242	-3.71423	1	1
Pinlyp	0	0	1	0	2.14242	-3.71423	1	1
Plk5	0	0	1	0	2.14242	-3.71423	1	1
Ppbp	0	0	1	0	2.14242	-3.71423	1	1
Ppef1	0	0	1	0	2.14242	-3.71423	1	1
Ppp1r27	0	0	1	0	2.14242	-3.71423	1	1
Ppp3r2	0	0	1	0	2.14242	-3.71423	1	1
Ppp4r4	0	0	1	0	2.14242	-3.71423	1	1
Prrx2	0	0	1	0	2.14242	-3.71423	1	1
Ptch2	0	0	1	0	2.14242	-3.71423	1	1
Ptprr	0	0	1	0	2.14242	-3.71423	1	1
Saa1	0	0	1	0	2.14242	-3.71423	1	1
Satl1	0	0	1	0	2.14242	-3.71423	1	1
Serpina3j	0	0	1	0	2.14242	-3.71423	1	1
Skint7	0	0	1	0	2.14242	-3.71423	1	1
Slc12a1	0	0	1	0	2.14242	-3.71423	1	1
Slc22a1	0	0	1	0	2.14242	-3.71423	1	1
Slc22a13	0	0	1	0	2.14242	-3.71423	1	1
Slc22a7	0	0	1	0	2.14242	-3.71423	1	1
Slc2a12	0	0	1	0	2.14242	-3.71423	1	1
Slc38a3	0	0	1	0	2.14242	-3.71423	1	1
Slc4a10	0	0	1	0	2.14242	-3.71423	1	1
Slc6a5	0	0	1	0	2.14242	-3.71423	1	1
Smim18	0	0	1	0	2.14242	-3.71423	1	1
Snora20	0	0	1	0	2.14242	-3.71423	1	1
Snora47	0	0	1	0	2.14242	-3.71423	1	1
Snora69	0	0	1	0	2.14242	-3.71423	1	1
Snord69	0	0	1	0	2.14242	-3.71423	1	1
Snord72	0	0	1	0	2.14242	-3.71423	1	1
Snord73a	0	0	1	0	2.14242	-3.71423	1	1
Sox18	0	0	1	0	2.14242	-3.71423	1	1
Spata45	0	0	1	0	2.14242	-3.71423	1	1
Spata9	0	0	1	0	2.14242	-3.71423	1	1
Spdef	0	0	1	0	2.14242	-3.71423	1	1
Spo11	0	0	1	0	2.14242	-3.71423	1	1
Strc	0	0	1	0	2.14242	-3.71423	1	1
Syt16	0	0	1	0	2.14242	-3.71423	1	1
Tctex1d1	0	0	1	0	2.14242	-3.71423	1	1
Teddm1a	0	0	1	0	2.14242	-3.71423	1	1
Tgm6	0	0	1	0	2.14242	-3.71423	1	1
Tmco2	0	0	1	0	2.14242	-3.71423	1	1
Tmem150b	0	0	1	0	2.14242	-3.71423	1	1
Tmem27	0	0	1	0	2.14242	-3.71423	1	1
Tmem52	0	0	1	0	2.14242	-3.71423	1	1
Tub	0	0	1	0	2.14242	-3.71423	1	1
Ugt1a9	0	0	1	0	2.14242	-3.71423	1	1
Upk3bl	0	0	1	0	2.14242	-3.71423	1	1
Vmn1r67	0	0	1	0	2.14242	-3.71423	1	1
Vmn2r5	0	0	1	0	2.14242	-3.71423	1	1
Vsig8	0	0	1	0	2.14242	-3.71423	1	1
Wnt16	0	0	1	0	2.14242	-3.71423	1	1
Xkr6	0	0	1	0	2.14242	-3.71423	1	1
Zfp354b	0	0	1	0	2.14242	-3.71423	1	1
Zfp389	0	0	1	0	2.14242	-3.71423	1	1
Zic5	0	0	1	0	2.14242	-3.71423	1	1
Zmat4	0	0	1	0	2.14242	-3.71423	1	1
Hes1	3	4	21	23	2.13595	-1.00832	0.000127535	0.000842423
Ccl3	624	559	3717	3519	2.12956	6.02951	7.54e-129	1.02e-125
Adad1	1	0	2	5	2.11534	-2.885	0.151302	0.316384
Gbx2	0	1	3	4	2.10915	-2.88502	0.14348	0.304084
Gm684	1	1	5	8	2.10795	-2.36239	0.0758586	0.186495
Ubap1l	1	0	5	2	2.10754	-2.88532	0.149102	0.313155
1700110K17Rik	1	0	5	2	2.10753	-2.88532	0.149105	0.313155
Tmem255a	0	1	4	3	2.10725	-2.88512	0.142801	0.303287
Grhl2	0	1	4	3	2.10725	-2.88512	0.142804	0.303287
5430440P10Rik	0	1	4	3	2.10725	-2.88512	0.142829	0.303287
Msantd1	0	1	4	3	2.10725	-2.88512	0.142833	0.303287
4933413J09Rik	0	1	4	3	2.10724	-2.88512	0.142844	0.303287
Tnc	2	0	7	6	2.10704	-2.3627	0.0748464	0.184434
Rsph1	1	2	9	10	2.10431	-1.98012	0.0182426	0.0595735
Vwa5b2	0	1	5	2	2.1041	-2.88523	0.149225	0.313174
Mxra8	1	8	22	31	2.04762	-0.762279	0.000309405	0.00183082
Bcl6b	3	9	37	33	2.03871	-0.402844	1.13e-05	9.72e-05
Acoxl	2	1	6	12	2.03293	-2.02863	0.022953	0.0716135
Apobec1	19	5	78	59	2.02317	0.496054	7.88e-08	1.06e-06
Ccdc141	20	18	89	126	2.0166	1.11726	8.5e-11	1.81e-09
Ninj2	5	6	32	31	2.01343	-0.536146	1.33e-05	0.000112621
4833419F23Rik	6	2	26	20	2.01223	-0.937485	0.000163263	0.00104908
Tal2	11	11	67	58	2.01147	0.37379	2.22e-09	3.87e-08
Olfml3	1	1	6	6	1.99299	-2.42647	0.110906	0.249654
1700092M07Rik	2	0	9	3	1.98985	-2.42688	0.06311	0.16202
Ch25h	4	1	7	20	1.9224	-1.56571	0.0167099	0.0553554
Spin4	76	75	418	382	1.91943	2.95628	3.29e-32	3.65e-30
Klk1b5	1	0	1	5	1.90748	-2.97783	0.262344	0.477901
Tmod1	3	2	15	12	1.90543	-1.56646	0.00474486	0.0194595
Prf1	157	163	889	787	1.90233	3.99652	2.17e-47	4.85e-45
Cyp4f14	0	1	1	5	1.90168	-2.97774	0.262705	0.478291
4933427E11Rik	1	0	2	4	1.90097	-2.97794	0.244482	0.454038
Prkg1	1	0	3	3	1.89806	-2.97805	0.239636	0.447793
Serpind1	0	1	2	4	1.89751	-2.97785	0.244609	0.454222
Tbx1	1	0	4	2	1.89586	-2.97816	0.243013	0.452153
Tex22	1	0	4	2	1.89586	-2.97816	0.243051	0.452153
Gm12238	0	1	4	2	1.89257	-2.97807	0.243191	0.452284
Fbn1	0	1	4	2	1.89257	-2.97807	0.243206	0.452284
Tgfbr3l	1	0	5	1	1.89214	-2.97827	0.258396	0.472443
Sox6	0	1	5	1	1.88679	-2.97818	0.258606	0.472559
Snora33	0	1	5	1	1.88678	-2.97818	0.258633	0.472559
Insl3	0	1	5	1	1.88678	-2.97818	0.258649	0.472559
Prr33	0	1	5	1	1.88677	-2.97818	0.258687	0.472559
Sema4c	39	33	190	182	1.88318	1.89529	5.52e-19	2.72e-17
Gm13283	2	0	6	5	1.87186	-2.49351	0.0817336	0.197425
Lct	2	0	8	3	1.86845	-2.49372	0.0928017	0.218368
Ostn	0	2	8	3	1.86176	-2.49354	0.189668	0.374702
Ccdc38	0	2	8	3	1.86176	-2.49354	0.189672	0.374702
Iltifb	12	15	74	63	1.84953	0.523324	5.84e-09	9.44e-08
Nkx1-2	0	5	12	14	1.84899	-1.60225	0.0100013	0.0362134
Slco4a1	355	443	2165	1849	1.83984	5.24402	2.78e-48	6.3e-46
Olfml2a	11	8	38	54	1.78595	-0.00141005	9.55e-06	8.44e-05
Iqsec2	8	28	85	90	1.78251	0.869396	2.23e-06	2.24e-05
Clca2	7	6	35	28	1.77588	-0.501157	0.000109485	0.000732687
Edaradd	1	2	5	10	1.77191	-2.18549	0.0726519	0.180875
Eif3b	2935	2945	17963	9907	1.7486	8.03005	1.66e-21	1e-19
Il5	2	5	28	6	1.74102	-1.27533	0.0372331	0.106674
Gm14484	1	1	3	7	1.74073	-2.56332	0.181776	0.362973
Ifitm2	475	464	2147	2237	1.74032	5.39408	7.95e-68	2.94e-65
Nkapl	0	2	4	6	1.73613	-2.56334	0.177928	0.356731
Gm6602	2	0	7	3	1.73563	-2.56384	0.0902291	0.21361
Mcoln2	44	44	198	209	1.72441	2.04999	4.02e-17	1.72e-15
Slc6a12	0	10	15	32	1.71934	-0.86714	0.0254551	0.0780408
Gpbar1	0	4	9	10	1.71016	-1.93236	0.0435926	0.121115
Serpine2	148	140	675	638	1.70422	3.69312	7.81e-37	1.07e-34
Ces2g	4	5	18	23	1.68244	-1.0316	0.00187831	0.00879385
Angpt1	0	5	6	17	1.67754	-1.71661	0.0571774	0.149953
Tmem253	3	0	6	8	1.67621	-2.24219	0.103744	0.237666
Slc25a43	2	1	7	7	1.67239	-2.24221	0.096039	0.224283
AW046200	0	3	6	8	1.67001	-2.24192	0.10459	0.239031
C1s2	1	2	9	5	1.66813	-2.24233	0.100536	0.232211
Agpat9	12	9	62	32	1.66279	0.0443519	9.31e-05	0.000633285
Crtam	925	887	4129	3866	1.65713	6.26894	4.7e-84	2.84e-81
A330035P11Rik	1	7	18	18	1.65708	-1.18845	0.00529617	0.0213814
5730559C18Rik	1	0	1	4	1.65516	-3.0772	0.409014	0.645911
Hoxb2	1	0	1	4	1.65515	-3.0772	0.408955	0.645911
Dnah1	1	2	12	2	1.65486	-2.24266	0.153033	0.318776
4933433G15Rik	1	0	2	3	1.64999	-3.07731	0.397803	0.633612
Arhgap32	1	0	2	3	1.64998	-3.07731	0.397769	0.633612
4930548H24Rik	0	1	1	4	1.64998	-3.07711	0.40918	0.645911
Gpr21	0	1	1	4	1.64998	-3.07711	0.409178	0.645911
F630111L10Rik	1	0	2	3	1.64998	-3.07731	0.39772	0.633612
Klhl14	0	1	1	4	1.64998	-3.07711	0.409153	0.645911
Gzmg	0	1	1	4	1.64997	-3.07711	0.409114	0.645911
Ccdc87	0	1	1	4	1.64997	-3.07711	0.409114	0.645911
Ttc25	0	1	1	4	1.64997	-3.07711	0.409089	0.645911
Gnaz	1	0	2	3	1.64997	-3.07731	0.397671	0.633612
BC049352	1	0	3	2	1.64732	-3.07742	0.39731	0.633612
Dscam	1	0	3	2	1.64731	-3.07742	0.397264	0.633612
Gm7694	1	0	3	2	1.64731	-3.07742	0.39724	0.633612
H2-M5	1	0	3	2	1.64731	-3.07742	0.397199	0.633612
Ntrk3	5	9	32	30	1.64692	-0.500202	0.000290388	0.00173403
B3gnt6	0	1	2	3	1.64651	-3.07722	0.397798	0.633612
C4a	1	0	4	1	1.64409	-3.07753	0.406964	0.644172
Cxcl2	0	1	3	2	1.64392	-3.07733	0.397287	0.633612
Plce1	0	1	3	2	1.64391	-3.07733	0.397316	0.633612
C230035I16Rik	0	1	3	2	1.64391	-3.07733	0.397319	0.633612
Nol3	0	1	3	2	1.64391	-3.07733	0.397327	0.633612
Skint4	0	1	4	1	1.63917	-3.07744	0.407168	0.644307
Lrfn1	4	0	12	6	1.63652	-1.98018	0.0720174	0.179597
Muc5ac	1	0	5	0	1.63634	-3.07763	0.445019	0.685041
Nlrp6	8	10	55	24	1.62697	-0.18185	0.000722468	0.00383638
C330046G13Rik	0	1	5	0	1.62546	-3.07754	0.44583	0.685718
Rnf223	0	1	5	0	1.62545	-3.07754	0.445895	0.685752
Ccdc8	2	0	1	8	1.61438	-2.63702	0.201982	0.394336
Il27	0	5	11	11	1.60949	-1.75762	0.0296577	0.0883714
Armc2	2	0	2	7	1.60204	-2.63713	0.157798	0.326305
S1pr5	2	0	4	5	1.59266	-2.63735	0.132901	0.287075
Rnf152	1	1	3	6	1.59214	-2.63715	0.261224	0.476286
Rtp3	1	1	3	6	1.59214	-2.63715	0.261178	0.476256
Gm13285+Gm13287	2	0	5	4	1.5908	-2.63746	0.13228	0.286264
Cma1	4	7	27	20	1.59015	-0.846322	0.00213063	0.00977034
Cxcl3	2	0	6	3	1.58909	-2.63756	0.137562	0.29511
Bdkrb1	1	1	5	4	1.58854	-2.63737	0.253153	0.465722
Yrdc	1057	873	4766	3365	1.58781	6.30411	5.11e-35	6.46e-33
Pxt1	0	2	4	5	1.58775	-2.63717	0.260429	0.475118
Gm6537	1	1	7	2	1.58329	-2.63758	0.274033	0.488014
Mcoln3	14	6	45	39	1.57848	-0.0883204	5.23e-05	0.000379602
Kcna3	90	65	387	261	1.57626	2.72478	2.87e-13	8.29e-12
Zfp652os	2	1	5	8	1.56992	-2.30072	0.145862	0.307891
Slamf9	1	2	6	7	1.56679	-2.30074	0.142241	0.302441
Xlr5a	4	0	9	8	1.55812	-2.02861	0.0625764	0.160978
Nfxl1	76	66	353	233	1.55487	2.58831	9.95e-13	2.7e-11
2010107G23Rik	0	3	10	3	1.55174	-2.30108	0.185522	0.368647
Stat4	773	596	2878	2717	1.55055	5.78396	2.03e-52	5.41e-50
2310014L17Rik	26	22	91	105	1.54468	1.07125	7.55e-09	1.2e-07
Six4	0	5	12	9	1.54088	-1.79938	0.0437146	0.121403
Cited4	20	20	81	81	1.52959	0.811093	5.69e-08	7.83e-07
Id3	506	428	1844	1914	1.52787	5.22351	1.19e-48	2.76e-46
Serpinb9	1087	1052	4399	4200	1.52306	6.40611	2.32e-71	9.94e-69
Serpinc1	52	54	197	228	1.51988	2.15243	2.65e-13	7.71e-12
Tg	252	286	1051	1105	1.5178	4.43689	1.89e-32	2.13e-30
Ccl4	3275	3486	13992	13062	1.51376	8.05457	5.87e-66	2.08e-63
Il15ra	188	129	611	638	1.49973	3.66913	1.12e-21	6.89e-20
4933430I17Rik	4	6	21	19	1.49579	-1.0314	0.0073544	0.0282563
Cecr2	4	2	14	10	1.4841	-1.63961	0.0385731	0.109933
Coro2b	3	3	13	11	1.48384	-1.63942	0.0367627	0.105735
Egr4	38	19	110	112	1.47961	1.25623	3.33e-08	4.78e-07
Ccdc184	6	7	20	31	1.47692	-0.720179	0.00262514	0.0117262
Sh2d1a	341	322	1380	1201	1.47532	4.69916	9.8e-41	1.65e-38
Edem1	1428	1158	6127	3958	1.47515	6.63923	2.76e-23	1.93e-21
Cd70	14	23	61	82	1.46224	0.655055	1.38e-05	0.000116594
Plat	2	1	3	9	1.46221	-2.36174	0.232386	0.437736
Dynll2	508	490	2401	1458	1.45795	5.26917	3.02e-18	1.4e-16
Gfra1	1	2	4	8	1.45628	-2.36176	0.216205	0.415047
4930550C14Rik	2	1	6	6	1.45492	-2.36207	0.205606	0.399402
Gldc	1	2	6	6	1.45333	-2.36198	0.205866	0.399671
Sik1	233	232	888	882	1.44444	4.17423	9.27e-33	1.06e-30
Plek	235	263	1022	874	1.44048	4.27026	5.54e-29	5.47e-27
Crnde	4	2	6	17	1.43609	-1.67708	0.0549431	0.145097
Slain2	510	378	2202	1164	1.43206	5.07896	2.19e-11	5.04e-10
Gm14501	1	1	2	6	1.42991	-2.71488	0.386725	0.622287
1700012L04Rik	1	1	2	6	1.4299	-2.71488	0.386662	0.622287
Gm13286	2	0	4	4	1.42744	-2.71518	0.205463	0.399268
Kcnc3	2	0	5	3	1.4257	-2.71529	0.208284	0.4034
Sdpr	2	0	6	2	1.4235	-2.7154	0.220678	0.42145
Nod2	2	0	7	1	1.41948	-2.71551	0.253565	0.466354
Nos1ap	1	1	7	1	1.41489	-2.71542	0.409507	0.646028
Habp4	106	79	465	228	1.41259	2.85167	5.24e-07	5.99e-06
Ms4a4c	311	294	1209	1031	1.40259	4.51591	8.77e-34	1.06e-31
Atp8b4	67	60	231	238	1.40107	2.31539	3.37e-14	1.08e-12
Naf1	229	160	958	485	1.40088	3.88625	1.8e-08	2.7e-07
C030037D09Rik	6	1	12	14	1.38787	-1.52992	0.0520506	0.13924
Ifih1	302	264	1084	980	1.38269	4.40579	3.7e-33	4.28e-31
Mir1949	4	0	8	7	1.3811	-2.13127	0.129729	0.282055
BC031361	3	1	7	8	1.37984	-2.13107	0.120751	0.266192
Gpr65	239	200	851	744	1.37725	4.04153	2.25e-27	2.03e-25
Gpr98	1	0	0	4	1.36209	-3.18384	0.436222	0.675594
Spaca6	1	0	0	4	1.36207	-3.18384	0.436135	0.675523
Rnd2	5	1	13	9	1.36155	-1.71727	0.0480218	0.130693
Fam84a	30	29	103	109	1.35949	1.21831	4.44e-08	6.22e-07
Asph	33	37	133	118	1.35427	1.45255	4.13e-09	6.92e-08
Fam169a	4	4	15	14	1.35141	-1.39588	0.0277745	0.0838382
Bicd1	6	4	14	22	1.35075	-1.13332	0.0147978	0.0500589
Cited1	1	0	1	3	1.35063	-3.18395	0.643408	0.846727
Hnf1a	1	0	1	3	1.35063	-3.18395	0.643387	0.846727
Sele	1	0	1	3	1.35062	-3.18395	0.643381	0.846727
Rilp	1	0	1	3	1.35062	-3.18395	0.643376	0.846727
Pth1r	1	0	1	3	1.35062	-3.18395	0.643358	0.846727
Snx22	1	0	1	3	1.35061	-3.18395	0.643341	0.846727
Trim58	1	0	1	3	1.35061	-3.18395	0.643325	0.846727
Gm8817	1	0	2	2	1.34655	-3.18406	0.639549	0.846727
Apom	1	0	2	2	1.34655	-3.18406	0.639543	0.846727
Bai2	1	0	2	2	1.34654	-3.18406	0.639526	0.846727
Oosp1	1	0	2	2	1.34654	-3.18406	0.639518	0.846727
Phospho1	1	0	2	2	1.34654	-3.18406	0.6395	0.846727
Phyhipl	1	0	2	2	1.34654	-3.18406	0.639468	0.846727
Rdh16	1	0	2	2	1.34653	-3.18406	0.639442	0.846727
Rab17	1	0	2	2	1.34653	-3.18406	0.63944	0.846727
Ucn2	1	0	2	2	1.34653	-3.18406	0.639425	0.846727
Kcna7	0	1	1	3	1.34595	-3.18386	0.643486	0.846727
Mxra7	0	1	1	3	1.34595	-3.18386	0.64345	0.846727
Pom121l2	0	1	1	3	1.34595	-3.18386	0.643421	0.846727
Sh2d1b1	0	1	1	3	1.34595	-3.18386	0.64339	0.846727
Tagln3	0	1	1	3	1.34595	-3.18386	0.643353	0.846727
Rhpn2	1	0	3	1	1.34352	-3.18416	0.642857	0.846727
Pdzd3	1	0	3	1	1.34351	-3.18416	0.642889	0.846727
4930502E09Rik	1	0	3	1	1.34351	-3.18416	0.642921	0.846727
Ifitm3	203	235	703	850	1.3431	4.01753	2.08e-17	9.18e-16
Tmem74b	0	1	2	2	1.34286	-3.18397	0.639481	0.846727
Eldr	0	1	2	2	1.34285	-3.18397	0.639509	0.846727
Snord32a	1	2	2	9	1.33947	-2.42551	0.254202	0.467191
Gm16998	0	1	3	1	1.33894	-3.18407	0.642973	0.846727
4933402D24Rik	0	1	3	1	1.33893	-3.18407	0.642994	0.846727
Chmp4c	0	1	3	1	1.33893	-3.18407	0.642999	0.846727
Angptl7	0	1	3	1	1.33892	-3.18407	0.64303	0.846727
Gad1	2	1	3	8	1.33815	-2.42571	0.226258	0.42964
E130012A19Rik	208	222	964	568	1.33759	3.9885	1.95e-11	4.53e-10
Zbtb8b	2	1	4	7	1.33498	-2.42582	0.212575	0.409577
Mfsd7c	2	1	5	6	1.33318	-2.42592	0.294859	0.51575
Slc19a3	0	1	4	0	1.32763	-3.18418	0.661524	0.860392
Esr2	4	3	14	11	1.32672	-1.56542	0.0614971	0.158904
Stim2	308	290	1405	694	1.31488	4.43752	1.18e-08	1.82e-07
Tmcc2	3	7	12	23	1.30839	-1.15967	0.0291109	0.0870762
Kctd12	13	10	42	38	1.30719	-0.0993157	0.000314219	0.00185258
Slc35d3	13	13	37	53	1.30463	0.0605061	0.000446772	0.00252867
Utf1	226	235	752	833	1.29886	4.05659	6.12e-22	3.85e-20
Itga3	87	68	265	267	1.29674	2.51657	2.41e-13	7.08e-12
Fasl	99	102	347	344	1.29672	2.88383	4.49e-16	1.73e-14
4930417O13Rik	42	21	108	108	1.29648	1.25855	1.24e-06	1.33e-05
Rn4.5s	68	95	294	268	1.29606	2.59256	1.95e-11	4.53e-10
Dennd5a	109	125	428	376	1.29298	3.09642	4.44e-16	1.71e-14
Pf4	7	11	26	36	1.29194	-0.431303	0.00318161	0.0138237
Gm5468	2	8	24	11	1.29146	-1.16081	0.0372967	0.106837
Ift81	8	8	24	31	1.28864	-0.58647	0.00499244	0.020301
Zglp1	3	1	5	9	1.28499	-2.18514	0.179652	0.359436
Hist2h2bb	5	11	27	28	1.28458	-0.586511	0.00539404	0.0217281
Xlr5b	4	0	7	7	1.28437	-2.18545	0.182242	0.363726
Kcnk10	11	8	29	36	1.28435	-0.367912	0.00158515	0.00760479
Cyp39a1	2	2	5	9	1.28284	-2.18505	0.176344	0.355303
E130201H02Rik	449	351	1617	1108	1.2815	4.82251	4.53e-17	1.93e-15
Pcdhga5	4	0	10	4	1.28049	-2.18577	0.208676	0.403944
Zeb2	105	64	301	271	1.27829	2.62186	6.48e-11	1.4e-09
Snx9	562	526	2013	1676	1.27539	5.25906	2.05e-35	2.65e-33
Fancf	130	120	545	307	1.27538	3.17659	2.49e-08	3.65e-07
Enthd1	31	24	92	94	1.27266	1.05682	6.25e-07	7.04e-06
Ptpru	2	2	11	3	1.27228	-2.1857	0.20133	0.393582
Ptprv	6	1	17	7	1.26793	-1.60227	0.083059	0.200122
Cacna1s	9	15	43	38	1.26127	-0.0731233	0.000749149	0.00395615
Hnrnpab	5881	5268	22806	14713	1.26023	8.58755	2.3e-19	1.17e-17
Slc5a9	2	0	1	6	1.25693	-2.79716	0.359276	0.589821
Atxn1	622	566	2194	1782	1.25662	5.37075	3.39e-33	3.94e-31
Ramp3	33	33	121	100	1.25538	1.2982	2.04e-07	2.5e-06
F13a1	7	4	18	19	1.25229	-1.08116	0.0220663	0.0692443
Epdr1	9	5	27	20	1.251	-0.781582	0.00907098	0.0334559
Gm17455	4	1	8	9	1.25024	-1.97924	0.103511	0.2372
Mdfic	490	469	1852	1350	1.2502	5.06186	1.68e-22	1.11e-20
Aipl1	1	1	1	6	1.24825	-2.79707	0.557725	0.775241
Fam159b	2	0	2	5	1.24749	-2.79726	0.328632	0.55185
Nwd1	2	0	2	5	1.24748	-2.79726	0.328561	0.551787
Xlr5c	2	0	2	5	1.24747	-2.79726	0.328524	0.551781
Rph3a	2	0	2	5	1.24747	-2.79726	0.328503	0.551781
Gm13238	2	0	3	4	1.2434	-2.79737	0.318019	0.540205
Syne4	1	1	2	5	1.24293	-2.79717	0.537675	0.755358
Pparg	1	1	2	5	1.24293	-2.79717	0.537604	0.755324
Cdh22	2	0	4	3	1.24124	-2.79748	0.317227	0.539079
Dnah11	2	0	4	3	1.24124	-2.79748	0.317196	0.539079
Gfi1	104	115	380	345	1.24036	2.96468	5.8e-15	2.02e-13
Tbc1d22bos	1	1	4	3	1.23874	-2.79739	0.529143	0.752123
Gm4827	1	1	4	3	1.23874	-2.79739	0.529147	0.752123
Oscar	1	4	12	5	1.23856	-1.9794	0.121773	0.267865
Tespa1	241	255	842	796	1.23794	4.1171	5.72e-24	4.2e-22
Csf2	73	45	213	176	1.23791	2.09059	1.19e-08	1.84e-07
Pih1d2	10	11	47	23	1.23684	-0.263833	0.00601459	0.0237466
Ccdc151	1	1	5	2	1.23645	-2.7975	0.535596	0.753477
Grifin	0	2	4	3	1.23579	-2.7973	0.535773	0.75355
Ifitm6	2	0	6	1	1.23572	-2.7977	0.352071	0.580564
Msl3l2	73	67	276	187	1.23572	2.33273	1.11e-08	1.71e-07
Agpat4	257	225	853	732	1.2326	4.07032	8.31e-23	5.6e-21
Cdyl2	619	567	1985	1901	1.22893	5.34886	4.22e-40	6.88e-38
Mthfd2l	22	16	71	54	1.22879	0.519476	5.76e-05	0.000413901
Sh2b2	20	16	66	52	1.22334	0.44236	8.5e-05	0.000584171
Serpinb9b	21	21	71	66	1.21753	0.648304	2.19e-05	0.000175517
Timp3	4	13	33	23	1.21709	-0.550759	0.0115206	0.0406865
Nr4a2	597	571	1999	1798	1.21577	5.31848	7.31e-38	1.07e-35
2010300C02Rik	8	3	18	18	1.21393	-1.10709	0.0203004	0.0648895
Cth	41	51	153	146	1.21304	1.73006	1.71e-08	2.58e-07
Idi2	47	51	132	185	1.21259	1.81517	1.59e-06	1.65e-05
Cdkn2c	50	28	148	105	1.21256	1.49552	7.99e-06	7.19e-05
Ehd2	16	12	50	41	1.21037	0.0940567	0.000403217	0.00230478
Ptpn9	245	170	849	497	1.20995	3.8396	1.89e-08	2.81e-07
Six1	8	11	38	24	1.20868	-0.41592	0.00458312	0.0189054
Ybx1	20893	17120	72894	50191	1.20802	10.3168	1.31e-20	7.42e-19
4930528D03Rik	4	3	13	10	1.20782	-1.63899	0.0842215	0.202266
Cpm	122	122	414	375	1.20751	3.09233	7.15e-16	2.7e-14
Slc25a33	584	523	1899	1672	1.20526	5.23346	1.04e-34	1.29e-32
Mapk12	5	10	31	18	1.20522	-0.720199	0.0187095	0.0608059
Gstt1	13	17	45	52	1.20399	0.182713	0.000488888	0.00273502
Wdr78	7	5	20	19	1.20329	-1.00604	0.0186101	0.0605674
Nab2	670	702	2350	2077	1.20309	5.54117	7.29e-35	9.07e-33
AI464131	7	1	12	14	1.20162	-1.49489	0.0856505	0.205123
Gm6460	1	2	3	7	1.20044	-2.49257	0.309693	0.530206
Arnt2	3	0	6	4	1.19983	-2.49307	0.308571	0.528899
Ppap2a	64	64	198	213	1.19913	2.17966	4.68e-10	9.02e-09
Gm2027	14	8	42	29	1.1983	-0.23464	0.00281505	0.0124467
Ube2j2	366	331	1256	978	1.19354	4.56666	2.48e-21	1.48e-19
Gspt1	3805	2828	12654	8569	1.19267	7.78823	1.98e-16	7.93e-15
Rras2	944	775	3249	2249	1.19012	5.85018	7.12e-19	3.48e-17
Ifng	746	841	2517	2548	1.18837	5.74053	2.55e-30	2.6e-28
Spry2	30	21	96	67	1.18775	0.892544	4.46e-05	0.000329465
Nos2	7	4	14	21	1.17565	-1.1329	0.0301752	0.0896022
Ccr5	29	41	118	104	1.17547	1.32403	2.24e-06	2.25e-05
Suv39h2	144	132	500	373	1.17343	3.24147	1.42e-12	3.78e-11
Lipg	78	101	311	256	1.173	2.63513	6.9e-10	1.3e-08
C1qtnf1	3	1	10	3	1.17145	-2.2421	0.270766	0.486126
Nrg4	4	1	5	11	1.17003	-2.02766	0.164284	0.336834
Rasal1	172	145	513	481	1.16557	3.42981	5.56e-17	2.32e-15
Gpr150	2	3	5	11	1.16492	-2.02749	0.156541	0.324385
F420014N23Rik	2	3	6	10	1.16316	-2.02759	0.14699	0.309711
9230114K14Rik	28	31	115	71	1.16284	1.07941	9.87e-05	0.000668843
Cap2	8	7	15	32	1.16185	-0.759188	0.0247323	0.076231
Tpm2	8	7	18	29	1.1575	-0.759489	0.0139535	0.0477778
Ina	3	10	20	21	1.15726	-0.934106	0.0289531	0.0866839
Dnajc25	65	80	282	173	1.15389	2.32765	2.8e-06	2.76e-05
Zfp948	23	27	81	75	1.15326	0.841946	1.86e-05	0.000151978
Slc17a6	6	1	10	12	1.15009	-1.67716	0.0816165	0.197201
Ubfd1	1420	1131	4437	3474	1.14866	6.38623	6.81e-25	5.34e-23
Ccsap	72	52	257	129	1.14637	2.09811	0.000140935	0.000919525
Bok	3	4	10	12	1.14543	-1.6769	0.114637	0.256213
Ddn	1	5	12	7	1.14515	-1.84186	0.133851	0.288552
Strn4	425	355	1485	936	1.14462	4.69148	8.34e-12	2.04e-10
Fam222a	4	3	13	9	1.14405	-1.6773	0.115321	0.257458
Plxnc1	71	75	265	188	1.14307	2.32629	3.83e-08	5.42e-07
Gm16062	16	25	60	67	1.1423	0.563191	0.000217357	0.00135243
Zdhhc15	148	143	464	434	1.14097	3.29319	5.75e-16	2.18e-14
Evi2a	26	35	100	88	1.13452	1.10375	1.27e-05	0.000108237
Ccrl2	19	17	41	69	1.13084	0.372699	0.00229082	0.0103938
Prss16	24	24	74	73	1.1277	0.766849	4.46e-05	0.000329465
Npas4	9	6	23	23	1.1234	-0.780681	0.012445	0.0433037
Ccdc148	5	8	24	16	1.12138	-0.957989	0.0326925	0.0958204
Ell3	6	9	25	21	1.12014	-0.780624	0.024952	0.0767487
Clec2g	7	12	27	31	1.11713	-0.4805	0.00796627	0.0300978
Selp	15	14	43	45	1.11295	0.0726451	0.00127141	0.00631331
BC024386	17	15	49	48	1.11167	0.20389	0.000700761	0.00373011
Mlkl	56	66	177	192	1.11157	2.05127	4.27e-08	6e-07
Chrm4	21	16	56	56	1.11116	0.399074	0.000311978	0.00184137
Tnip3	28	36	107	87	1.11	1.15289	1.48e-05	0.000124069
Map9	30	21	82	72	1.10829	0.835124	4.67e-05	0.000342574
Psme3	6493	5018	20877	13800	1.10441	8.52195	2.27e-14	7.48e-13
Prelid2	249	255	811	707	1.10417	4.04555	8.39e-19	4.08e-17
Ankib1	477	373	1526	1034	1.10382	4.78419	9.55e-13	2.59e-11
Lrp4	26	11	61	50	1.10024	0.38914	0.0013334	0.00657106
Kctd17	18	25	69	60	1.09482	0.595038	0.00029005	0.00173265
Rell2	10	15	37	38	1.09376	-0.136725	0.00434245	0.0180634
Degs2	11	5	26	22	1.09284	-0.719715	0.0163107	0.0542427
Wnt1	10	4	21	21	1.09277	-0.888817	0.0277815	0.0838382
Exosc6	1394	1401	4951	3426	1.09208	6.48341	1.08e-17	4.85e-16
Eya2	6	8	21	21	1.08931	-0.888472	0.024832	0.0764516
Dnah7a	6	7	19	20	1.08909	-0.981257	0.0284933	0.0855586
Sdc4	75	96	240	269	1.0881	2.50955	3.42e-08	4.87e-07
Engase	130	106	440	264	1.08664	2.95934	9.3e-07	1.02e-05
Irak2	567	592	1847	1602	1.08611	5.219	4.68e-26	3.82e-24
Amigo2	86	105	296	271	1.08207	2.66092	7.43e-10	1.39e-08
Hlf	3	3	5	13	1.08149	-1.88553	0.143525	0.304139
B230208H11Rik	12	20	45	50	1.07989	0.183731	0.00192287	0.00896899
Map3k6	9	6	35	10	1.07927	-0.802796	0.0840168	0.202012
Scube1	2	7	15	12	1.0792	-1.42746	0.0916619	0.216154
Sart1	753	738	2721	1711	1.07891	5.57358	2.59e-12	6.7e-11
Hspa2	37	31	110	91	1.07686	1.21081	1.11e-05	9.6e-05
Tnfrsf8	51	35	119	134	1.07577	1.53349	4.39e-06	4.18e-05
Ryr1	13	10	32	36	1.07526	-0.26167	0.0059158	0.0233906
Gm5124	3	4	14	7	1.07443	-1.71669	0.165082	0.338043
Tmem202	2	3	5	10	1.0727	-2.07795	0.208307	0.4034
0610040F04Rik	3	2	7	8	1.07137	-2.07825	0.195921	0.384715
Jph4	1	4	6	9	1.06952	-2.07796	0.207358	0.401897
Tnfrsf9	4385	4202	12718	12452	1.06799	8.07997	5.32e-41	9.13e-39
Ephx3	1	4	8	7	1.06728	-2.07818	0.201801	0.394124
Rin1	1284	1505	4623	3594	1.06641	6.46604	1.13e-18	5.42e-17
Shcbp1l	3	1	5	7	1.06577	-2.30029	0.335636	0.560838
Efcc1	743	914	2704	2173	1.06496	5.71934	4.69e-17	1.99e-15
Scarf2	4	0	8	4	1.06451	-2.3007	0.359882	0.590638
Plekhh3	4	0	8	4	1.06451	-2.3007	0.359881	0.590638
Gramd1b	1503	1597	4661	4418	1.06406	6.61394	2.25e-32	2.52e-30
Lhx2	2	2	5	7	1.06392	-2.3002	0.33247	0.556631
Gm17296	267	247	988	526	1.0639	4.04582	9.14e-07	1e-05
9530080O11Rik	5	12	21	29	1.06255	-0.659772	0.0296032	0.0882574
Gm5458	4	1	14	1	1.05765	-2.07908	0.357262	0.587638
Phlda2	3	1	10	2	1.05624	-2.30083	0.382599	0.617722
4930558J18Rik	9	18	41	38	1.05577	-0.0589343	0.00468564	0.0192785
Gm4956	2	1	3	6	1.05421	-2.56288	0.422496	0.660484
Hap1	3	0	5	4	1.05329	-2.56319	0.426307	0.664758
Ell2	152	140	548	305	1.05303	3.23827	3.84e-06	3.7e-05
Teddm1b	555	648	2005	1505	1.05231	5.2517	3.05e-15	1.08e-13
Gm5820	3	0	6	3	1.05167	-2.56329	0.434045	0.673245
Hic1	54	38	134	132	1.04883	1.60938	1.96e-06	2e-05
Jph3	1	2	5	4	1.04878	-2.56301	0.41559	0.652441
Odc1	2874	2516	9040	6585	1.04801	7.39415	3.8e-20	2.08e-18
Cd226	668	669	2084	1787	1.04699	5.39576	1.67e-26	1.43e-24
Gmcl1	377	269	1172	694	1.04285	4.35069	1.8e-07	2.23e-06
Lrrc2	1029	1266	3676	2974	1.04229	6.17089	3.39e-17	1.46e-15
Perp	70	58	175	193	1.0417	2.0665	1.34e-07	1.72e-06
Gal3st1	2	0	1	5	1.04047	-2.88445	0.502615	0.742647
Whrn	24	26	95	50	1.03981	0.765949	0.00225331	0.0102378
Gimap7	114	85	282	289	1.03978	2.68395	1.9e-09	3.36e-08
Naip5	203	203	654	513	1.0352	3.69144	8.4e-13	2.29e-11
Chrna1	979	1086	3359	2587	1.03456	6.01202	4.27e-19	2.12e-17
1700055N04Rik	2	0	2	4	1.03287	-2.88456	0.483201	0.723071
BC051019	2	0	3	3	1.02962	-2.88467	0.478002	0.718457
Nxpe4	2	0	3	3	1.02961	-2.88467	0.477984	0.718457
Snora30	2	0	3	3	1.02961	-2.88467	0.477977	0.718457
Map1a	0	2	1	5	1.02917	-2.88427	0.503969	0.744109
Styk1	0	2	1	5	1.02917	-2.88427	0.5039	0.744108
Myrfl	2	0	4	2	1.02752	-2.88478	0.481781	0.721941
Cabp1	2	0	4	2	1.02752	-2.88478	0.481753	0.721941
Rimklb	2	0	4	2	1.02752	-2.88478	0.481736	0.721941
Pigz	1	1	3	3	1.02673	-2.88458	0.471967	0.712408
Prss32	1	1	3	3	1.02673	-2.88458	0.47195	0.712408
BC053393	1	1	3	3	1.02673	-2.88458	0.471865	0.7124
Cntnap1	1	1	3	3	1.02673	-2.88458	0.471849	0.7124
Smarcd2	640	596	2227	1316	1.02641	5.26888	2.19e-09	3.82e-08
Stkld1	0	2	2	4	1.02593	-2.88438	0.48383	0.723794
Ssmem1	0	2	2	4	1.02592	-2.88438	0.483875	0.723794
Snhg11	252	258	780	675	1.02583	4.00846	3.84e-16	1.49e-14
Tnni2	0	2	3	3	1.02381	-2.88449	0.4786	0.719224
Gm19510	6	2	12	11	1.02301	-1.60123	0.133464	0.287909
Sh3d19	18	7	33	38	1.0223	-0.190874	0.00996679	0.0361224
Cdc25c	49	73	170	177	1.01965	1.98923	6.07e-06	5.64e-05
Slc6a2	7	13	30	27	1.01681	-0.480304	0.0201016	0.0643754
Hist1h2bb	213	228	599	647	1.0148	3.79505	2.45e-13	7.2e-12
Fgd6	19	20	41	69	1.01461	0.401497	0.00559181	0.0223043
Tnni3	11	8	31	23	1.01452	-0.550171	0.0193609	0.0623758
Il10ra	176	183	499	515	1.014	3.50263	3.28e-13	9.42e-12
Pilra	725	721	2309	1773	1.00835	5.48178	3.66e-19	1.83e-17
Galnt14	1	6	7	13	1.00829	-1.75625	0.246642	0.45732
2510003E04Rik	195	172	659	379	1.00783	3.52925	1.75e-06	1.8e-05
Afp	122	102	338	290	1.00269	2.82656	5.13e-10	9.84e-09
Otx1	9	14	40	25	1.0024	-0.306057	0.017948	0.0587882
Dusp5	1055	834	3013	2281	1.00205	5.85563	5.47e-17	2.29e-15
Sbsn	9	7	23	22	0.999368	-0.780182	0.0340354	0.0991325
Oaf	43	40	110	122	0.999224	1.43281	1.35e-05	0.000114104
Il12rb2	433	390	1251	1050	0.99796	4.66823	3.89e-19	1.93e-17
Aox3	0	2	6	0	0.997238	-2.88481	0.546502	0.763614
Tmem158	119	100	338	273	0.994752	2.78948	3.94e-09	6.61e-08
Glrx5	1693	1509	5235	3715	0.994523	6.61006	1.39e-16	5.62e-15
2410114N07Rik	12	8	31	25	0.994347	-0.49775	0.0163732	0.054417
Trim47	6	8	11	28	0.991842	-0.95625	0.0915987	0.216036
AU023762	24	18	62	55	0.991275	0.488309	0.000935316	0.0047918
Bspry	10	14	38	29	0.988062	-0.261512	0.0116141	0.0409545
Dixdc1	1	5	11	6	0.986672	-1.93163	0.182411	0.363929
Cyp2e1	1094	1114	3454	2687	0.986525	6.07395	9.58e-21	5.46e-19
Gm10416	4	6	15	13	0.985371	-1.36331	0.0921861	0.217262
St3gal5	147	154	432	401	0.982886	3.23225	1.04e-11	2.5e-10
P3h3	581	694	2007	1537	0.982266	5.28793	1.24e-13	3.74e-12
Klf4	3	7	17	11	0.981858	-1.36343	0.102302	0.235282
Hsf2bp	13	9	33	28	0.981186	-0.382625	0.0169709	0.0560379
Galc	15	21	59	41	0.980832	0.275919	0.00452412	0.0187141
Kif15	559	541	1520	1515	0.980792	5.07164	3.3e-23	2.27e-21
Stap1	265	224	693	655	0.980232	3.91511	3.94e-15	1.39e-13
Ak4	117	98	290	302	0.979366	2.75233	2.58e-09	4.44e-08
Pde8a	59	75	237	136	0.97932	2.09555	0.000300161	0.00178389
D3Ertd254e	2666	3012	8579	7134	0.978031	7.4278	7.05e-21	4.09e-19
Anxa9	19	13	36	52	0.977252	0.10817	0.00752158	0.028763
Palld	9	12	24	34	0.976647	-0.446144	0.0255608	0.0782813
Abcb4	12	13	31	38	0.976414	-0.217897	0.0137182	0.0471204
Gm12060	1	0	0	3	0.975471	-3.29915	0.657816	0.857538
Cdc42ep5	1	0	0	3	0.97547	-3.29915	0.657812	0.857538
Gpr85	1	0	0	3	0.975442	-3.29915	0.657736	0.857538
Pde1c	1	0	0	3	0.97542	-3.29915	0.657676	0.857538
Prss8	1	0	0	3	0.975398	-3.29915	0.657618	0.857538
Trcg1	1	0	0	3	0.975372	-3.29915	0.657547	0.857538
Rlbp1	1	0	0	3	0.97537	-3.29915	0.65754	0.857538
Uty	1	0	0	3	0.975359	-3.29915	0.657512	0.857538
Me3	3	2	7	7	0.973285	-2.13055	0.26824	0.484178
Ptprk	3	11	24	15	0.973284	-0.957313	0.0847665	0.203335
Dynlt1f	4	13	17	30	0.973278	-0.717716	0.0904934	0.213972
Hif3a	2	3	7	7	0.971948	-2.13046	0.268695	0.484178
BB283400	2	3	7	7	0.971947	-2.13046	0.268706	0.484178
Snora21	2	3	8	6	0.970859	-2.13057	0.269536	0.484504
Slc23a1	1737	1912	5466	4574	0.97061	6.78631	6.35e-22	3.98e-20
Gas2l3	4223	4774	13530	11208	0.968524	8.08426	1.95e-20	1.09e-18
Fsip1	0	5	6	8	0.967584	-2.13018	0.3039	0.522924
Dgkk	0	1	0	3	0.967137	-3.29906	0.657961	0.857538
Tmprss9	0	1	0	3	0.967136	-3.29906	0.657955	0.857538
2410021H03Rik	0	1	0	3	0.967136	-3.29906	0.657951	0.857538
Sash1	0	1	0	3	0.967136	-3.29906	0.657949	0.857538
Cxcl1	0	1	0	3	0.967132	-3.29906	0.657921	0.857538
Gm15850	0	1	0	3	0.967129	-3.29906	0.657889	0.857538
Kirrel	0	1	0	3	0.967123	-3.29906	0.657844	0.857538
Il2	787	869	2113	2412	0.966868	5.64996	7.75e-17	3.19e-15
Cyp4f39	1	0	1	2	0.966138	-3.29925	0.643371	0.846727
Dnaaf1	1	0	1	2	0.96613	-3.29925	0.643334	0.846727
Gm19710	1	0	1	2	0.966122	-3.29925	0.6433	0.846727
Gm20098	1	0	1	2	0.966113	-3.29925	0.643259	0.846727
B3galt5	1	0	1	2	0.966111	-3.29925	0.64325	0.846727
Gm8787	1	0	1	2	0.966106	-3.29925	0.643226	0.846727
Trim71	1	0	1	2	0.966103	-3.29925	0.643214	0.846727
Lca5l	1	0	1	2	0.9661	-3.29925	0.643203	0.846727
Klra18	1	0	1	2	0.966099	-3.29925	0.643198	0.846727
Map3k19	1	0	1	2	0.966095	-3.29925	0.64318	0.846727
Rasl10b	1	0	1	2	0.966093	-3.29925	0.643169	0.846727
Hist1h2bn	230	248	608	694	0.962783	3.87412	2.1e-11	4.86e-10
LOC547349	1	0	2	1	0.962399	-3.29936	0.642904	0.846727
Mab21l2	1	0	2	1	0.962399	-3.29936	0.642903	0.846727
Lefty2	1	0	2	1	0.962399	-3.29936	0.642898	0.846727
Sox21	1	0	2	1	0.962399	-3.29936	0.642883	0.846727
Pcdhb22	1	0	2	1	0.962398	-3.29936	0.64288	0.846727
Clic3	1	0	2	1	0.962398	-3.29936	0.642856	0.846727
Igf2	1	0	2	1	0.962397	-3.29936	0.642848	0.846727
Chn1	1	0	2	1	0.962397	-3.29936	0.642829	0.846727
Ckm	1	0	2	1	0.962395	-3.29936	0.642789	0.846727
Zbtb12	8	7	15	26	0.962297	-0.887536	0.0612602	0.158518
Tmem44	0	1	1	2	0.961467	-3.29917	0.643316	0.846727
Snora41	0	1	1	2	0.961466	-3.29917	0.643343	0.846727
Lctl	0	1	1	2	0.961466	-3.29917	0.643369	0.846727
Lactbl1	0	1	1	2	0.961465	-3.29917	0.643386	0.846727
Hsd3b6	0	1	1	2	0.961465	-3.29917	0.643403	0.846727
Hist1h2bf	183	193	464	558	0.960858	3.53188	1.74e-09	3.09e-08
Hist1h2bk	320	349	847	971	0.959321	4.34999	1.46e-12	3.86e-11
Omd	2898	3147	9035	7453	0.957855	7.50367	6.86e-22	4.28e-20
Ngb	0	1	2	1	0.957832	-3.29927	0.642968	0.846727
Iqcf3	0	1	2	1	0.957832	-3.29927	0.642968	0.846727
Gadl1	0	1	2	1	0.957831	-3.29927	0.642972	0.846727
Ptgdr2	0	1	2	1	0.95783	-3.29927	0.642979	0.846727
Amd1	0	1	2	1	0.957829	-3.29927	0.642982	0.846727
H2afy2	0	1	2	1	0.957825	-3.29927	0.643003	0.846727
Glis1	0	1	2	1	0.957825	-3.29927	0.643003	0.846727
4933406C10Rik	0	1	2	1	0.957821	-3.29927	0.643019	0.846727
Zfp13	0	1	2	1	0.957817	-3.29927	0.643037	0.846727
Tsx	0	1	2	1	0.957815	-3.29927	0.643047	0.846727
Snora3	2	3	12	2	0.957464	-2.131	0.338847	0.564522
Snora62	1	0	3	0	0.956944	-3.29947	0.657228	0.857538
Kcnh6	1	0	3	0	0.956937	-3.29947	0.657296	0.857538
Il18	1	0	3	0	0.956933	-3.29947	0.657325	0.857538
Gm10413	1	0	3	0	0.956926	-3.29947	0.657396	0.857538
Gja10	1	0	3	0	0.95692	-3.29947	0.657451	0.857538
Crip2	162	177	480	441	0.955557	3.38241	1.75e-11	4.08e-10
Tnfsf11	602	507	1369	1624	0.954743	5.06317	1.63e-14	5.42e-13
1700063D05Rik	2	6	12	10	0.954231	-1.63819	0.17697	0.356125
Pif1	9	25	50	43	0.954058	0.184454	0.0147845	0.0500348
Alg9	414	377	1223	924	0.953136	4.58193	1.14e-13	3.47e-12
Pbld1	1892	1982	5979	4546	0.951406	6.8586	3.81e-18	1.75e-16
Hist1h2bp	264	298	715	804	0.950643	4.09673	1.37e-11	3.22e-10
Rapsn	25	34	85	75	0.950158	0.928805	0.000428829	0.00243581
H2-Q7	0	1	3	0	0.948587	-3.29938	0.657653	0.857538
Tmem56	0	1	3	0	0.948587	-3.29938	0.657654	0.857538
Pappa2	0	1	3	0	0.948577	-3.29938	0.657682	0.857538
Zmynd12	0	1	3	0	0.948569	-3.29938	0.657704	0.857538
Fndc7	0	1	3	0	0.948569	-3.29938	0.657704	0.857538
Col7a1	0	1	3	0	0.948554	-3.29938	0.657746	0.857538
Ttpa	0	1	3	0	0.948538	-3.29938	0.657787	0.857538
1700094D03Rik	31	33	93	80	0.947041	1.03768	0.000199062	0.00124956
Coq2	985	799	2839	1980	0.946865	5.73747	1.39e-12	3.69e-11
Prdm4	313	312	1056	638	0.944954	4.24353	2.41e-07	2.93e-06
Hspa1a	24	15	50	55	0.944819	0.354284	0.00288158	0.0126961
Sema3a	3	1	5	6	0.942646	-2.36153	0.453794	0.693647
Ascl2	1	3	3	8	0.942613	-2.36113	0.357709	0.588195
8030423F21Rik	38	34	111	83	0.942055	1.19696	0.000183287	0.00116127
Tmem69	3680	4057	11523	9358	0.941858	7.84877	9.13e-20	4.77e-18
Hist1h2bl	262	304	697	822	0.940713	4.10056	4.13e-10	7.99e-09
AI504432	41	29	100	88	0.940581	1.15497	0.000122148	0.000810113
1700012D01Rik	4	6	8	19	0.940264	-1.39413	0.161011	0.331332
Pnpla1	3	1	7	4	0.93998	-2.36174	0.456832	0.696528
Loxl2	1280	1245	3893	2902	0.938996	6.23396	2.93e-17	1.28e-15
Gzmc	23	34	69	84	0.937766	0.872205	0.00130681	0.00646153
Agl	2419	2650	7551	6087	0.937479	7.23703	2.5e-19	1.27e-17
Rfx8	2	5	7	12	0.937154	-1.798	0.283516	0.500365
Hist1h2bg	260	267	653	753	0.933786	3.99251	2.31e-11	5.31e-10
Chac2	89	81	255	200	0.93353	2.39189	4.28e-07	4.95e-06
Hspa12a	5	5	16	11	0.933236	-1.39505	0.12219	0.268564
Ncald	6	7	19	16	0.933001	-1.08016	0.0804194	0.195118
Ybx3	625	617	1843	1482	0.932994	5.21372	6.97e-18	3.17e-16
Synrg	4516	4994	13983	11503	0.931858	8.13943	5.72e-20	3.07e-18
Fam212a	75	100	242	226	0.930578	2.434	1.41e-06	1.49e-05
6530402F18Rik	166	153	535	320	0.930334	3.27889	7.87e-06	7.09e-05
Gm15645	2192	2531	6898	5735	0.928506	7.13058	1.12e-17	5.02e-16
Dennd5b	1448	1502	4322	3545	0.926497	6.45031	3.3e-21	1.96e-19
St3gal1	339	338	811	984	0.926313	4.34328	3.66e-11	8.21e-10
Hist1h2bq+Hist1h2br	344	389	902	1044	0.925196	4.45793	1.84e-11	4.29e-10
E2f2	363	318	1035	777	0.924959	4.34931	9.51e-12	2.29e-10
Usp1	1659	1329	4651	3295	0.924943	6.46229	5.4e-13	1.51e-11
Pank2	361	315	1054	745	0.924142	4.33834	3.62e-10	7.09e-09
Pim2	8295	8175	23116	20622	0.922999	8.92234	3.35e-30	3.37e-28
Dclre1c	1826	1859	5476	4322	0.921741	6.76648	6.87e-20	3.63e-18
Oas3	246	166	537	549	0.920582	3.62831	6.54e-09	1.05e-07
Rnf150	13	16	37	40	0.920118	-0.0579331	0.00954911	0.0349104
Hist1h1b	101	157	318	367	0.919907	2.97672	2.16e-05	0.00017323
D330041H03Rik	102	93	292	225	0.919641	2.57561	3.36e-07	3.97e-06
Cenpf	703	745	2052	1788	0.91959	5.42559	6.05e-20	3.23e-18
Gfod1	315	300	858	770	0.91946	4.20163	2.61e-15	9.37e-14
Sdsl	5	6	5	24	0.918429	-1.30077	0.235023	0.441281
Clec2i	44	55	125	137	0.918378	1.62488	4.95e-05	0.000361647
Rab33b	3495	3737	10607	8571	0.917117	7.73462	6.51e-20	3.45e-18
A330069E16Rik	172	211	549	465	0.914891	3.52989	3.78e-09	6.36e-08
Snora78	13	17	27	52	0.914364	-0.0194759	0.0316093	0.0930974
Icam5	49	31	93	117	0.914301	1.31912	0.000548911	0.00302105
Mctp2	53	27	103	107	0.913857	1.31806	0.000601161	0.00326562
Lgals7	70	91	211	214	0.913385	2.30431	3.21e-06	3.13e-05
Gm5801	429	381	1206	931	0.912997	4.58856	2.63e-13	7.66e-12
Ppm1k	3501	3872	10713	8770	0.911512	7.75952	9.01e-19	4.37e-17
Zfpm1	184	224	632	448	0.910868	3.61773	2.64e-07	3.18e-06
Slfn5	2971	3223	8917	7433	0.910839	7.50775	1.6e-20	8.98e-19
Casc4	2176	2417	6856	5285	0.910772	7.07797	7.91e-16	2.96e-14
Snora68	4	2	8	8	0.90944	-1.97872	0.220636	0.42145
Nanog	942	1079	2847	2481	0.909257	5.89814	7.35e-18	3.33e-16
2500004C02Rik	332	338	1001	763	0.907549	4.31696	1.38e-11	3.24e-10
Ptges2	642	592	1885	1362	0.907178	5.18634	7.37e-13	2.03e-11
Cd200	4060	3823	11086	9611	0.907036	7.84924	8.56e-28	7.88e-26
Gcfc2	25	42	119	59	0.905454	1.08269	0.0157633	0.0527556
Hist1h2bj	302	348	787	915	0.905038	4.27363	3.28e-10	6.46e-09
Mpv17l	1055	1192	3231	2670	0.902817	6.04576	4.95e-17	2.09e-15
Tmod2	8	0	11	10	0.902061	-1.67693	0.212572	0.409577
Zmynd8	5347	5651	15752	13088	0.901737	8.3281	1.49e-21	9.12e-20
Fbxo4	115	92	286	254	0.899674	2.64453	6.81e-08	9.25e-07
Pim3	2079	2216	5512	5696	0.899119	6.97284	4.72e-22	3.02e-20
Padi4	377	371	1090	866	0.899101	4.4675	2.66e-13	7.71e-12
Hk2	1093	1102	2903	2824	0.899001	6.00724	5.42e-25	4.29e-23
A330032B11Rik	337	310	911	777	0.898128	4.25916	3.73e-14	1.2e-12
Prodh	130	113	350	284	0.897882	2.87046	4.06e-08	5.72e-07
Pter	74	65	184	178	0.896989	2.08329	1.83e-06	1.87e-05
Hist1h2bh	190	188	443	538	0.895216	3.49431	1.88e-08	2.81e-07
Lmo2	10	15	23	42	0.893105	-0.274075	0.0430323	0.119712
4833418N02Rik	7	1	14	7	0.89309	-1.67716	0.267124	0.483743
Suds3	427	407	1305	868	0.89078	4.61706	5.65e-09	9.18e-08
Tmprss6	3	0	4	4	0.89033	-2.63691	0.58163	0.799067
Dock3	3	5	11	10	0.89001	-1.67649	0.221231	0.422357
Xaf1	947	1041	2847	2325	0.889689	5.86091	8.5e-17	3.49e-15
Add2	2	1	3	5	0.888925	-2.63671	0.574386	0.791449
C86187	2	1	3	5	0.888921	-2.63671	0.574344	0.791449
Kcnd1	4	4	14	7	0.887934	-1.67689	0.23249	0.437752
Slc16a11	2	1	4	4	0.88708	-2.63682	0.571355	0.789427
Syt5	0	3	2	6	0.885724	-2.63643	0.604129	0.818935
Smim6	2	1	5	3	0.885527	-2.63693	0.573302	0.790589
Mfsd11	2545	2964	7755	6545	0.885297	7.32401	2.69e-16	1.06e-14
Brdt	1	2	4	4	0.885155	-2.63673	0.571677	0.789531
Snora70	1	2	4	4	0.885155	-2.63673	0.571686	0.789531
Gng4	0	3	3	5	0.883656	-2.63654	0.587799	0.804965
Prss53	3	0	7	1	0.883287	-2.63724	0.439959	0.679573
Nsmaf	621	517	1698	1240	0.881889	5.05205	1.28e-11	3.03e-10
Vmn2r55	0	3	4	4	0.881811	-2.63664	0.582828	0.800241
Gm11978	0	3	4	4	0.881804	-2.63664	0.582879	0.800244
A830010M20Rik	25	17	60	48	0.875808	0.409709	0.00543257	0.021824
Tpmt	309	341	951	723	0.874244	4.25316	6.44e-10	1.22e-08
E230016M11Rik	1	2	7	1	0.874058	-2.63706	0.603381	0.818234
Cd300a	618	621	1801	1379	0.870839	5.16976	1.07e-13	3.28e-12
AA465934	11	12	28	31	0.869958	-0.39727	0.0288576	0.0864296
1700120K04Rik	4	1	7	6	0.869752	-2.18492	0.367856	0.599644
Hist1h2bc	296	321	734	841	0.869123	4.17466	2.83e-10	5.65e-09
Fhdc1	2	3	5	8	0.869017	-2.18453	0.367534	0.599514
T2	22	23	79	37	0.868704	0.505235	0.0229051	0.0715323
Cd40lg	463	515	1308	1195	0.868488	4.8317	8.31e-15	2.85e-13
Fgd2	8	10	16	30	0.867041	-0.717461	0.0815154	0.197073
Cxcr2	1331	1475	4073	3117	0.865988	6.34039	6.75e-14	2.12e-12
4933411E08Rik	3	2	9	4	0.865445	-2.18505	0.372467	0.605741
Tmem251	399	322	1114	726	0.863614	4.38882	2.34e-07	2.85e-06
Luc7l2	2275	2395	6510	5412	0.863334	7.06973	1.58e-19	8.13e-18
Vegfa	2	10	19	12	0.862529	-1.21446	0.206909	0.401277
A230046K03Rik	5194	5457	15043	12130	0.861611	8.25573	1.42e-18	6.76e-17
D830046C22Rik	16	17	39	45	0.861093	0.0748268	0.01183	0.0416168
Rpph1	331	359	1053	710	0.860481	4.32935	9.5e-08	1.26e-06
Gpr176	1	9	18	8	0.859478	-1.42717	0.256697	0.470188
Gm19619	2	5	8	10	0.858781	-1.84101	0.351037	0.579446
Hist1h2bm	175	211	451	528	0.858455	3.50245	2.58e-07	3.11e-06
Tapbpl	3537	3389	9625	7966	0.857856	7.63133	5.18e-22	3.29e-20
Gm10778	304	315	877	696	0.857035	4.17102	7.5e-11	1.61e-09
Lamb3	54	37	113	117	0.855915	1.46085	0.00020089	0.00125958
Sytl3	115	95	276	255	0.854895	2.63491	2.06e-07	2.52e-06
2410012E07Rik	0	3	8	0	0.849877	-2.63708	0.659634	0.858893
Dnajc15	2283	2139	5923	5230	0.849599	6.97981	1.32e-24	1.01e-22
Elovl4	10	12	39	17	0.848085	-0.463738	0.0950022	0.222422
Mt2	23	17	34	66	0.847104	0.318362	0.0350708	0.10173
Hist1h2ba	129	154	329	383	0.846932	3.05463	1.56e-06	1.62e-05
Fam89a	6	7	21	12	0.846126	-1.13252	0.143124	0.303606
Fam83a	81	101	245	214	0.845937	2.43144	6.47e-06	5.96e-05
Icam4	9	14	30	28	0.842929	-0.413265	0.0377923	0.108067
Ccnb1	987	1114	2651	2628	0.84273	5.91009	9.21e-17	3.77e-15
Parp12	66	40	130	135	0.842316	1.66315	0.000302787	0.00179754
Pla2g4f	150	115	343	320	0.840881	2.95301	1.09e-07	1.43e-06
Psrc1	31	30	80	73	0.840297	0.898124	0.00121731	0.00607427
Traf1	2143	2276	5152	5902	0.840187	6.97549	2.89e-15	1.03e-13
Rab5a	741	694	2141	1464	0.838933	5.35795	5.22e-10	9.99e-09
Smarcc1	3772	3066	9673	7437	0.83848	7.59676	1.57e-14	5.29e-13
Fkbp11	53	54	145	123	0.837883	1.6781	7.35e-05	0.00051517
Trpm1	19	10	25	47	0.837276	-0.121262	0.0628712	0.161609
Eed	1885	1820	5460	3833	0.83632	6.71765	6.04e-12	1.5e-10
Cers3	6	9	28	10	0.83523	-0.957475	0.161686	0.332551
Gm20756	57	37	119	115	0.833813	1.49096	0.000294912	0.0017559
Ms4a4b	2716	2110	6274	5725	0.833629	7.09122	1.19e-17	5.32e-16
Caap1	100	79	270	177	0.8324	2.39546	0.000143229	0.000932101
Tctex1d2	35	40	95	92	0.831624	1.17895	0.000604761	0.00328408
1700007J10Rik	102	162	340	321	0.831608	2.95099	7.11e-05	0.000500804
Actn1	855	788	2317	1780	0.830856	5.54604	4.81e-14	1.53e-12
Gm14718	70	55	175	136	0.829369	1.88843	8.72e-05	0.000597754
Isg15	201	177	461	477	0.829276	3.44947	1.92e-09	3.39e-08
Ankfy1	5807	6163	16285	13566	0.829211	8.40333	1.76e-18	8.32e-17
Smim5	2	4	2	13	0.82805	-2.02665	0.399925	0.636243
Tyr	606	652	1754	1381	0.827581	5.16462	1.77e-12	4.67e-11
Tspan15	208	227	603	480	0.826911	3.6505	1.8e-08	2.7e-07
Spopl	59	51	189	86	0.826151	1.71187	0.0123116	0.0429773
Fbxo17	217	205	533	513	0.825737	3.6043	1.97e-10	4.02e-09
Ptcra	69	76	190	170	0.825296	2.09624	1.45e-05	0.000121715
Ctrcos	82	92	234	198	0.824259	2.35249	6.25e-06	5.78e-05
Cdk5r1	22	24	54	60	0.823377	0.499473	0.00578377	0.0229353
Srsf2	8812	7507	21228	19115	0.823246	8.84112	9.37e-23	6.26e-21
Gm9926	5	1	6	9	0.822528	-2.02734	0.311032	0.531884
Abcb9	140	125	356	300	0.822423	2.9426	1.17e-07	1.51e-06
Dennd2d	1580	1479	4095	3479	0.822218	6.43246	2.32e-20	1.29e-18
Brsk2	2	2	1	9	0.820456	-2.42497	0.517498	0.752123
Gm10389	388	443	1144	917	0.820165	4.56838	3.23e-10	6.39e-09
Hspa1b	20	14	42	42	0.818963	0.0860406	0.0148308	0.0501496
Hist1h2be	211	238	512	595	0.818555	3.68985	1.08e-07	1.41e-06
Vmn2r-ps129	965	863	2529	1987	0.818407	5.69029	6.86e-15	2.38e-13
Slc9b1	3	1	2	8	0.818073	-2.42517	0.488564	0.72749
Alox8	109	129	332	257	0.816961	2.79081	7.39e-06	6.7e-05
Ephx4	12	5	21	21	0.81678	-0.821864	0.0783479	0.191392
Sfxn4	396	421	1088	929	0.8162	4.54009	2.37e-12	6.16e-11
Cmtm8	1	3	1	9	0.815848	-2.42488	0.532004	0.752123
A1cf	12	5	24	18	0.815004	-0.822166	0.0813459	0.196835
Tcp11l1	2	4	8	7	0.814999	-2.02728	0.296875	0.518497
Mc1r	50	51	136	113	0.814809	1.58199	0.000178636	0.00113489
Rasl12	4	0	4	6	0.814624	-2.42547	0.475823	0.716121
Grip2	3	3	10	5	0.813919	-2.02759	0.302544	0.521581
Nefh	1172	922	2758	2380	0.812842	5.87894	1.85e-15	6.73e-14
Pbk	597	624	1627	1377	0.811146	5.11059	2.46e-14	8.08e-13
Lrrc74b	3	1	4	6	0.809849	-2.42538	0.456942	0.69663
Csrp3	3	1	5	5	0.808177	-2.42549	0.453774	0.693647
Irak1	1650	1752	4539	3815	0.807446	6.57836	5.47e-17	2.29e-15
E130218I03Rik	2	2	5	5	0.806457	-2.4254	0.45076	0.691018
Ccr2	16	19	50	36	0.806216	0.119614	0.0186665	0.0607025
Mybl2	1658	1526	4053	3733	0.806161	6.47937	3.53e-22	2.27e-20
Spink10	1	3	4	6	0.80604	-2.4252	0.45813	0.697789
Dcun1d5	2181	1746	5390	4208	0.80516	6.7772	1.88e-13	5.58e-12
Gm9776	117	92	348	166	0.804963	2.59705	0.00506854	0.0205797
Cd180	1	3	5	5	0.804693	-2.42531	0.454787	0.694358
Fsd1l	18	20	45	48	0.804306	0.227604	0.0119094	0.0418512
Nrg3	2	0	0	5	0.804282	-2.97728	0.739626	0.922947
Fam120aos	46	43	127	91	0.804093	1.39846	0.000888737	0.00458487
Tnfsf8	564	498	1449	1148	0.804091	4.90368	3.12e-12	8.02e-11
Ttf1	2030	2026	5774	4173	0.803707	6.82757	4.15e-12	1.05e-10
Ccl9	284	299	761	665	0.803563	4.05075	1.15e-10	2.42e-09
Gnat2	16	11	31	35	0.803558	-0.231331	0.0355	0.102719
Lrrc17	315	213	927	370	0.803399	3.90465	0.00834007	0.0312049
Pnoc	2	2	7	3	0.803353	-2.42562	0.458902	0.698507
Slmap	419	336	1116	731	0.802871	4.41468	1.2e-06	1.29e-05
Crygn	3	1	8	2	0.802631	-2.42581	0.624776	0.838418
Pcgf5	1090	978	2464	2566	0.801174	5.85614	1.83e-18	8.6e-17
Rnf26	649	611	1776	1304	0.800885	5.14727	8.45e-11	1.8e-09
Dll4	15	10	12	48	0.799696	-0.348221	0.215407	0.414139
Cd163l1	3	8	11	16	0.799262	-1.36229	0.190436	0.375919
Ly96	9	8	8	33	0.798455	-0.841831	0.244348	0.453893
Gm5113	342	357	958	747	0.797399	4.30538	1.35e-09	2.43e-08
Mtmr1	238	214	718	388	0.797398	3.68427	0.000289877	0.00173225
Cmtm2a	7	11	24	20	0.796227	-0.758509	0.0854134	0.204676
Foxr1	215	233	621	470	0.794113	3.67096	2.34e-07	2.85e-06
Metrnl	5	11	15	24	0.793887	-0.909337	0.135683	0.291884
Snrpd3	4207	3746	9789	9468	0.793682	7.78768	6.81e-23	4.62e-21
Serpinb1b	0	4	7	3	0.793599	-2.42544	0.631059	0.842848
Ascl3	0	4	7	3	0.793581	-2.42544	0.631135	0.842848
Tenm4	5	4	10	12	0.793178	-1.60042	0.239296	0.447286
Fkbp9	3	6	8	14	0.792919	-1.60003	0.258993	0.473011
Rhag	1	10	12	15	0.791442	-1.36222	0.243415	0.452513
Hist1h2aa	52	71	142	156	0.790108	1.8431	0.000422506	0.00240408
3110070M22Rik	11	15	26	37	0.789764	-0.28861	0.0599122	0.155474
Nkd2	15	11	31	32	0.789753	-0.289432	0.0355523	0.102834
Tnfaip6	1	1	0	5	0.789249	-2.97719	0.721386	0.908462
Cst7	976	955	2367	2299	0.788812	5.75156	2.19e-19	1.12e-17
Snora65	4	5	14	8	0.788461	-1.60075	0.246981	0.457896
Ndfip2	796	649	2050	1445	0.787589	5.33204	4.59e-09	7.6e-08
Tspan3	2461	2541	6333	5762	0.787301	7.11931	4.68e-20	2.53e-18
Bcl7c	722	692	1849	1569	0.78726	5.30367	1.31e-15	4.84e-14
Akap5	252	189	768	304	0.78595	3.63985	0.00979956	0.0356272
Gbp4	3426	3020	8296	7244	0.785531	7.47977	1.46e-20	8.26e-19
Galnt12	118	80	300	178	0.7844	2.50407	0.00169969	0.00805006
Hist1h2ao	567	678	1414	1587	0.784074	5.12353	1.45e-09	2.59e-08
Gm10584	10	5	11	25	0.7838	-1.00387	0.182889	0.364704
Asb2	52	58	133	132	0.782877	1.68016	0.000216537	0.00134836
4833417C18Rik	364	334	951	732	0.78263	4.2917	2.11e-09	3.7e-08
2700070H01Rik	45	27	91	82	0.78204	1.08553	0.00280681	0.012417
Mt3	2	0	2	3	0.781772	-2.9775	0.70446	0.895447
Shc2	2	0	2	3	0.781771	-2.9775	0.704456	0.895447
Fam184b	2	0	2	3	0.781771	-2.9775	0.704454	0.895447
Lepr	849	869	2311	1833	0.781536	5.58031	3.1e-13	8.91e-12
Gm16982	3	4	6	11	0.780819	-1.88511	0.355365	0.585167
Kif23	286	311	727	708	0.779703	4.06943	3.95e-10	7.66e-09
11-Sep	1946	1836	4924	4167	0.779258	6.71011	1.01e-18	4.89e-17
Etl4	2	0	3	2	0.779037	-2.97761	0.7042	0.895447
Gspt2	2	0	3	2	0.779035	-2.97761	0.704186	0.895447
Proca1	2	0	3	2	0.779031	-2.97761	0.704151	0.895447
Snora16a	1	1	2	3	0.778023	-2.97741	0.700108	0.892616
Scin	94	82	193	228	0.77773	2.33428	5.32e-05	0.00038514
Snora23	0	2	1	4	0.777696	-2.97721	0.712959	0.900805
Cdcp1	0	2	1	4	0.777696	-2.97721	0.713003	0.900805
Akr1d1	0	2	1	4	0.777696	-2.97721	0.71304	0.900805
Nmrk1	1368	1399	3728	2929	0.777402	6.26159	5.62e-14	1.77e-12
Prkcdbp	9	6	13	23	0.77725	-1.00399	0.144647	0.305921
Magee2	9	8	25	16	0.776812	-0.843548	0.125602	0.27462
Tmem88b	160	180	447	370	0.776261	3.26791	5.37e-07	6.13e-06
Rhov	1	1	3	2	0.775982	-2.97752	0.699779	0.892446
Spats1	1	1	3	2	0.77598	-2.97752	0.699799	0.892446
Kcnab1	1	1	3	2	0.77598	-2.97752	0.6998	0.892446
AI118078	0	2	2	3	0.774886	-2.97732	0.704869	0.895646
Hist3h2a	998	1271	2421	3011	0.774509	5.97935	1.82e-07	2.24e-06
Slc7a14	1423	1483	3877	3099	0.774155	6.33032	3.3e-14	1.06e-12
Otud3	63	60	173	122	0.773309	1.83045	0.000488431	0.0027334
Gm9047	1	1	4	1	0.772873	-2.97763	0.704882	0.895646
Fxyd2	1	1	4	1	0.772871	-2.97763	0.704891	0.895646
Zfp862-ps	151	157	379	357	0.771473	3.1233	1.29e-07	1.66e-06
Ppfibp2	12	9	17	33	0.770424	-0.583645	0.104597	0.239031
Rab10	3749	3060	9373	6888	0.770197	7.5472	4.25e-11	9.47e-10
Gm16702	588	622	1644	1253	0.769485	5.07133	3.21e-10	6.35e-09
Lcmt2	2519	2654	6855	5512	0.767885	7.15588	1.61e-14	5.39e-13
Acmsd	107	101	275	221	0.767183	2.56473	9.75e-06	8.58e-05
1700019L03Rik	9	4	12	19	0.767104	-1.18599	0.188569	0.373036
Pld5	0	2	4	1	0.766744	-2.97754	0.711453	0.900107
Lmo1	0	2	4	1	0.766734	-2.97754	0.711479	0.900107
Efnb2	0	2	4	1	0.766717	-2.97754	0.711521	0.900107
Drc7	0	2	4	1	0.766716	-2.97754	0.711524	0.900107
Myb	127	110	305	259	0.765958	2.74721	2.74e-06	2.71e-05
Prpf40b	85	70	164	203	0.764274	2.14566	0.000227538	0.00140558
Fbxo31	692	534	1653	1258	0.763382	5.08036	3.54e-09	5.98e-08
Soat2	92	78	229	175	0.762561	2.2765	7.38e-05	0.000516824
Tspan4	306	351	779	781	0.761566	4.19504	3.07e-09	5.25e-08
Lif	170	179	442	387	0.76156	3.29428	1.27e-07	1.64e-06
Il12rb1	3294	3426	8249	7697	0.760415	7.52747	3.6e-19	1.8e-17
Zfp113	1760	1774	4659	3722	0.757245	6.60009	1.62e-14	5.42e-13
Scg5	3	2	5	7	0.757077	-2.24104	0.484165	0.723963
Ceacam1	15	14	46	23	0.756153	-0.162753	0.0676607	0.171327
BC033916	185	191	460	429	0.756083	3.39608	3.63e-08	5.14e-07
Pi4k2b	256	233	624	532	0.756064	3.76781	5.71e-09	9.24e-08
Tuba3a	3	2	6	6	0.75581	-2.24115	0.481908	0.722031
2900060B14Rik	10	1	13	13	0.755805	-1.39466	0.270217	0.485531
Cdkl2	13	11	36	21	0.755798	-0.413701	0.0852816	0.20439
Zfp316	291	279	741	607	0.75521	3.98606	3.95e-09	6.63e-08
Ankrd37	75	79	162	201	0.755074	2.1329	0.000303285	0.00179984
Tmem110	262	243	701	495	0.755014	3.81365	1.54e-06	1.6e-05
Fos	145	131	322	328	0.753055	2.95429	6.31e-07	7.1e-06
Nphs1	390	483	1131	937	0.752862	4.59688	4.42e-08	6.19e-07
Gm13807	2	3	8	4	0.75154	-2.24127	0.488334	0.727369
B430306N03Rik	12	5	16	24	0.751202	-0.864768	0.13766	0.295281
Chst2	521	501	1362	1049	0.750271	4.81582	3.95e-10	7.66e-09
Klhl32	0	2	5	0	0.750038	-2.97765	0.739207	0.922566
Bcl3	695	553	1667	1270	0.749985	5.09784	2.26e-09	3.93e-08
Endog	714	681	1924	1367	0.748707	5.25987	4.98e-09	8.14e-08
Fbxo48	12	10	33	19	0.748527	-0.531425	0.109423	0.247236
Gm15915	6	5	11	15	0.748469	-1.3941	0.218973	0.419233
Mir3091	8	17	27	32	0.747804	-0.364535	0.0807558	0.195759
Lifr	48	49	116	112	0.747669	1.48042	0.000571346	0.00312553
Abhd13	261	180	638	399	0.747667	3.61207	0.00025724	0.001563
Hist1h2ak	4042	5124	9790	11753	0.747086	7.97073	7.72e-08	1.04e-06
Fam161b	191	193	497	406	0.74638	3.41967	2.43e-07	2.95e-06
1190002F15Rik	52	43	122	101	0.745576	1.44905	0.000859726	0.00445211
Tmem38b	355	359	801	871	0.744915	4.30094	1.36e-09	2.45e-08
Rab43	158	172	419	356	0.744207	3.20412	8.47e-07	9.34e-06
Shroom3	7	7	21	12	0.741454	-1.10579	0.187814	0.372088
Ddt	2441	2513	5627	5948	0.740838	7.07603	5.88e-16	2.23e-14
Ripply3	120	90	251	239	0.740556	2.55808	1.89e-05	0.000154469
Dcaf17	1378	1453	3611	3023	0.740094	6.27141	2.01e-14	6.63e-13
Adh1	36	18	71	55	0.73916	0.660038	0.0172448	0.056793
Slamf6	813	756	1906	1757	0.739094	5.42142	4.1e-16	1.59e-14
Tk1	1205	1289	2866	2957	0.738636	6.08869	9.63e-15	3.3e-13
Gpsm2	154	146	368	331	0.735426	3.06155	5.21e-07	5.97e-06
Milr1	50	65	156	113	0.73405	1.71312	0.00212692	0.00975879
Zfp935	696	750	1792	1577	0.73269	5.30313	9.99e-13	2.7e-11
B130034C11Rik	10	5	19	16	0.732069	-1.02919	0.155558	0.322841
Fosl1	40	46	99	101	0.731873	1.30275	0.0018032	0.00847384
Zfp9	126	109	294	252	0.731555	2.71268	6.93e-06	6.33e-05
Pclo	12	15	37	26	0.730811	-0.274627	0.0664168	0.168649
Snhg10	10	8	25	17	0.73065	-0.800377	0.130653	0.283761
Tmem62	238	179	555	413	0.730362	3.52253	9.82e-06	8.62e-05
Stra6	87	65	138	212	0.730142	2.0926	0.004973	0.0202321
5031426D15Rik	20	23	52	48	0.729971	0.346891	0.0199318	0.0639369
Stk24	875	700	2220	1443	0.72992	5.41839	1.66e-06	1.72e-05
Hist1h2ab	6081	7709	14339	17651	0.728703	8.54784	3.6e-07	4.22e-06
E130304I02Rik	5	4	8	13	0.728621	-1.63752	0.312197	0.533539
Mis18bp1	119	152	367	265	0.728294	2.91791	0.000214632	0.00133905
Hist1h2ae	6277	8005	14876	18233	0.727502	8.59776	4.08e-07	4.74e-06
Bag1	2482	1985	6323	4050	0.727476	6.91333	9.42e-07	1.03e-05
Hist1h2ad	8561	10783	20317	24505	0.726742	9.03437	1.52e-07	1.92e-06
Ptpla	278	289	704	610	0.725775	3.96073	9.47e-09	1.48e-07
Gsr	1949	1870	4818	4027	0.725045	6.69028	7.19e-16	2.71e-14
P3h1	378	353	875	815	0.725035	4.32067	7.8e-11	1.67e-09
Fam213a	153	150	377	324	0.724156	3.06879	1.26e-06	1.34e-05
Hist1h2ac	7539	9379	17702	21414	0.723976	8.83916	1.22e-07	1.58e-06
Zfp202	117	89	241	234	0.723525	2.51992	3.1e-05	0.000238914
Hist1h2ag	9242	11565	21826	26267	0.723283	9.13718	1.28e-07	1.65e-06
Foxp4	404	375	1003	799	0.723265	4.41029	3.08e-09	5.26e-08
Fhl2	173	170	401	391	0.723152	3.24378	2.56e-07	3.09e-06
Fam78b	4	8	18	10	0.722484	-1.30152	0.265304	0.482
Hist1h2ah	8399	10568	19824	23991	0.722449	9.00329	1.92e-07	2.36e-06
Rpf2	2676	2654	6621	5702	0.722365	7.16891	6.48e-17	2.69e-15
Ap1ar	413	425	1145	798	0.722068	4.51586	7.79e-07	8.64e-06
D6Ertd527e	2	4	4	10	0.721982	-2.07732	0.415443	0.652274
Naip1	2	4	4	10	0.72198	-2.07732	0.415382	0.652241
Hist1h2ai	7722	9766	18248	22135	0.72183	8.88597	2.62e-07	3.15e-06
Trim17	4	2	6	8	0.721751	-2.07771	0.394205	0.63096
Ebi3	55	97	161	191	0.721383	2.09868	0.00683706	0.0264934
Zbtb32	502	549	1203	1218	0.718647	4.83776	1.22e-10	2.54e-09
Arl5b	333	358	874	721	0.718454	4.23856	1.55e-08	2.35e-07
C530008M17Rik	4	2	9	5	0.718381	-2.07803	0.39747	0.633612
AK010878	665	654	1610	1425	0.716509	5.15956	2.4e-13	7.07e-12
Cobll1	60	56	147	120	0.716404	1.70985	0.000615981	0.00333723
Tmem206	2374	2490	6149	5064	0.716047	7.03455	9.47e-14	2.91e-12
4930581F22Rik	8	5	14	16	0.71587	-1.21396	0.208987	0.404286
Boll	8	14	33	18	0.71504	-0.548634	0.151489	0.316571
Lphn2	1	2	0	7	0.714809	-2.71414	0.80358	0.975497
Rasd1	4	12	18	19	0.714112	-0.955782	0.155163	0.322349
Hist1h2an	7779	9848	18317	22142	0.713027	8.89193	3.4e-07	4.01e-06
Mocs3	140	124	342	264	0.712342	2.86523	2.34e-05	0.000186169
Gm3219	161	131	362	307	0.712039	3.00651	4.91e-06	4.63e-05
Hist1h4j	223	256	482	614	0.712036	3.7129	2.98e-05	0.000230692
B230217C12Rik	11	9	25	21	0.711868	-0.678406	0.114803	0.256477
5-Mar	1956	1918	5123	3786	0.711821	6.70312	1.47e-10	3.05e-09
Micu3	27	14	55	39	0.711616	0.267715	0.0402715	0.113445
Mesdc1	496	363	979	981	0.711567	4.53818	2.29e-08	3.37e-07
9530052E02Rik	2	1	1	6	0.710927	-2.71433	0.781616	0.958364
Map3k8	156	132	324	334	0.710291	2.98598	3.53e-06	3.43e-05
Stbd1	5	5	9	14	0.708665	-1.52798	0.263575	0.479767
Pram1	1	5	10	4	0.708134	-2.07787	0.426741	0.665263
Hist1h2af	7213	9071	16951	20280	0.70735	8.774	2.48e-07	3e-06
Gpr179	1	2	1	6	0.706678	-2.71424	0.782107	0.958568
Itgad	1	2	1	6	0.706672	-2.71424	0.782074	0.958568
Aldh5a1	10	7	23	16	0.706618	-0.887514	0.183846	0.366119
Grrp1	3	0	3	4	0.706588	-2.71464	0.540534	0.758525
Uggt2	5	5	12	11	0.706049	-1.52829	0.254104	0.467065
Eml4	1288	1191	3198	2471	0.705975	6.05664	9.23e-12	2.23e-10
Lrrc51	17	21	49	38	0.705366	0.164517	0.0371246	0.106494
Kcnj14	2	1	2	5	0.70522	-2.71444	0.771131	0.949158
Tmem199	611	516	1401	1169	0.705042	4.92462	1.61e-10	3.33e-09
Cd28	4186	3458	9063	8330	0.704613	7.67294	7.71e-16	2.89e-14
Hist1h4h	238	277	521	651	0.703646	3.81098	2.38e-05	0.000188464
Slc11a1	150	200	432	369	0.703362	3.26436	5.3e-05	0.000383476
Snhg3	348	336	768	788	0.702812	4.21222	2.01e-09	3.54e-08
Comp	8	16	31	24	0.702463	-0.445274	0.102805	0.236147
Padi1	1	5	11	3	0.702127	-2.07798	0.452724	0.692597
Gpr113	0	3	1	6	0.702028	-2.71415	0.799489	0.972559
2700038G22Rik	545	542	1347	1131	0.701954	4.8738	8.47e-11	1.8e-09
Exosc2	4227	4498	10439	9456	0.701764	7.86736	1.7e-15	6.2e-14
Tacc2	389	284	829	699	0.701227	4.18383	3.73e-07	4.36e-06
Nespas	9	12	27	21	0.700915	-0.621068	0.103179	0.236671
Mfn1	232	208	603	401	0.700824	3.58271	6e-05	0.000429292
Gemin6	798	841	1982	1751	0.700406	5.46194	1.13e-12	3.02e-11
Casp4	70	90	173	191	0.70008	2.15303	0.000689917	0.00367911
Aurkb	1579	1663	3702	3669	0.699802	6.44094	1.09e-14	3.71e-13
Hnrnpl	1912	1553	4356	3514	0.699671	6.53106	1.36e-11	3.2e-10
Gm16793	10	8	19	22	0.69918	-0.820989	0.154733	0.321596
Khdc1a	2	1	5	2	0.698977	-2.71477	0.770005	0.948656
Nexn	1	2	4	3	0.698861	-2.71457	0.766915	0.946352
D17Wsu92e	726	704	1914	1345	0.698312	5.2639	8.56e-08	1.15e-06
Rrm2	6806	7314	17617	14548	0.698115	8.55908	6.3e-13	1.75e-11
Snhg9	78	73	186	157	0.697874	2.0678	0.000222889	0.00138157
Spire2	0	3	3	4	0.697089	-2.71437	0.774733	0.952148
Chga	0	3	3	4	0.697085	-2.71437	0.774755	0.952148
Dlk1	1	2	5	2	0.696398	-2.71468	0.770296	0.9488
Snord22	2	1	6	1	0.695286	-2.71487	0.77928	0.956325
Eno3	569	607	1399	1269	0.695167	4.98331	4.29e-11	9.53e-10
Hesx1	9	2	13	12	0.695019	-1.42684	0.294453	0.515206
4930599N23Rik	0	3	4	3	0.694723	-2.71448	0.774254	0.951877
St3gal4	1415	1432	3342	3108	0.694327	6.24995	5.98e-16	2.26e-14
Fkbp10	4	3	7	9	0.694282	-1.93095	0.321024	0.543303
Hist2h2ab	815	1033	1938	2248	0.693548	5.63359	5.95e-07	6.74e-06
Limk1	440	388	998	875	0.693482	4.47758	4.07e-10	7.89e-09
Churc1	3099	2886	7660	5909	0.693223	7.31626	5.06e-12	1.27e-10
Slc25a21	3	4	8	8	0.692152	-1.93097	0.438106	0.677713
Ier5l	2	5	7	9	0.691699	-1.93077	0.446303	0.686121
Cnga3	4	3	10	6	0.691363	-1.93127	0.323576	0.545901
Il1rl2	31	20	55	60	0.690646	0.550733	0.0203572	0.0649694
Gm4925	126	122	290	270	0.690404	2.76308	1.04e-05	9.07e-05
Pla2g4c	6	5	14	11	0.689833	-1.42668	0.270565	0.485979
Car12	523	425	1162	975	0.689101	4.66673	3.55e-09	5.99e-08
Clec2h	26	21	52	54	0.688673	0.439355	0.0219061	0.0688611
Pdp1	190	140	399	344	0.688612	3.1634	1.44e-05	0.000120687
Chst15	224	207	518	454	0.68836	3.54504	2.11e-07	2.57e-06
Ino80b	221	149	498	336	0.688205	3.32437	0.000527776	0.002923
Gm14139	8	7	20	14	0.687913	-1.05405	0.188757	0.373255
1700034H15Rik	9	10	23	20	0.687654	-0.758081	0.131159	0.284593
Cenpu	240	255	581	535	0.686822	3.74277	1.26e-07	1.63e-06
Unc13b	6	9	20	14	0.686006	-1.05388	0.193069	0.380076
Sox2ot	3	4	12	4	0.685601	-1.93139	0.465839	0.705968
Crim1	55	71	148	136	0.684573	1.8073	0.00138186	0.00677709
Begain	49	33	90	94	0.684457	1.20193	0.00538213	0.0216908
Aplp1	14	6	23	22	0.683843	-0.697937	0.153574	0.319626
Gar1	3755	3477	8621	7627	0.683018	7.5823	4.69e-17	1.99e-15
Mapk14	526	468	1324	914	0.682218	4.73189	1.6e-06	1.66e-05
Hist1h4c	229	284	509	642	0.682173	3.7928	0.000102371	0.000689608
Hist1h4a	240	272	502	645	0.681906	3.78833	5.64e-05	0.00040656
Tmem229b	362	310	788	717	0.680041	4.17086	7.56e-09	1.2e-07
Gm16023	10	10	24	21	0.679936	-0.697694	0.139004	0.297654
Pomc	8	16	24	30	0.679828	-0.461112	0.126762	0.276784
Ccdc89	1	2	7	0	0.679803	-2.71489	0.801137	0.974104
Prr11	1150	1100	2773	2277	0.679572	5.90166	9.33e-13	2.54e-11
Msc	4	0	2	7	0.678803	-2.4922	0.651838	0.854063
Lrrc47	198	219	484	451	0.67858	3.49415	1.12e-06	1.2e-05
2310036O22Rik	2135	1889	4878	4119	0.676075	6.73328	4.88e-14	1.55e-12
Jade2	1023	894	2301	1977	0.673855	5.66653	7.64e-13	2.09e-11
Tmem154	291	301	719	604	0.672898	3.98854	1.45e-07	1.83e-06
2010204K13Rik	496	504	1137	1092	0.671596	4.73572	1.27e-10	2.66e-09
B4galnt1	8713	8230	18955	18747	0.670996	8.80207	1.64e-17	7.3e-16
Crocc	32	25	66	61	0.67093	0.69196	0.0143141	0.0487566
Kif26b	4	0	3	6	0.670507	-2.49231	0.630109	0.842453
Cdkn1c	18	21	44	43	0.670226	0.17603	0.042204	0.117869
Gpd1	9	12	28	19	0.669606	-0.639872	0.130515	0.283499
Stk39	381	325	786	782	0.669538	4.2345	1.03e-08	1.6e-07
Ccdc176	4	4	12	6	0.669165	-1.79818	0.468048	0.708131
Spag5	227	263	558	533	0.667986	3.71763	1.55e-06	1.61e-05
Klrb1c	41	28	73	80	0.667254	0.951433	0.0120373	0.0422096
Hist1h4k	237	270	489	635	0.666928	3.76491	0.000107857	0.000723276
Tex33	0	3	7	0	0.665825	-2.7148	0.814346	0.983951
Actr5	118	101	289	198	0.665051	2.5706	0.00085096	0.00441373
4831440E17Rik	8	1	9	11	0.664674	-1.6762	0.419586	0.657511
Tnfaip8	1243	1359	3000	2781	0.664552	6.10377	1.72e-12	4.53e-11
Cdh16	2	2	2	7	0.66454	-2.49203	0.619502	0.833807
Nrros	1039	1021	2487	2087	0.663966	5.76585	1.89e-12	4.95e-11
Wdr34	388	404	967	792	0.663188	4.39779	5.52e-08	7.63e-07
Gadd45b	951	890	1856	2208	0.663074	5.60301	5.48e-09	8.93e-08
Ppapdc2	69	56	178	100	0.662513	1.7803	0.0153839	0.0517621
Hspa12b	1	7	11	7	0.662458	-1.79781	0.495194	0.734144
Fam72a	121	116	251	273	0.662179	2.68033	6.72e-05	0.000476393
3-Mar	4	0	6	3	0.662087	-2.49263	0.626845	0.840088
1700042O10Rik	1	3	2	7	0.661946	-2.49194	0.626291	0.839691
Lrrc57	148	155	368	304	0.661773	3.02954	2.3e-05	0.000183116
Nme6	640	553	1364	1273	0.661617	4.97922	4.52e-11	1e-09
AI506816	276	229	576	540	0.661568	3.75185	2.82e-07	3.38e-06
Papln	2	2	3	6	0.661381	-2.49213	0.607631	0.821988
Ms4a6c	257	224	616	450	0.660966	3.68323	1.89e-05	0.000154469
Wdr95	2	2	4	5	0.659649	-2.49224	0.603102	0.818128
Ptgs2	11	24	46	32	0.659249	0.029194	0.0982517	0.228261
Ccl5	129	127	235	328	0.658589	2.78639	0.00141521	0.00691153
Cldn10	6	3	10	10	0.657849	-1.67613	0.384589	0.620168
Far2	1	3	4	5	0.657813	-2.49215	0.606684	0.821033
9630028B13Rik	10	8	27	13	0.657777	-0.843336	0.221031	0.422042
Spink2	4	0	8	1	0.657703	-2.49285	0.686152	0.881523
Cbfb	673	676	1755	1235	0.657509	5.1556	7.35e-07	8.18e-06
Gstt3	101	96	204	230	0.65745	2.41582	0.000277687	0.00166735
Mycn	7	7	13	18	0.657157	-1.15809	0.22399	0.426327
Upk1a	2	7	6	14	0.656786	-1.67536	0.440848	0.680688
Fam195a	600	607	1367	1296	0.656642	4.99551	5.52e-11	1.21e-09
Rtn4	184	172	476	312	0.656111	3.25412	0.000402758	0.00230297
Trim16	20	32	59	56	0.655694	0.559843	0.0344298	0.100138
Cntn3	3	5	15	3	0.65566	-1.79841	0.534849	0.752677
Stard6	7	7	16	15	0.6551	-1.1584	0.265727	0.4825
Hist2h4	40	53	95	110	0.654754	1.36217	0.00843675	0.0315016
Gm10451	20	19	44	42	0.654363	0.165203	0.0475262	0.129669
Bcam	39	33	66	92	0.654204	1.00174	0.0200276	0.0641826
Gm4791	2	2	7	2	0.653949	-2.49256	0.615759	0.830007
P2rx1	4	5	12	8	0.653949	-1.67617	0.385361	0.620826
Syce1	10	23	38	35	0.652079	-0.0558653	0.105152	0.240183
Hist1h3i	499	617	1026	1422	0.651145	4.88349	0.000186495	0.00117884
Fam26f	520	468	1125	1044	0.650954	4.7036	2.78e-10	5.56e-09
Comt	3718	3973	9044	7888	0.650248	7.65397	1.03e-12	2.77e-11
Dennd6a	178	145	431	280	0.650173	3.11046	0.000864136	0.00447211
Hist1h4n	304	331	593	797	0.650072	4.0744	0.000111309	0.000744281
4930539J05Rik	202	225	502	437	0.649309	3.50949	4.78e-06	4.53e-05
Rad23b	2188	1625	4334	3994	0.647786	6.63462	9.62e-10	1.76e-08
Krt16	0	4	6	3	0.647573	-2.49228	0.629834	0.842431
Gm15133	0	4	6	3	0.647557	-2.49228	0.629906	0.842453
Pkd2l2	18	17	47	30	0.647403	0.016693	0.0783869	0.19144
BC052688	26	20	59	42	0.647275	0.384315	0.0392696	0.111451
Arf6	1289	1095	3002	2227	0.646731	5.96206	2.05e-08	3.05e-07
Maml2	349	316	803	654	0.645776	4.13527	2.44e-07	2.96e-06
Trim43b	149	141	380	257	0.645581	2.95669	0.000582055	0.00317665
Tm9sf3	1443	1208	3554	2265	0.645154	6.11332	1.29e-05	0.000109457
Slc1a7	71	58	146	136	0.644714	1.81079	0.00118566	0.00592907
C2cd2l	181	176	431	351	0.644555	3.25038	1.42e-05	0.00011991
2810008D09Rik	25	20	38	60	0.643727	0.348675	0.0656554	0.167231
Hist1h4i	413	440	791	1066	0.642707	4.49091	5.46e-05	0.000394636
Kctd15	3	7	9	13	0.642435	-1.56326	0.337198	0.562814
Epsti1	311	169	526	514	0.642132	3.65996	0.00126727	0.00629465
Podn	13	14	25	34	0.642059	-0.333064	0.113847	0.254796
Nlrp1a	67	55	133	133	0.641603	1.7304	0.00162766	0.0077676
Creb3l1	10	6	16	19	0.641595	-1.00388	0.20105	0.393082
A430093F15Rik	399	385	888	823	0.641337	4.36826	6.56e-09	1.05e-07
Timm17a	3475	3712	8492	7232	0.640777	7.55055	6.73e-12	1.66e-10
Scn2b	21	16	51	30	0.640681	0.0865369	0.0736884	0.182647
Cdyl	144	139	343	275	0.64001	2.91799	7.12e-05	0.000501397
Cntd1	10	1	14	10	0.639637	-1.46003	0.403228	0.640096
Dcdc2a	7	4	8	16	0.639084	-1.45914	0.299375	0.519485
Tnfsf9	154	138	332	304	0.639049	2.96065	1.78e-05	0.000146181
Lpar3	15	12	35	24	0.638554	-0.334206	0.105423	0.240735
Echdc1	263	207	535	487	0.638543	3.63442	3.15e-06	3.08e-05
Gimap6	1766	1460	3765	3251	0.637975	6.3906	1.24e-11	2.94e-10
Tmem126a	769	767	1746	1599	0.637444	5.32867	9.87e-12	2.37e-10
Tubb6	349	386	831	771	0.637344	4.27579	1.41e-07	1.8e-06
Fam43a	13	26	33	52	0.636597	0.156054	0.11859	0.262671
Syngr4	9	12	30	16	0.635938	-0.659026	0.177041	0.356189
AV051173	7	4	10	14	0.635658	-1.45935	0.279246	0.495028
Arl6	97	89	234	171	0.634997	2.32117	0.00116329	0.00582971
Gm4980	7	4	11	13	0.634584	-1.45946	0.274717	0.488912
Capsl	43	33	85	80	0.634529	1.06537	0.00980494	0.0356388
Nat8	2	3	4	7	0.63386	-2.29957	0.632268	0.843817
Ecm2	18	11	33	30	0.633476	-0.244929	0.0987323	0.22905
Irf6	247	191	499	450	0.633424	3.53071	6.85e-06	6.26e-05
Abcb1b	781	736	1631	1657	0.633404	5.30735	2.44e-11	5.58e-10
Pcdhgc5	4	1	7	4	0.633327	-2.30007	0.635655	0.846727
Pcdhga10	3	2	6	5	0.632808	-2.29987	0.628147	0.84128
Gca	17	29	44	56	0.632798	0.377198	0.0652487	0.166383
Ctdspl	36	44	96	78	0.632444	1.13849	0.0116987	0.0412084
1600029O15Rik	755	706	1744	1428	0.632114	5.25251	9.13e-10	1.67e-08
Gm5797	3	2	7	4	0.631557	-2.29998	0.630558	0.842767
Gbp5	758	531	1405	1375	0.631251	5.06709	6.28e-07	7.07e-06
Eef1e1	2860	2783	6365	5861	0.630388	7.19383	7.27e-15	2.51e-13
Man2a1	203	199	481	391	0.63028	3.41009	1.14e-05	9.8e-05
Arhgef10l	7	4	16	8	0.630268	-1.45998	0.356852	0.587201
Desi2	809	682	1840	1392	0.630243	5.27861	1.12e-07	1.47e-06
Pola2	6605	6803	15501	13593	0.630234	8.44181	2.05e-13	6.06e-12
Snord33	0	5	2	9	0.630163	-2.29918	0.593339	0.810171
Hist2h2ac	1132	1412	2493	3017	0.629936	6.05292	6.45e-06	5.95e-05
Ptms	813	682	1860	1380	0.629676	5.28201	2.81e-07	3.37e-06
Pramel4	49	43	127	73	0.629279	1.33082	0.028011	0.0843434
Slc12a8	133	149	338	274	0.629214	2.90791	0.000167596	0.00107354
Gm13242	23	19	51	40	0.628459	0.248837	0.0508243	0.136655
Map4k5	57	67	122	146	0.628077	1.74666	0.00505766	0.0205457
Gstt2	946	1045	2252	2062	0.628062	5.6971	2.61e-10	5.24e-09
Gm13031	2	3	8	3	0.627618	-2.3	0.637464	0.846727
4930473A02Rik	3	2	9	2	0.626496	-2.3002	0.650825	0.853449
Plekha8	37	44	84	91	0.626015	1.1505	0.011438	0.0404914
Itsn1	270	293	689	531	0.625972	3.88849	1.48e-05	0.00012407
Brd8	1678	1750	4054	3367	0.625771	6.47531	8.41e-11	1.79e-09
Rcsd1	527	474	1054	1102	0.625498	4.70643	7.15e-09	1.14e-07
Tbx20	7	11	18	21	0.625267	-0.864037	0.233661	0.439616
Tmbim1	254	282	654	507	0.6251	3.81827	2.31e-05	0.000183786
Golph3	1598	1309	3761	2520	0.623842	6.23217	5.97e-06	5.55e-05
Hist1h4m	6	6	13	13	0.623092	-1.36225	0.366437	0.598428
Hist1h4b	276	311	545	717	0.623056	3.94597	0.00024109	0.00147532
Kdr	10	15	24	30	0.622949	-0.444266	0.141635	0.301388
Gmeb1	2201	2096	5241	4037	0.622352	6.79631	9.4e-10	1.72e-08
Dcaf10	464	447	1101	863	0.620713	4.57006	3.08e-07	3.67e-06
2410004N09Rik	210	212	468	440	0.62051	3.4731	3.58e-06	3.46e-05
Fam122a	151	105	332	219	0.620491	2.76023	0.00403898	0.0169437
Gm3417+Gm3448+Tcte3	31	19	45	62	0.619335	0.475792	0.0667941	0.169554
[truncated: 14,305 more rows]

## Sheet: 3b
Supplementary Data 3b.			The comparison between the gene expression between WT TGF-β+IL-4 vs WT IL-4.
	WT TGF-β+IL-4		WT IL-4
	KZ1410_GB4637	KZ1410_GB4629	KZ1410_GB4636	KZ1410_GB4628	logFC	logCPM	PValue	FDR
Ephx2	0	0	15	3	5.95064	-2.27366	0.00145885	0.00736452
3300005D01Rik	0	0	3	12	5.63334	-2.45221	0.00200494	0.00961612
C2cd4b	0	0	7	6	5.4542	-2.58168	0.0016577	0.00819626
1810009J06Rik	0	0	6	7	5.45144	-2.58192	0.00160859	0.00799452
Mir3068	0	0	8	4	5.34861	-2.65142	0.00383974	0.0168089
Serpine1	0	0	8	4	5.3486	-2.65142	0.00383812	0.0168063
Sftpb	0	0	6	6	5.34001	-2.6519	0.00302447	0.0137595
Cacna1c	0	0	6	6	5.34001	-2.6519	0.00302421	0.0137595
Abhd12b	0	0	3	8	5.20743	-2.72622	0.0068612	0.0275155
Parvb	0	0	10	0	5.1361	-2.80211	0.0225894	0.0734817
Tslp	0	0	8	2	5.10606	-2.8026	0.0107826	0.0399848
Gm5409	0	0	6	4	5.08792	-2.80309	0.0112766	0.0414313
Sct	0	0	6	4	5.08791	-2.80309	0.0112684	0.0414103
Gm19589	0	0	5	5	5.08404	-2.80333	0.0106594	0.0395548
Gm2663	0	0	4	6	5.08073	-2.80357	0.0108	0.040022
Kndc1	0	0	7	2	4.9545	-2.8849	0.0162963	0.0561863
Apc2	0	0	6	3	4.94431	-2.88514	0.0126557	0.0455259
Gzmf	0	0	6	3	4.9443	-2.88514	0.0126452	0.0455086
Mybpc1	0	0	6	3	4.94429	-2.88514	0.0126379	0.0455019
Acot12	0	0	6	3	4.94429	-2.88514	0.0126371	0.0455019
Zfp185	0	0	6	3	4.94429	-2.88514	0.0126352	0.0455019
Clec3b	0	0	8	0	4.82007	-2.9717	0.047946	0.134131
Etv1	0	0	7	1	4.80346	-2.97195	0.0379199	0.111442
Spata31d1b	0	0	7	1	4.80343	-2.97195	0.0378808	0.111367
Igf2bp1	0	0	6	2	4.78629	-2.97219	0.0260282	0.0825153
Col5a3	0	0	5	3	4.77754	-2.97243	0.0220191	0.072028
Gm2897	0	0	5	3	4.77753	-2.97243	0.0220087	0.0720085
Il31	0	0	5	3	4.77753	-2.97243	0.0220006	0.0719964
Lipm	0	0	5	3	4.77752	-2.97243	0.021991	0.0719937
Stk32c	0	0	5	3	4.77752	-2.97243	0.0219842	0.0719937
Aldh1a1	0	0	2	6	4.76193	-2.97317	0.0238633	0.0768912
Cxcl5	0	0	1	7	4.74866	-2.97341	0.0317601	0.0968565
Serpinb10	0	0	7	0	4.63207	-3.06464	0.0724966	0.184585
Mylk2	0	0	6	1	4.61247	-3.06489	0.0559977	0.150921
Ccdc103	0	0	5	2	4.59729	-3.06513	0.0438414	0.125023
Msantd3	0	0	5	2	4.59729	-3.06513	0.0438342	0.125023
Fam26e	0	0	2	5	4.57953	-3.06587	0.0418209	0.120622
Aloxe3	0	0	0	7	4.54612	-3.06636	0.0724966	0.184585
2610034M16Rik	0	0	6	0	4.4163	-3.16401	0.112904	0.259423
Igdcc4	0	0	6	0	4.4163	-3.16401	0.112904	0.259423
AV039307	0	0	4	2	4.38142	-3.1645	0.0775128	0.19421
Mdh1b	0	0	4	2	4.38141	-3.1645	0.0774856	0.194208
Ppbp	0	0	4	2	4.38141	-3.1645	0.0774806	0.194208
Tm4sf19	0	0	4	2	4.3814	-3.1645	0.0774575	0.194208
Ogn	0	0	3	3	4.37512	-3.16474	0.0742914	0.188245
Adam21	0	0	2	4	4.36964	-3.16499	0.0758243	0.191181
Il31ra	0	0	2	4	4.36963	-3.16499	0.0758643	0.191223
Gsto2	0	0	2	4	4.36962	-3.16499	0.0758805	0.191234
Amotl2	0	0	2	4	4.36962	-3.16499	0.0759084	0.19125
Pcdh17	0	0	1	5	4.35966	-3.16523	0.0842095	0.207216
Rbp1	0	0	1	5	4.35966	-3.16523	0.0842172	0.207216
Maats1	0	0	1	5	4.35965	-3.16523	0.0842393	0.207216
Bco2	0	0	1	5	4.35964	-3.16523	0.0842632	0.207216
Mylk3	0	0	0	6	4.33678	-3.16548	0.112904	0.259423
Tnnt2	0	0	0	6	4.33678	-3.16548	0.112904	0.259423
Asb17	0	0	5	0	4.16316	-3.27075	0.181947	0.368949
Igsf9b	0	0	5	0	4.16316	-3.27075	0.181947	0.368949
Kif19a	0	0	5	0	4.16316	-3.27075	0.181947	0.368949
Pipox	0	0	5	0	4.16316	-3.27075	0.181947	0.368949
Gm13889	0	0	4	1	4.13988	-3.271	0.152748	0.324009
Otof	0	0	4	1	4.13988	-3.271	0.152738	0.324009
Ecel1	0	0	4	1	4.13981	-3.271	0.152572	0.323791
Antxr1	0	0	3	2	4.12907	-3.27125	0.142233	0.308757
Arhgap23	0	0	3	2	4.12906	-3.27125	0.142197	0.30872
Zfp30	0	0	3	2	4.12906	-3.27125	0.142169	0.3087
Wnt9a	0	0	3	2	4.12906	-3.27125	0.142168	0.3087
Bhlhe41	0	0	3	2	4.12906	-3.27125	0.142167	0.3087
C130079G13Rik	0	0	3	2	4.12905	-3.27125	0.142158	0.3087
Wnt8b	0	0	2	3	4.12295	-3.27149	0.141234	0.307875
Gys2	0	0	2	3	4.12294	-3.27149	0.14124	0.307875
Col14a1	0	0	2	3	4.12294	-3.27149	0.141245	0.307875
Gm17762	0	0	2	3	4.12294	-3.27149	0.141254	0.307875
Catsper3	0	0	2	3	4.12294	-3.27149	0.141265	0.307875
Trim6	0	0	2	3	4.12294	-3.27149	0.14127	0.307875
4930503E24Rik	0	0	2	3	4.12294	-3.27149	0.14128	0.307875
Eltd1	0	0	2	3	4.12294	-3.27149	0.141284	0.307875
Snord35a	0	0	2	3	4.12294	-3.27149	0.141292	0.307875
Lims2	0	0	1	4	4.11426	-3.27174	0.148594	0.317194
Kel	0	0	1	4	4.11426	-3.27174	0.148603	0.317194
Stfa2	0	0	0	5	4.09141	-3.27198	0.181271	0.368631
Galnt5	0	0	0	5	4.09139	-3.27198	0.181333	0.368712
Atp12a	0	0	0	5	4.09136	-3.27198	0.18141	0.368823
Akr1b7	0	0	4	0	3.8567	-3.38606	0.181006	0.36823
Kcnq2	0	0	4	0	3.85665	-3.38606	0.18089	0.368085
Mfap3l	0	0	4	0	3.85662	-3.38606	0.180806	0.367961
Sel1l3	0	0	4	0	3.85658	-3.38606	0.180681	0.367751
Shc3	0	0	4	0	3.85654	-3.38606	0.180593	0.367665
Tmem232	0	0	4	0	3.85649	-3.38606	0.180451	0.367512
Btc	0	0	3	1	3.83339	-3.38631	0.274434	0.497272
Otog	0	0	3	1	3.83338	-3.38631	0.274415	0.497272
Zan	0	0	3	1	3.83337	-3.38631	0.274396	0.497272
Slc38a3	0	0	3	1	3.83337	-3.38631	0.274376	0.497272
Ckmt1	0	0	2	2	3.82443	-3.38655	0.268053	0.488744
Cmbl	0	0	2	2	3.82443	-3.38655	0.268026	0.488744
Cyp27b1	0	0	2	2	3.82443	-3.38655	0.267999	0.488744
4921536K21Rik	0	0	2	2	3.82443	-3.38655	0.267994	0.488744
Dhrs9	0	0	2	2	3.82443	-3.38655	0.267985	0.488744
Actc1	0	0	2	2	3.82443	-3.38655	0.26797	0.488744
B230319C09Rik	0	0	2	2	3.82443	-3.38655	0.267969	0.488744
Aox2	0	0	2	2	3.82443	-3.38655	0.267966	0.488744
A330102I10Rik	0	0	2	2	3.82443	-3.38655	0.267965	0.488744
Gm10058+Gm10096+Gm10147+Gm10230+Gm10486+Gm10487+Gm10488+Gm14632+Gm14819+Gm4836	0	0	2	2	3.82443	-3.38655	0.267963	0.488744
4933416M07Rik	0	0	2	2	3.82443	-3.38655	0.267953	0.488744
Gm10058+Gm10096+Gm10147+Gm10230+Gm10486+Gm10487+Gm14632+Gm14819+Gm4836	0	0	2	2	3.82443	-3.38655	0.267923	0.488744
Slc7a13	0	0	2	2	3.82443	-3.38655	0.267918	0.488744
Ube2u	0	0	2	2	3.82443	-3.38655	0.267889	0.488744
Syt7	0	0	2	2	3.82443	-3.38655	0.267884	0.488744
Gm10058+Gm10096+Gm10147+Gm10230+Gm10486+Gm14632+Gm14819	0	0	2	2	3.82443	-3.38655	0.267883	0.488744
Gm6121	0	0	2	2	3.82443	-3.38655	0.267863	0.488744
Hmgcs2	0	0	2	2	3.82443	-3.38655	0.267861	0.488744
Ifitm5	0	0	2	2	3.82443	-3.38655	0.26786	0.488744
Npr2	0	0	2	2	3.82443	-3.38655	0.267855	0.488744
Tbx2	0	0	2	2	3.82442	-3.38655	0.267847	0.488744
Iqcf1	0	0	2	2	3.82442	-3.38655	0.267826	0.488744
Pcdhb14	0	0	2	2	3.82442	-3.38655	0.267819	0.488744
Wnt6	0	0	1	3	3.81657	-3.3868	0.272033	0.494333
Samd7	0	0	1	3	3.81656	-3.3868	0.272079	0.494333
Necab1	0	0	1	3	3.81655	-3.3868	0.272123	0.494333
Naalad2	0	0	1	3	3.81654	-3.3868	0.272137	0.494333
Arhgef25	0	0	1	3	3.81654	-3.3868	0.272168	0.494333
4933427G17Rik	0	0	1	3	3.81653	-3.3868	0.272175	0.494333
4931408D14Rik	0	0	1	3	3.81653	-3.3868	0.272198	0.494333
Wisp2	0	0	0	4	3.79602	-3.38705	0.299635	0.529152
Tex13	0	0	0	4	3.79598	-3.38705	0.299745	0.529167
Npm2	0	0	0	4	3.79595	-3.38705	0.299806	0.529168
Porcn	0	0	0	4	3.79594	-3.38705	0.299851	0.529191
Myh7b	0	0	0	4	3.79591	-3.38705	0.299912	0.529217
Mertk	0	0	0	4	3.79589	-3.38705	0.299991	0.529217
Kif27	0	0	0	4	3.79587	-3.38705	0.300033	0.529217
Lhx9	0	0	0	4	3.79587	-3.38705	0.300036	0.529217
Kcna10	0	0	0	4	3.79586	-3.38705	0.30006	0.529217
Gm364	0	0	0	4	3.79582	-3.38705	0.300171	0.529298
Gm1661	0	0	0	4	3.79577	-3.38705	0.300291	0.529395
Dbx1	0	0	0	4	3.79573	-3.38705	0.300405	0.529539
Snord55	1	0	7	15	3.58046	-2.023	0.00129868	0.00665879
Tnnc2	1	0	12	9	3.52739	-2.06871	0.00104682	0.00552515
Bai2	1	0	9	12	3.52084	-2.06943	0.00152278	0.00764244
A430105I19Rik	0	0	3	0	3.46973	-3.51142	0.304845	0.532542
Adamts20	0	0	3	0	3.46969	-3.51142	0.30471	0.532477
Adap2	0	0	3	0	3.46963	-3.51142	0.304552	0.532429
Btn1a1	0	0	3	0	3.4696	-3.51142	0.304462	0.532385
Cacna2d1	0	0	3	0	3.46958	-3.51142	0.304409	0.532363
Ccdc149	0	0	3	0	3.46952	-3.51142	0.304248	0.532296
Dact1	0	0	3	0	3.46948	-3.51142	0.304137	0.532277
Efhd1	0	0	3	0	3.46943	-3.51142	0.304002	0.532264
Esp24	0	0	3	0	3.46941	-3.51142	0.303941	0.532253
Fzd1	0	0	3	0	3.46937	-3.51142	0.303832	0.532195
Fam219aos	0	0	3	0	3.46935	-3.51142	0.303783	0.532195
Hgd	0	0	3	0	3.46935	-3.51142	0.303773	0.532195
Igdcc3	0	0	3	0	3.4693	-3.51142	0.303627	0.532195
Igsf5	0	0	3	0	3.46929	-3.51142	0.303605	0.532195
Lhb	0	0	3	0	3.46923	-3.51142	0.303446	0.532089
Lmtk3	0	0	3	0	3.46922	-3.51142	0.303405	0.532074
Mmp28	0	0	3	0	3.46917	-3.51142	0.303261	0.531935
Nlrp3	0	0	3	0	3.46913	-3.51142	0.303149	0.531909
Snora34	0	0	3	0	3.4691	-3.51142	0.303074	0.531881
1700095A21Rik	0	0	2	1	3.44784	-3.51167	0.27584	0.498273
2410003L11Rik	0	0	2	1	3.44783	-3.51167	0.275803	0.498273
Hephl1	0	0	2	1	3.44783	-3.51167	0.275773	0.498273
Agmat	0	0	2	1	3.44783	-3.51167	0.275772	0.498273
4930425O10Rik	0	0	2	1	3.44782	-3.51167	0.275746	0.498273
Cav2	0	0	2	1	3.44782	-3.51167	0.275746	0.498273
Nptx2	0	0	2	1	3.44782	-3.51167	0.275741	0.498273
Mapk10	0	0	2	1	3.44782	-3.51167	0.275732	0.498273
Ccdc83	0	0	2	1	3.44782	-3.51167	0.275705	0.498273
Adprhl1	0	0	2	1	3.44781	-3.51167	0.2757	0.498273
4930538K18Rik	0	0	2	1	3.44781	-3.51167	0.275685	0.498273
Prr15	0	0	2	1	3.44781	-3.51167	0.275683	0.498273
D830013O20Rik	0	0	2	1	3.44781	-3.51167	0.275675	0.498273
Adamts15	0	0	2	1	3.44781	-3.51167	0.275666	0.498273
Fndc3c1	0	0	2	1	3.4478	-3.51167	0.275633	0.498273
Spo11	0	0	2	1	3.4478	-3.51167	0.275621	0.498273
Strc	0	0	2	1	3.4478	-3.51167	0.275604	0.498273
Gm5544	0	0	2	1	3.4478	-3.51167	0.275593	0.498273
Grm8	0	0	2	1	3.44779	-3.51167	0.275586	0.498273
Sspn	0	0	2	1	3.44779	-3.51167	0.275569	0.498273
Tekt5	0	0	2	1	3.44779	-3.51167	0.275545	0.498273
Zdbf2	0	0	1	2	3.43838	-3.51192	0.516325	0.754258
Trpa1	0	0	1	2	3.43837	-3.51192	0.516358	0.754258
Tmem47	0	0	1	2	3.43837	-3.51192	0.51639	0.754258
Stpg2	0	0	1	2	3.43836	-3.51192	0.516419	0.754258
Stmn3	0	0	1	2	3.43835	-3.51192	0.51645	0.754258
Spata45	0	0	1	2	3.43835	-3.51192	0.516458	0.754258
Sptbn4	0	0	1	2	3.43835	-3.51192	0.516465	0.754258
Raet1d	0	0	1	2	3.43835	-3.51192	0.516486	0.754258
Paqr9	0	0	1	2	3.43834	-3.51192	0.516525	0.754258
Mmrn2	0	0	1	2	3.43834	-3.51192	0.516543	0.754258
Mir491	0	0	1	2	3.43833	-3.51192	0.51655	0.754258
Klk1b27	0	0	1	2	3.43833	-3.51192	0.516551	0.754258
Olfr543	0	0	1	2	3.43833	-3.51192	0.516554	0.754258
Mmp24	0	0	1	2	3.43833	-3.51192	0.516582	0.754258
Med9os	0	0	1	2	3.43833	-3.51192	0.516584	0.754258
Itln1	0	0	1	2	3.43833	-3.51192	0.516584	0.754258
Neurl1a	0	0	1	2	3.43833	-3.51192	0.516588	0.754258
Kcnj5	0	0	1	2	3.43833	-3.51192	0.516591	0.754258
Iqcf4	0	0	1	2	3.43832	-3.51192	0.516609	0.754258
Igfbp2	0	0	1	2	3.43832	-3.51192	0.516636	0.754258
Cyp2j13	0	0	1	2	3.43832	-3.51192	0.516639	0.754258
Gtf2a1l	0	0	1	2	3.43832	-3.51192	0.516644	0.754258
Hoxa1	0	0	1	2	3.43831	-3.51192	0.516655	0.754258
Cyct	0	0	1	2	3.43831	-3.51192	0.51666	0.754258
Gm12522	0	0	1	2	3.43831	-3.51192	0.516665	0.754258
Gabrr1	0	0	1	2	3.43831	-3.51192	0.516681	0.754258
AK129341	0	0	1	2	3.43831	-3.51192	0.51669	0.754258
Dmbx1	0	0	1	2	3.4383	-3.51192	0.516708	0.754258
Fam83c	0	0	1	2	3.4383	-3.51192	0.516714	0.754258
A730082K24Rik	0	0	1	2	3.4383	-3.51192	0.516721	0.754258
9230102O04Rik	0	0	1	2	3.4383	-3.51192	0.51674	0.754258
4930483J18Rik	0	0	1	2	3.43829	-3.51192	0.516775	0.754258
1700020N18Rik	0	0	1	2	3.43828	-3.51192	0.516815	0.754258
Zfp57	0	0	0	3	3.41834	-3.51216	0.535394	0.754258
Tex12	0	0	0	3	3.41833	-3.51216	0.535412	0.754258
Cdkn2a	0	0	0	3	3.4183	-3.51216	0.535469	0.754258
Dlgap2	0	0	0	3	3.41829	-3.51216	0.535492	0.754258
Cfhr1	0	0	0	3	3.41829	-3.51216	0.535493	0.754258
Slc22a13	0	0	0	3	3.41829	-3.51216	0.535497	0.754258
Col6a3	0	0	0	3	3.41826	-3.51216	0.535552	0.754258
Cd300c	0	0	0	3	3.41826	-3.51216	0.535564	0.754258
Runx1t1	0	0	0	3	3.41826	-3.51216	0.535565	0.754258
Olfr658	0	0	0	3	3.41825	-3.51216	0.535575	0.754258
Coch	0	0	0	3	3.41824	-3.51216	0.535589	0.754258
Opalin	0	0	0	3	3.41824	-3.51216	0.535591	0.754258
Ccdc183	0	0	0	3	3.41823	-3.51216	0.535627	0.754258
Obp2a	0	0	0	3	3.4182	-3.51216	0.53567	0.754258
Adm2	0	0	0	3	3.41818	-3.51216	0.535723	0.754258
Nrl	0	0	0	3	3.41816	-3.51216	0.535768	0.754258
Abca4	0	0	0	3	3.41813	-3.51216	0.535815	0.754258
Gm15319+Gm21119	0	0	0	3	3.41811	-3.51216	0.535874	0.754258
Fam26d	0	0	0	3	3.4181	-3.51216	0.535888	0.754258
4933425L06Rik	0	0	0	3	3.41809	-3.51216	0.535901	0.754258
Fbxo16	0	0	0	3	3.41809	-3.51216	0.535912	0.754258
Foxc1	0	0	0	3	3.41806	-3.51216	0.535966	0.754258
Elovl2	0	1	8	11	3.37688	-2.16831	0.00257009	0.0119247
Tgfbr3l	1	0	13	4	3.24899	-2.27331	0.0170376	0.0582751
Il3	48	38	614	590	3.17801	3.24594	4.8e-61	2.24e-58
Gm4956	2	1	14	26	3.01628	-1.30921	4.93e-05	0.000381121
Snora74a	0	2	14	13	3.00408	-1.76746	0.000464438	0.00272397
Cma1	4	7	75	62	2.98937	0.286612	2.28e-12	5.91e-11
Enam	0	1	9	5	2.95398	-2.44985	0.0226226	0.0735459
Cxcl2	0	1	7	7	2.94728	-2.45033	0.0192396	0.0644184
Gm20098	1	0	6	8	2.94655	-2.45066	0.0193142	0.0646283
1700012B09Rik	0	0	2	0	2.9427	-3.64875	0.536785	0.754258
4930471M09Rik	0	0	2	0	2.9427	-3.64875	0.536785	0.754258
4930544D05Rik	0	0	2	0	2.9427	-3.64875	0.536785	0.754258
4930545L23Rik	0	0	2	0	2.9427	-3.64875	0.536785	0.754258
A330076C08Rik	0	0	2	0	2.9427	-3.64875	0.536785	0.754258
Acpt	0	0	2	0	2.9427	-3.64875	0.536785	0.754258
Actl7b	0	0	2	0	2.9427	-3.64875	0.536785	0.754258
Adcy1	0	0	2	0	2.9427	-3.64875	0.536785	0.754258
Best3	0	0	2	0	2.9427	-3.64875	0.536785	0.754258
C4bp	0	0	2	0	2.9427	-3.64875	0.536785	0.754258
C77370	0	0	2	0	2.9427	-3.64875	0.536785	0.754258
Car3	0	0	2	0	2.9427	-3.64875	0.536785	0.754258
Ccdc33	0	0	2	0	2.9427	-3.64875	0.536785	0.754258
Cd59b	0	0	2	0	2.9427	-3.64875	0.536785	0.754258
Cdh2	0	0	2	0	2.9427	-3.64875	0.536785	0.754258
Cfap53	0	0	2	0	2.9427	-3.64875	0.536785	0.754258
Cyp7b1	0	0	2	0	2.9427	-3.64875	0.536785	0.754258
Entpd3	0	0	2	0	2.9427	-3.64875	0.536785	0.754258
F630042J09Rik	0	0	2	0	2.9427	-3.64875	0.536785	0.754258
Fam71f2	0	0	2	0	2.9427	-3.64875	0.536785	0.754258
Glod5	0	0	2	0	2.9427	-3.64875	0.536785	0.754258
Gm11544	0	0	2	0	2.9427	-3.64875	0.536785	0.754258
Gm13298	0	0	2	0	2.9427	-3.64875	0.536785	0.754258
Gm16863	0	0	2	0	2.9427	-3.64875	0.536785	0.754258
Gm2012	0	0	2	0	2.9427	-3.64875	0.536785	0.754258
Grpr	0	0	2	0	2.9427	-3.64875	0.536785	0.754258
Gsdma2	0	0	2	0	2.9427	-3.64875	0.536785	0.754258
Ifna14	0	0	2	0	2.9427	-3.64875	0.536785	0.754258
Il19	0	0	2	0	2.9427	-3.64875	0.536785	0.754258
Kif4-ps	0	0	2	0	2.9427	-3.64875	0.536785	0.754258
Klf15	0	0	2	0	2.94265	-3.64875	0.536676	0.754258
Myrf	0	0	2	0	2.94262	-3.64875	0.536611	0.754258
Muc4	0	0	2	0	2.94259	-3.64875	0.536545	0.754258
LOC100861615	0	0	2	0	2.94258	-3.64875	0.536526	0.754258
Mgat4e	0	0	2	0	2.94257	-3.64875	0.536509	0.754258
Nckap5	0	0	2	0	2.94257	-3.64875	0.536494	0.754258
Otogl	0	0	2	0	2.94255	-3.64875	0.536449	0.754258
Lrrtm1	0	0	2	0	2.94254	-3.64875	0.53643	0.754258
Pde3a	0	0	2	0	2.94252	-3.64875	0.536391	0.754258
Ppp1r27	0	0	2	0	2.94252	-3.64875	0.536374	0.754258
Scara3	0	0	2	0	2.94251	-3.64875	0.536371	0.754258
Ltb4r2	0	0	2	0	2.94248	-3.64875	0.536299	0.754258
Serpinf2	0	0	2	0	2.94247	-3.64875	0.536266	0.754258
Shisa7	0	0	2	0	2.94246	-3.64875	0.536251	0.754258
Prss56	0	0	2	0	2.94246	-3.64875	0.536242	0.754258
Slc44a5	0	0	2	0	2.9424	-3.64875	0.536118	0.754258
Slc6a15	0	0	2	0	2.94233	-3.64875	0.535968	0.754258
Slx	0	0	2	0	2.94231	-3.64875	0.535921	0.754258
Spata31d1a	0	0	2	0	2.94227	-3.64875	0.535824	0.754258
Spata31d1d	0	0	2	0	2.94221	-3.64875	0.535683	0.754258
Spsb4	0	0	2	0	2.94215	-3.64875	0.535551	0.754258
Spata9	0	0	2	0	2.94214	-3.64875	0.535534	0.754258
Tmem92	0	0	2	0	2.94213	-3.64875	0.535519	0.754258
Trem2	0	0	2	0	2.94207	-3.64875	0.535371	0.754258
Triqk	0	0	2	0	2.942	-3.64875	0.535233	0.754258
Tspan8	0	0	2	0	2.94199	-3.64875	0.53521	0.754258
Ushbp1	0	0	2	0	2.94199	-3.64875	0.535201	0.754258
1700101I11Rik	0	0	1	1	2.92278	-3.649	0.520191	0.754258
1700003G18Rik	0	0	1	1	2.92278	-3.649	0.520163	0.754258
4930455C13Rik	0	0	1	1	2.92278	-3.649	0.520119	0.754258
4933424G05Rik	0	0	1	1	2.92278	-3.649	0.520119	0.754258
5830418P13Rik	0	0	1	1	2.92278	-3.649	0.520063	0.754258
0610043K17Rik	0	0	1	1	2.92278	-3.649	0.520043	0.754258
A630019I02Rik	0	0	1	1	2.92278	-3.649	0.520008	0.754258
AI661453	0	0	1	1	2.92278	-3.649	0.519998	0.754258
Aldh3b2	0	0	1	1	2.92278	-3.649	0.519967	0.754258
Ampd1	0	0	1	1	2.92277	-3.649	0.519917	0.754258
Asic4	0	0	1	1	2.92277	-3.649	0.519869	0.754258
BC028528	0	0	1	1	2.92277	-3.649	0.51982	0.754258
Fam46b	0	0	1	1	2.92277	-3.649	0.519786	0.754258
Car10	0	0	1	1	2.92277	-3.649	0.519775	0.754258
Cdcp2	0	0	1	1	2.92277	-3.649	0.519752	0.754258
Foxp2	0	0	1	1	2.92277	-3.649	0.519738	0.754258
Fam209	0	0	1	1	2.92277	-3.649	0.519717	0.754258
Gm19466	0	0	1	1	2.92277	-3.649	0.51969	0.754258
Coro6	0	0	1	1	2.92277	-3.649	0.51969	0.754258
Cldn23	0	0	1	1	2.92277	-3.649	0.519686	0.754258
Gm5936	0	0	1	1	2.92277	-3.649	0.519676	0.754258
Gm3139	0	0	1	1	2.92277	-3.649	0.519676	0.754258
Gm3286	0	0	1	1	2.92277	-3.649	0.519672	0.754258
Gm4907	0	0	1	1	2.92277	-3.649	0.519668	0.754258
Col4a1	0	0	1	1	2.92277	-3.649	0.519649	0.754258
E030018B13Rik	0	0	1	1	2.92277	-3.649	0.519647	0.754258
Dthd1	0	0	1	1	2.92277	-3.649	0.519636	0.754258
Klk1b4	0	0	1	1	2.92277	-3.649	0.519619	0.754258
L1td1	0	0	1	1	2.92276	-3.649	0.519572	0.754258
Mfap5	0	0	1	1	2.92276	-3.649	0.519543	0.754258
Mro	0	0	1	1	2.92276	-3.649	0.519542	0.754258
Lum	0	0	1	1	2.92276	-3.649	0.519526	0.754258
Mtag2	0	0	1	1	2.92276	-3.649	0.51948	0.754258
Myom3	0	0	1	1	2.92276	-3.649	0.519459	0.754258
Myo16	0	0	1	1	2.92276	-3.649	0.519418	0.754258
Olfr291	0	0	1	1	2.92276	-3.649	0.519418	0.754258
Rai2	0	0	1	1	2.92276	-3.649	0.519352	0.754258
Ptch2	0	0	1	1	2.92276	-3.649	0.519352	0.754258
Prdm13	0	0	1	1	2.92276	-3.649	0.519351	0.754258
Rgs13	0	0	1	1	2.92276	-3.649	0.519312	0.754258
Rims4	0	0	1	1	2.92276	-3.649	0.519269	0.754258
Scn8a	0	0	1	1	2.92275	-3.649	0.519214	0.754258
Slc15a2	0	0	1	1	2.92275	-3.649	0.519159	0.754258
Tktl1	0	0	1	1	2.92275	-3.649	0.519147	0.754258
Vmn2r91	0	0	1	1	2.92275	-3.649	0.519134	0.754258
Tbx6	0	0	1	1	2.92275	-3.649	0.519123	0.754258
Syce3	0	0	1	1	2.92275	-3.649	0.519108	0.754258
Snord95	0	0	1	1	2.92275	-3.649	0.519104	0.754258
Tmprss11g	0	0	1	1	2.92275	-3.649	0.519104	0.754258
Vmn2r100	0	0	1	1	2.92275	-3.649	0.519098	0.754258
Zfp334	0	0	1	1	2.92275	-3.649	0.519074	0.754258
Wnt16	0	0	1	1	2.92275	-3.649	0.519071	0.754258
1500017E21Rik	0	0	0	2	2.90387	-3.64925	0.536785	0.754258
1700122O11Rik	0	0	0	2	2.90387	-3.64925	0.536785	0.754258
4930414N06Rik	0	0	0	2	2.90387	-3.64925	0.536785	0.754258
4930455D15Rik	0	0	0	2	2.90387	-3.64925	0.536785	0.754258
4930526L06Rik	0	0	0	2	2.90387	-3.64925	0.536785	0.754258
4930593A02Rik	0	0	0	2	2.90387	-3.64925	0.536785	0.754258
5430416O09Rik	0	0	0	2	2.90387	-3.64925	0.536785	0.754258
9130019P16Rik	0	0	0	2	2.90387	-3.64925	0.536785	0.754258
A530065N20Rik	0	0	0	2	2.90387	-3.64925	0.536785	0.754258
A930003A15Rik	0	0	0	2	2.90387	-3.64925	0.536785	0.754258
Ablim3	0	0	0	2	2.90387	-3.64925	0.536785	0.754258
Adamtsl1	0	0	0	2	2.90387	-3.64925	0.536785	0.754258
Agt	0	0	0	2	2.90387	-3.64925	0.536785	0.754258
Angptl1	0	0	0	2	2.90387	-3.64925	0.536785	0.754258
Arhgef16	0	0	0	2	2.90387	-3.64925	0.536785	0.754258
Bcl2l10	0	0	0	2	2.90387	-3.64925	0.536785	0.754258
Bpi	0	0	0	2	2.90387	-3.64925	0.536785	0.754258
Ccdc136	0	0	0	2	2.90387	-3.64925	0.536785	0.754258
Ccin	0	0	0	2	2.90387	-3.64925	0.536785	0.754258
Cd209d	0	0	0	2	2.90387	-3.64925	0.536785	0.754258
Cd300e	0	0	0	2	2.90387	-3.64925	0.536785	0.754258
Ces2e	0	0	0	2	2.90387	-3.64925	0.536785	0.754258
Cib3	0	0	0	2	2.90387	-3.64925	0.536785	0.754258
Cnga4	0	0	0	2	2.90387	-3.64925	0.536785	0.754258
Col11a1	0	0	0	2	2.90387	-3.64925	0.536785	0.754258
Col16a1	0	0	0	2	2.90387	-3.64925	0.536785	0.754258
Col4a6	0	0	0	2	2.90387	-3.64925	0.536785	0.754258
Cpvl	0	0	0	2	2.90387	-3.64925	0.536785	0.754258
Cyp27a1	0	0	0	2	2.90387	-3.64925	0.536785	0.754258
D330050G23Rik	0	0	0	2	2.90387	-3.64925	0.536785	0.754258
Dcaf12l2	0	0	0	2	2.90387	-3.64925	0.536785	0.754258
Dmrt2	0	0	0	2	2.90387	-3.64925	0.536785	0.754258
Enkur	0	0	0	2	2.90387	-3.64925	0.536785	0.754258
Fam166b	0	0	0	2	2.90387	-3.64925	0.536785	0.754258
Fam3b	0	0	0	2	2.90387	-3.64925	0.536785	0.754258
Fam71d	0	0	0	2	2.90387	-3.64925	0.536785	0.754258
Fetub	0	0	0	2	2.90387	-3.64925	0.536785	0.754258
Fgf6	0	0	0	2	2.90387	-3.64925	0.536785	0.754258
Flrt3	0	0	0	2	2.90387	-3.64925	0.536785	0.754258
Gdf15	0	0	0	2	2.90387	-3.64925	0.536785	0.754258
Gm1604b	0	0	0	2	2.90387	-3.64925	0.536785	0.754258
Gm5082	0	0	0	2	2.90387	-3.64925	0.536785	0.754258
Gm5868	0	0	0	2	2.90387	-3.64925	0.536785	0.754258
Gm5934	0	0	0	2	2.90387	-3.64925	0.536785	0.754258
Gm6277	0	0	0	2	2.90387	-3.64925	0.536785	0.754258
Gm9054	0	0	0	2	2.90387	-3.64925	0.536785	0.754258
Gpa33	0	0	0	2	2.90387	-3.64925	0.536785	0.754258
Gsdma	0	0	0	2	2.90387	-3.64925	0.536785	0.754258
Gzmd	0	0	0	2	2.90387	-3.64925	0.536785	0.754258
Hbb-y	0	0	0	2	2.90387	-3.64925	0.536785	0.754258
Hoxa6	0	0	0	2	2.90387	-3.64925	0.536785	0.754258
Klk1b3	0	0	0	2	2.90387	-3.64925	0.536785	0.754258
Krt23	0	0	0	2	2.90387	-3.64925	0.536785	0.754258
Krt80	0	0	0	2	2.90387	-3.64925	0.536785	0.754258
Matn1	0	0	0	2	2.90387	-3.64925	0.536785	0.754258
Megf6	0	0	0	2	2.90387	-3.64925	0.536785	0.754258
Mir18	0	0	0	2	2.90387	-3.64925	0.536785	0.754258
Mir1966	0	0	0	2	2.90387	-3.64925	0.536785	0.754258
Mir1982	0	0	0	2	2.90387	-3.64925	0.536785	0.754258
Mir3077	0	0	0	2	2.90387	-3.64925	0.536785	0.754258
Mmel1	0	0	0	2	2.90387	-3.64925	0.536785	0.754258
Mmp21	0	0	0	2	2.90387	-3.64925	0.536785	0.754258
Morc1	0	0	0	2	2.90387	-3.64925	0.536785	0.754258
Morn3	0	0	0	2	2.90387	-3.64925	0.536785	0.754258
Mybpc2	0	0	0	2	2.90387	-3.64925	0.536785	0.754258
Neto1	0	0	0	2	2.90387	-3.64925	0.536785	0.754258
Nptx1	0	0	0	2	2.90387	-3.64925	0.536785	0.754258
Orm1	0	0	0	2	2.90387	-3.64925	0.536785	0.754258
P2rx6	0	0	0	2	2.90387	-3.64925	0.536785	0.754258
Pcdhb16	0	0	0	2	2.90387	-3.64925	0.536785	0.754258
Pdia2	0	0	0	2	2.90387	-3.64925	0.536785	0.754258
Plch1	0	0	0	2	2.90387	-3.64925	0.536785	0.754258
Pramel3	0	0	0	2	2.90387	-3.64925	0.536785	0.754258
Prelp	0	0	0	2	2.90387	-3.64925	0.536785	0.754258
Prok2	0	0	0	2	2.90387	-3.64925	0.536785	0.754258
Prune2	0	0	0	2	2.90387	-3.64925	0.536785	0.754258
Ptgis	0	0	0	2	2.90387	-3.64925	0.536785	0.754258
Ptprm	0	0	0	2	2.90387	-3.64925	0.536785	0.754258
Rnu11	0	0	0	2	2.90387	-3.64925	0.536785	0.754258
Sh2d1b2	0	0	0	2	2.90387	-3.64925	0.536785	0.754258
Sh3rf2	0	0	0	2	2.90387	-3.64925	0.536785	0.754258
Sim2	0	0	0	2	2.90387	-3.64925	0.536785	0.754258
Slc10a4	0	0	0	2	2.90387	-3.64925	0.536785	0.754258
Slc22a1	0	0	0	2	2.90387	-3.64925	0.536785	0.754258
Snord49b	0	0	0	2	2.90387	-3.64925	0.536785	0.754258
Sntg2	0	0	0	2	2.90387	-3.64925	0.536785	0.754258
Spon2	0	0	0	2	2.90387	-3.64925	0.536785	0.754258
Sstr2	0	0	0	2	2.90387	-3.64925	0.536785	0.754258
Stac2	0	0	0	2	2.90387	-3.64925	0.536785	0.754258
Stfa3	0	0	0	2	2.90387	-3.64925	0.536785	0.754258
Tcte2	0	0	0	2	2.90387	-3.64925	0.536785	0.754258
Trpm5	0	0	0	2	2.90387	-3.64925	0.536785	0.754258
Ttll10	0	0	0	2	2.90387	-3.64925	0.536785	0.754258
Wipf3	0	0	0	2	2.90387	-3.64925	0.536785	0.754258
Mxra7	0	1	13	0	2.89426	-2.5126	0.045428	0.128605
Tm6sf2	0	1	5	8	2.8383	-2.51454	0.0325209	0.0987132
Pld1	0	1	3	10	2.82619	-2.51502	0.0429116	0.122984
Gsc2	0	1	8	4	2.73761	-2.58052	0.0582893	0.155457
Scg2	1	0	7	5	2.73516	-2.58085	0.0526853	0.144133
Shisa3	1	0	5	7	2.729	-2.58133	0.0511238	0.140804
Moxd1	0	1	5	7	2.727	-2.58124	0.0511584	0.140812
1700110K17Rik	1	0	4	8	2.72559	-2.58158	0.0539929	0.146874
Try10	2	0	14	8	2.72365	-1.97511	0.00450689	0.0192953
Smyd1	0	2	12	10	2.71319	-1.97541	0.00327089	0.0146804
Styk1	0	2	11	11	2.71117	-1.97564	0.00307769	0.0139706
Afap1l1	2	1	20	11	2.67246	-1.58444	0.000491044	0.00284935
2210408F21Rik	1	1	12	9	2.64959	-2.0209	0.00324939	0.014604
Gzmb	1592	1686	16577	14756	2.63073	7.91492	2.14e-111	3.18e-108
Gp1bb	0	1	7	4	2.61296	-2.65074	0.0872224	0.21229
2610528A11Rik	0	1	5	6	2.60602	-2.65123	0.0813986	0.201951
Tmem255a	0	1	3	8	2.59688	-2.65171	0.0908892	0.2189
H2-M5	1	0	1	10	2.57801	-2.65229	0.0608729	0.160777
Wdr63	0	1	10	0	2.52041	-2.7236	0.0818718	0.202738
Tagln3	0	1	1	9	2.44	-2.72579	0.0821989	0.203271
4930428O21Rik	2	3	24	19	2.43055	-1.17213	7.04e-05	0.000519201
Armc2	2	0	5	13	2.41738	-2.1683	0.0176444	0.0600515
Serping1	5	3	42	24	2.40122	-0.625315	2.01e-05	0.000172426
Six1	8	11	72	80	2.35438	0.483098	1.1e-11	2.62e-10
Nol3	0	1	7	2	2.34155	-2.80192	0.0652603	0.170135
Ric3	0	1	7	2	2.34153	-2.80192	0.065219	0.170054
2010107G23Rik	0	3	8	17	2.33866	-1.80711	0.00533309	0.0222668
Atoh8	2	9	50	37	2.33545	-0.25906	1.63e-06	1.79e-05
Prss35	0	1	5	4	2.32813	-2.80241	0.2049	0.405111
Dnaaf1	1	0	3	6	2.32319	-2.80299	0.0866856	0.211487
Rdh16	1	0	2	7	2.31674	-2.80323	0.0953167	0.22722
Grhl2	0	1	2	7	2.31257	-2.80314	0.0954863	0.227409
Rhpn2	1	0	1	8	2.30459	-2.80347	0.116853	0.26666
Acbd7	2	1	10	14	2.29223	-1.84707	0.00323907	0.0145736
Vaultrc5	2	0	6	10	2.25718	-2.27417	0.032604	0.0988539
Hap1	3	0	12	11	2.2379	-1.88811	0.00563507	0.0232947
Il27	0	5	13	25	2.23286	-1.30749	0.00140179	0.00712487
4833419F23Rik	6	2	32	26	2.20546	-0.772755	2.95e-05	0.000241783
Slc17a6	6	1	30	20	2.18746	-0.957786	0.000285208	0.00176391
Cited1	1	0	4	4	2.16473	-2.88479	0.085439	0.209446
Mapk12	5	10	58	47	2.16473	0.0101099	2.27e-07	2.98e-06
Pcdhb22	1	0	3	5	2.1609	-2.88504	0.0867003	0.211491
Gm12238	0	1	3	5	2.15815	-2.88495	0.086781	0.21163
Sh2d1b1	0	1	3	5	2.15815	-2.88495	0.0867832	0.21163
Glrp1	1	0	2	6	2.15529	-2.88528	0.0934438	0.223669
Klrg1	2	0	3	12	2.15234	-2.33107	0.0746688	0.189055
Il18	1	0	1	7	2.14436	-2.88553	0.172687	0.355867
Acsl6	17	9	101	74	2.12534	0.707451	7.75e-09	1.29e-07
Iqsec2	8	28	111	134	2.11507	1.16205	3.2e-09	5.61e-08
Csf2	73	45	369	422	2.11313	2.78076	5.81e-27	6.25e-25
1500012K07Rik	0	0	1	0	2.11253	-3.80059	1	1
1600010M07Rik	0	0	1	0	2.11253	-3.80059	1	1
1700003D09Rik	0	0	1	0	2.11253	-3.80059	1	1
1700023F06Rik	0	0	1	0	2.11253	-3.80059	1	1
1700027J07Rik	0	0	1	0	2.11253	-3.80059	1	1
1700028I16Rik	0	0	1	0	2.11253	-3.80059	1	1
1810010D01Rik	0	0	1	0	2.11253	-3.80059	1	1
2010308F09Rik	0	0	1	0	2.11253	-3.80059	1	1
2310015D24Rik	0	0	1	0	2.11253	-3.80059	1	1
2610028H24Rik	0	0	1	0	2.11253	-3.80059	1	1
2810459M11Rik	0	0	1	0	2.11253	-3.80059	1	1
3110015C05Rik	0	0	1	0	2.11253	-3.80059	1	1
4930444M15Rik	0	0	1	0	2.11253	-3.80059	1	1
4930488B22Rik	0	0	1	0	2.11253	-3.80059	1	1
4933405L10Rik	0	0	1	0	2.11253	-3.80059	1	1
4933406M09Rik	0	0	1	0	2.11253	-3.80059	1	1
4933407L21Rik	0	0	1	0	2.11253	-3.80059	1	1
4933417G07Rik	0	0	1	0	2.11253	-3.80059	1	1
4933433H22Rik	0	0	1	0	2.11253	-3.80059	1	1
5930438M14Rik	0	0	1	0	2.11253	-3.80059	1	1
6330410L21Rik	0	0	1	0	2.11253	-3.80059	1	1
9430069I07Rik	0	0	1	0	2.11253	-3.80059	1	1
AF357399	0	0	1	0	2.11253	-3.80059	1	1
AI414108	0	0	1	0	2.11253	-3.80059	1	1
Adcy4	0	0	1	0	2.11253	-3.80059	1	1
Adcy5	0	0	1	0	2.11253	-3.80059	1	1
Amt	0	0	1	0	2.11253	-3.80059	1	1
Ankrd60	0	0	1	0	2.11253	-3.80059	1	1
Aqp4	0	0	1	0	2.11253	-3.80059	1	1
Aspn	0	0	1	0	2.11253	-3.80059	1	1
Atf7ip2	0	0	1	0	2.11253	-3.80059	1	1
Atoh7	0	0	1	0	2.11253	-3.80059	1	1
Atp2c2	0	0	1	0	2.11253	-3.80059	1	1
Atp6v1c2	0	0	1	0	2.11253	-3.80059	1	1
BC051537	0	0	1	0	2.11253	-3.80059	1	1
Bmp2	0	0	1	0	2.11253	-3.80059	1	1
C130060K24Rik	0	0	1	0	2.11253	-3.80059	1	1
Cabp2	0	0	1	0	2.11253	-3.80059	1	1
Cacng6	0	0	1	0	2.11253	-3.80059	1	1
Ccdc42b	0	0	1	0	2.11253	-3.80059	1	1
Ccdc85c	0	0	1	0	2.11253	-3.80059	1	1
Cdh4	0	0	1	0	2.11253	-3.80059	1	1
Chst8	0	0	1	0	2.11253	-3.80059	1	1
Cideb	0	0	1	0	2.11253	-3.80059	1	1
Clec1b	0	0	1	0	2.11253	-3.80059	1	1
Crybb3	0	0	1	0	2.11253	-3.80059	1	1
Cttnbp2	0	0	1	0	2.11253	-3.80059	1	1
Dcdc2b	0	0	1	0	2.11253	-3.80059	1	1
Dcpp1	0	0	1	0	2.11253	-3.80059	1	1
Dio1	0	0	1	0	2.11253	-3.80059	1	1
Dll3	0	0	1	0	2.11253	-3.80059	1	1
Dlx1	0	0	1	0	2.11253	-3.80059	1	1
Dlx4	0	0	1	0	2.11253	-3.80059	1	1
Dmrta2	0	0	1	0	2.11253	-3.80059	1	1
Dnase1l2	0	0	1	0	2.11253	-3.80059	1	1
Dpysl3	0	0	1	0	2.11253	-3.80059	1	1
Dusp27	0	0	1	0	2.11253	-3.80059	1	1
E330034G19Rik	0	0	1	0	2.11253	-3.80059	1	1
Edn3	0	0	1	0	2.11253	-3.80059	1	1
Emx2	0	0	1	0	2.11253	-3.80059	1	1
Enpp3	0	0	1	0	2.11253	-3.80059	1	1
Evx1	0	0	1	0	2.11253	-3.80059	1	1
Fam184a	0	0	1	0	2.11253	-3.80059	1	1
Fam57b	0	0	1	0	2.11253	-3.80059	1	1
Fam71f1	0	0	1	0	2.11253	-3.80059	1	1
Fhod3	0	0	1	0	2.11253	-3.80059	1	1
Fndc1	0	0	1	0	2.11253	-3.80059	1	1
Foxd1	0	0	1	0	2.11253	-3.80059	1	1
G6b	0	0	1	0	2.11253	-3.80059	1	1
Gab1	0	0	1	0	2.11253	-3.80059	1	1
Gabbr2	0	0	1	0	2.11253	-3.80059	1	1
Gdf10	0	0	1	0	2.11253	-3.80059	1	1
Gif	0	0	1	0	2.11253	-3.80059	1	1
Glp1r	0	0	1	0	2.11253	-3.80059	1	1
Gm11413	0	0	1	0	2.11253	-3.80059	1	1
Gm15713	0	0	1	0	2.11253	-3.80059	1	1
Gm5108	0	0	1	0	2.11253	-3.80059	1	1
Gm5382	0	0	1	0	2.11253	-3.80059	1	1
Gpr137c	0	0	1	0	2.11253	-3.80059	1	1
Gpr27	0	0	1	0	2.11253	-3.80059	1	1
Gsdmcl-ps	0	0	1	0	2.11253	-3.80059	1	1
Gsg1	0	0	1	0	2.11253	-3.80059	1	1
Gsx2	0	0	1	0	2.11253	-3.80059	1	1
Gucy1b2	0	0	1	0	2.11253	-3.80059	1	1
Hapln3	0	0	1	0	2.11253	-3.80059	1	1
Heyl	0	0	1	0	2.11253	-3.80059	1	1
Hnf1b	0	0	1	0	2.11253	-3.80059	1	1
Hoxa9	0	0	1	0	2.11253	-3.80059	1	1
Hsd17b1	0	0	1	0	2.11253	-3.80059	1	1
Htr6	0	0	1	0	2.11253	-3.80059	1	1
Il20ra	0	0	1	0	2.11253	-3.80059	1	1
Insc	0	0	1	0	2.11253	-3.80059	1	1
Kcnc2	0	0	1	0	2.11253	-3.80059	1	1
Kcnq3	0	0	1	0	2.11253	-3.80059	1	1
Kif17	0	0	1	0	2.11253	-3.80059	1	1
Kitl	0	0	1	0	2.11253	-3.80059	1	1
Klk11	0	0	1	0	2.11253	-3.80059	1	1
Klra2	0	0	1	0	2.11253	-3.80059	1	1
Klra22	0	0	1	0	2.11253	-3.80059	1	1
Krt1	0	0	1	0	2.11253	-3.80059	1	1
LOC100504608	0	0	1	0	2.11253	-3.80059	1	1
Lrrn2	0	0	1	0	2.11253	-3.80059	1	1
Mas1	0	0	1	0	2.11253	-3.80059	1	1
Masp2	0	0	1	0	2.11253	-3.80059	1	1
Meox1	0	0	1	0	2.11253	-3.80059	1	1
Mir146	0	0	1	0	2.11253	-3.80059	1	1
Mir19a	0	0	1	0	2.11253	-3.80059	1	1
Mir29a	0	0	1	0	2.11253	-3.80059	1	1
Mir425	0	0	1	0	2.11253	-3.80059	1	1
Mir467f	0	0	1	0	2.11253	-3.80059	1	1
Mir680-2	0	0	1	0	2.11253	-3.80059	1	1
Mpz	0	0	1	0	2.11253	-3.80059	1	1
Mt4	0	0	1	0	2.11253	-3.80059	1	1
Mum1l1	0	0	1	0	2.11253	-3.80059	1	1
Myl9	0	0	1	0	2.11253	-3.80059	1	1
Nags	0	0	1	0	2.11253	-3.80059	1	1
Ndn	0	0	1	0	2.11253	-3.80059	1	1
Neil2	0	0	1	0	2.11253	-3.80059	1	1
Npc1l1	0	0	1	0	2.11253	-3.80059	1	1
Nr2e3	0	0	1	0	2.11253	-3.80059	1	1
Nxph3	0	0	1	0	2.11253	-3.80059	1	1
Olfr1065	0	0	1	0	2.11253	-3.80059	1	1
Olfr1297	0	0	1	0	2.11253	-3.80059	1	1
Olfr1373	0	0	1	0	2.11253	-3.80059	1	1
Olfr397	0	0	1	0	2.11253	-3.80059	1	1
Olfr46	0	0	1	0	2.11253	-3.80059	1	1
Olfr538	0	0	1	0	2.11253	-3.80059	1	1
Olfr545	0	0	1	0	2.11253	-3.80059	1	1
Olfr550	0	0	1	0	2.11253	-3.80059	1	1
Pak7	0	0	1	0	2.11253	-3.80059	1	1
Pcdh8	0	0	1	0	2.11253	-3.80059	1	1
Pcsk6	0	0	1	0	2.11253	-3.80059	1	1
Pla2g10	0	0	1	0	2.11253	-3.80059	1	1
Pla2g3	0	0	1	0	2.11253	-3.80059	1	1
Prss44	0	0	1	0	2.11253	-3.80059	1	1
Rab25	0	0	1	0	2.11253	-3.80059	1	1
Rfpl4	0	0	1	0	2.11253	-3.80059	1	1
Rims2	0	0	1	0	2.11253	-3.80059	1	1
Rnf217	0	0	1	0	2.11253	-3.80059	1	1
Rtl1	0	0	1	0	2.11253	-3.80059	1	1
Rtn4r	0	0	1	0	2.11253	-3.80059	1	1
S100b	0	0	1	0	2.11253	-3.80059	1	1
Saa1	0	0	1	0	2.11253	-3.80059	1	1
Scel	0	0	1	0	2.11253	-3.80059	1	1
Sdk1	0	0	1	0	2.11253	-3.80059	1	1
Sema5a	0	0	1	0	2.11253	-3.80059	1	1
Serpinb5	0	0	1	0	2.11253	-3.80059	1	1
Sh3bgr	0	0	1	0	2.11253	-3.80059	1	1
Skint7	0	0	1	0	2.11253	-3.80059	1	1
Slit3	0	0	1	0	2.11253	-3.80059	1	1
Snord47	0	0	1	0	2.11253	-3.80059	1	1
Snord4a	0	0	1	0	2.11253	-3.80059	1	1
Snord52	0	0	1	0	2.11253	-3.80059	1	1
Snord83b	0	0	1	0	2.11253	-3.80059	1	1
Snord91a	0	0	1	0	2.11253	-3.80059	1	1
Snord99	0	0	1	0	2.11253	-3.80059	1	1
Spata17	0	0	1	0	2.11253	-3.80059	1	1
Stoml3	0	0	1	0	2.11253	-3.80059	1	1
Syna	0	0	1	0	2.11253	-3.80059	1	1
Tctex1d1	0	0	1	0	2.11253	-3.80059	1	1
Tgm7	0	0	1	0	2.11253	-3.80059	1	1
Thpo	0	0	1	0	2.11253	-3.80059	1	1
Tmem145	0	0	1	0	2.11253	-3.80059	1	1
Tmigd3	0	0	1	0	2.11253	-3.80059	1	1
Tppp3	0	0	1	0	2.11253	-3.80059	1	1
Tprg	0	0	1	0	2.11253	-3.80059	1	1
Trhr2	0	0	1	0	2.11253	-3.80059	1	1
Tsga13	0	0	1	0	2.11253	-3.80059	1	1
Tssk5	0	0	1	0	2.11253	-3.80059	1	1
Ttc23l	0	0	1	0	2.11253	-3.80059	1	1
Tubb1	0	0	1	0	2.11253	-3.80059	1	1
Unc45b	0	0	1	0	2.11253	-3.80059	1	1
Uts2r	0	0	1	0	2.11253	-3.80059	1	1
Vmn1r223	0	0	1	0	2.11253	-3.80059	1	1
Vmn2r94	0	0	1	0	2.11253	-3.80059	1	1
Vmn2r95	0	0	1	0	2.11253	-3.80059	1	1
Wnt8a	0	0	1	0	2.11253	-3.80059	1	1
Xkr9	0	0	1	0	2.11253	-3.80059	1	1
Zeb2os	0	0	1	0	2.11253	-3.80059	1	1
Spire2	0	3	13	8	2.10904	-1.97426	0.0114766	0.0420621
Galnt14	1	6	21	27	2.10888	-1.00371	0.000299908	0.00184228
Pf4	7	11	73	46	2.09334	0.189572	1.65e-06	1.81e-05
1500015O10Rik	0	0	0	1	2.09058	-3.80083	1	1
1700001K23Rik	0	0	0	1	2.09058	-3.80083	1	1
1700016G22Rik	0	0	0	1	2.09058	-3.80083	1	1
1700017D01Rik	0	0	0	1	2.09058	-3.80083	1	1
1700018B08Rik	0	0	0	1	2.09058	-3.80083	1	1
1700025B11Rik	0	0	0	1	2.09058	-3.80083	1	1
1700026L06Rik	0	0	0	1	2.09058	-3.80083	1	1
1700064M15Rik	0	0	0	1	2.09058	-3.80083	1	1
1700106J16Rik	0	0	0	1	2.09058	-3.80083	1	1
1810011H11Rik	0	0	0	1	2.09058	-3.80083	1	1
2300005B03Rik	0	0	0	1	2.09058	-3.80083	1	1
2310001K24Rik	0	0	0	1	2.09058	-3.80083	1	1
2310015B20Rik	0	0	0	1	2.09058	-3.80083	1	1
2610028E06Rik	0	0	0	1	2.09058	-3.80083	1	1
2610307P16Rik	0	0	0	1	2.09058	-3.80083	1	1
2810433D01Rik	0	0	0	1	2.09058	-3.80083	1	1
3110021N24Rik	0	0	0	1	2.09058	-3.80083	1	1
4930402F06Rik	0	0	0	1	2.09058	-3.80083	1	1
4930503B20Rik	0	0	0	1	2.09058	-3.80083	1	1
4930547E14Rik	0	0	0	1	2.09058	-3.80083	1	1
4930554C24Rik	0	0	0	1	2.09058	-3.80083	1	1
4930583P06Rik	0	0	0	1	2.09058	-3.80083	1	1
4931423N10Rik	0	0	0	1	2.09058	-3.80083	1	1
4933406J10Rik	0	0	0	1	2.09058	-3.80083	1	1
5031410I06Rik	0	0	0	1	2.09058	-3.80083	1	1
5730522E02Rik	0	0	0	1	2.09058	-3.80083	1	1
9130227L01Rik	0	0	0	1	2.09058	-3.80083	1	1
A530050N04Rik	0	0	0	1	2.09058	-3.80083	1	1
A930011G23Rik	0	0	0	1	2.09058	-3.80083	1	1
Acrv1	0	0	0	1	2.09058	-3.80083	1	1
Acsm4	0	0	0	1	2.09058	-3.80083	1	1
Adam3	0	0	0	1	2.09058	-3.80083	1	1
Adamtsl3	0	0	0	1	2.09058	-3.80083	1	1
Adipoq	0	0	0	1	2.09058	-3.80083	1	1
Ak5	0	0	0	1	2.09058	-3.80083	1	1
Amy2a5	0	0	0	1	2.09058	-3.80083	1	1
Amy2b	0	0	0	1	2.09058	-3.80083	1	1
Ang2	0	0	0	1	2.09058	-3.80083	1	1
Ankef1	0	0	0	1	2.09058	-3.80083	1	1
Arsj	0	0	0	1	2.09058	-3.80083	1	1
Asic2	0	0	0	1	2.09058	-3.80083	1	1
Atp6v0a4	0	0	0	1	2.09058	-3.80083	1	1
Atp6v1e2	0	0	0	1	2.09058	-3.80083	1	1
Baat	0	0	0	1	2.09058	-3.80083	1	1
Bcan	0	0	0	1	2.09058	-3.80083	1	1
Bdnf	0	0	0	1	2.09058	-3.80083	1	1
Brsk1	0	0	0	1	2.09058	-3.80083	1	1
Btnl2	0	0	0	1	2.09058	-3.80083	1	1
C130026L21Rik	0	0	0	1	2.09058	-3.80083	1	1
C1ql3	0	0	0	1	2.09058	-3.80083	1	1
C2cd4a	0	0	0	1	2.09058	-3.80083	1	1
Cabp7	0	0	0	1	2.09058	-3.80083	1	1
Camk1g	0	0	0	1	2.09058	-3.80083	1	1
Card14	0	0	0	1	2.09058	-3.80083	1	1
Casq1	0	0	0	1	2.09058	-3.80083	1	1
Casr	0	0	0	1	2.09058	-3.80083	1	1
Ccdc169	0	0	0	1	2.09058	-3.80083	1	1
Cdk3-ps	0	0	0	1	2.09058	-3.80083	1	1
Ces2f	0	0	0	1	2.09058	-3.80083	1	1
Cldn5	0	0	0	1	2.09058	-3.80083	1	1
Cobl	0	0	0	1	2.09058	-3.80083	1	1
Col9a2	0	0	0	1	2.09058	-3.80083	1	1
Crb1	0	0	0	1	2.09058	-3.80083	1	1
Cym	0	0	0	1	2.09058	-3.80083	1	1
D730001G18Rik	0	0	0	1	2.09058	-3.80083	1	1
Dact2	0	0	0	1	2.09058	-3.80083	1	1
Dbil5	0	0	0	1	2.09058	-3.80083	1	1
Dnajb8	0	0	0	1	2.09058	-3.80083	1	1
Dnali1	0	0	0	1	2.09058	-3.80083	1	1
Dnm1	0	0	0	1	2.09058	-3.80083	1	1
E030044B06Rik	0	0	0	1	2.09058	-3.80083	1	1
E330013P04Rik	0	0	0	1	2.09058	-3.80083	1	1
Efcab3	0	0	0	1	2.09058	-3.80083	1	1
Efhc2	0	0	0	1	2.09058	-3.80083	1	1
Epha10	0	0	0	1	2.09058	-3.80083	1	1
Eqtn	0	0	0	1	2.09058	-3.80083	1	1
Fam181b	0	0	0	1	2.09058	-3.80083	1	1
Fam183b	0	0	0	1	2.09058	-3.80083	1	1
Fam217a	0	0	0	1	2.09058	-3.80083	1	1
Fbxl13	0	0	0	1	2.09058	-3.80083	1	1
Fgf22	0	0	0	1	2.09058	-3.80083	1	1
Fgf7	0	0	0	1	2.09058	-3.80083	1	1
Foxc2	0	0	0	1	2.09058	-3.80083	1	1
Foxd3	0	0	0	1	2.09058	-3.80083	1	1
Fscn3	0	0	0	1	2.09058	-3.80083	1	1
Fthl17	0	0	0	1	2.09058	-3.80083	1	1
Galnt16	0	0	0	1	2.09058	-3.80083	1	1
Gas2l2	0	0	0	1	2.09058	-3.80083	1	1
Gfap	0	0	0	1	2.09058	-3.80083	1	1
Gfra3	0	0	0	1	2.09058	-3.80083	1	1
Gfra4	0	0	0	1	2.09058	-3.80083	1	1
Gjd4	0	0	0	1	2.09058	-3.80083	1	1
Gm1045	0	0	0	1	2.09058	-3.80083	1	1
Gm10471	0	0	0	1	2.09058	-3.80083	1	1
Gm10714	0	0	0	1	2.09058	-3.80083	1	1
Gm11166	0	0	0	1	2.09058	-3.80083	1	1
Gm14458	0	0	0	1	2.09058	-3.80083	1	1
Gm15612	0	0	0	1	2.09058	-3.80083	1	1
Gm20110	0	0	0	1	2.09058	-3.80083	1	1
Gm20735	0	0	0	1	2.09058	-3.80083	1	1
Gm2696	0	0	0	1	2.09058	-3.80083	1	1
Gm4278	0	0	0	1	2.09058	-3.80083	1	1
Gm5089	0	0	0	1	2.09058	-3.80083	1	1
Gm5128+Gm7903	0	0	0	1	2.09058	-3.80083	1	1
Gm5460	0	0	0	1	2.09058	-3.80083	1	1
Gm7104	0	0	0	1	2.09058	-3.80083	1	1
Gm829	0	0	0	1	2.09058	-3.80083	1	1
Gnao1	0	0	0	1	2.09058	-3.80083	1	1
Gnat1	0	0	0	1	2.09058	-3.80083	1	1
Gng11	0	0	0	1	2.09058	-3.80083	1	1
Gpr61	0	0	0	1	2.09058	-3.80083	1	1
Grm2	0	0	0	1	2.09058	-3.80083	1	1
Gsdmc4	0	0	0	1	2.09058	-3.80083	1	1
Gulp1	0	0	0	1	2.09058	-3.80083	1	1
Hand1	0	0	0	1	2.09058	-3.80083	1	1
Hapln1	0	0	0	1	2.09058	-3.80083	1	1
Higd1b	0	0	0	1	2.09058	-3.80083	1	1
Hmgcll1	0	0	0	1	2.09058	-3.80083	1	1
Hoxa10	0	0	0	1	2.09058	-3.80083	1	1
Htr1b	0	0	0	1	2.09058	-3.80083	1	1
Htra4	0	0	0	1	2.09058	-3.80083	1	1
Iqca	0	0	0	1	2.09058	-3.80083	1	1
Iqcf5	0	0	0	1	2.09058	-3.80083	1	1
Iqch	0	0	0	1	2.09058	-3.80083	1	1
Irx5	0	0	0	1	2.09058	-3.80083	1	1
Itih2	0	0	0	1	2.09058	-3.80083	1	1
Izumo1	0	0	0	1	2.09058	-3.80083	1	1
Kcnj6	0	0	0	1	2.09058	-3.80083	1	1
Kcnq4	0	0	0	1	2.09058	-3.80083	1	1
Klhl31	0	0	0	1	2.09058	-3.80083	1	1
Klhl40	0	0	0	1	2.09058	-3.80083	1	1
Klk1b21	0	0	0	1	2.09058	-3.80083	1	1
Klk1b24	0	0	0	1	2.09058	-3.80083	1	1
Klra23	0	0	0	1	2.09058	-3.80083	1	1
LOC100038947	0	0	0	1	2.09058	-3.80083	1	1
Lama2	0	0	0	1	2.09058	-3.80083	1	1
Lrrn4	0	0	0	1	2.09058	-3.80083	1	1
Ly6f	0	0	0	1	2.09058	-3.80083	1	1
Mc5r	0	0	0	1	2.09058	-3.80083	1	1
Mettl24	0	0	0	1	2.09058	-3.80083	1	1
Miox	0	0	0	1	2.09058	-3.80083	1	1
Mir1190	0	0	0	1	2.09058	-3.80083	1	1
Mir2861	0	0	0	1	2.09058	-3.80083	1	1
Mir3062	0	0	0	1	2.09058	-3.80083	1	1
Mir5132	0	0	0	1	2.09058	-3.80083	1	1
Mir692-1	0	0	0	1	2.09058	-3.80083	1	1
Mir695	0	0	0	1	2.09058	-3.80083	1	1
Mrgpra1	0	0	0	1	2.09058	-3.80083	1	1
Myl1	0	0	0	1	2.09058	-3.80083	1	1
Myog	0	0	0	1	2.09058	-3.80083	1	1
Myt1	0	0	0	1	2.09058	-3.80083	1	1
Nek11	0	0	0	1	2.09058	-3.80083	1	1
Nkain2	0	0	0	1	2.09058	-3.80083	1	1
Nkx2-3	0	0	0	1	2.09058	-3.80083	1	1
Notum	0	0	0	1	2.09058	-3.80083	1	1
Odf1	0	0	0	1	2.09058	-3.80083	1	1
Olfr1344	0	0	0	1	2.09058	-3.80083	1	1
Olfr1371	0	0	0	1	2.09058	-3.80083	1	1
Olfr1380	0	0	0	1	2.09058	-3.80083	1	1
Olfr1381	0	0	0	1	2.09058	-3.80083	1	1
Olfr1414	0	0	0	1	2.09058	-3.80083	1	1
Olfr175-ps1	0	0	0	1	2.09058	-3.80083	1	1
Olfr212	0	0	0	1	2.09058	-3.80083	1	1
Olfr290	0	0	0	1	2.09058	-3.80083	1	1
Olfr49	0	0	0	1	2.09058	-3.80083	1	1
Olfr525	0	0	0	1	2.09058	-3.80083	1	1
Olfr532	0	0	0	1	2.09058	-3.80083	1	1
Olfr544	0	0	0	1	2.09058	-3.80083	1	1
Olfr826	0	0	0	1	2.09058	-3.80083	1	1
Olfr9	0	0	0	1	2.09058	-3.80083	1	1
Onecut3	0	0	0	1	2.09058	-3.80083	1	1
Oosp2	0	0	0	1	2.09058	-3.80083	1	1
Osbp2	0	0	0	1	2.09058	-3.80083	1	1
Oxgr1	0	0	0	1	2.09058	-3.80083	1	1
Oxtr	0	0	0	1	2.09058	-3.80083	1	1
Paqr6	0	0	0	1	2.09058	-3.80083	1	1
Park2	0	0	0	1	2.09058	-3.80083	1	1
Pate2	0	0	0	1	2.09058	-3.80083	1	1
Pawr	0	0	0	1	2.09058	-3.80083	1	1
Pax8	0	0	0	1	2.09058	-3.80083	1	1
Pcdh1	0	0	0	1	2.09058	-3.80083	1	1
Pcdhb13	0	0	0	1	2.09058	-3.80083	1	1
Pcdhb4	0	0	0	1	2.09058	-3.80083	1	1
Pdgfd	0	0	0	1	2.09058	-3.80083	1	1
Pdyn	0	0	0	1	2.09058	-3.80083	1	1
Phox2a	0	0	0	1	2.09058	-3.80083	1	1
Ppp1r36	0	0	0	1	2.09058	-3.80083	1	1
Ppp4r4	0	0	0	1	2.09058	-3.80083	1	1
Prdm12	0	0	0	1	2.09058	-3.80083	1	1
Prr19	0	0	0	1	2.09058	-3.80083	1	1
Psg19	0	0	0	1	2.09058	-3.80083	1	1
Rbm24	0	0	0	1	2.09058	-3.80083	1	1
Rho	0	0	0	1	2.09058	-3.80083	1	1
Rnase12	0	0	0	1	2.09058	-3.80083	1	1
Rnf151	0	0	0	1	2.09058	-3.80083	1	1
Rprl3	0	0	0	1	2.09058	-3.80083	1	1
Sbspon	0	0	0	1	2.09058	-3.80083	1	1
Scarna3a	0	0	0	1	2.09058	-3.80083	1	1
Scx	0	0	0	1	2.09058	-3.80083	1	1
Sebox	0	0	0	1	2.09058	-3.80083	1	1
Sirpb1a	0	0	0	1	2.09058	-3.80083	1	1
Sirpb1b	0	0	0	1	2.09058	-3.80083	1	1
Sis	0	0	0	1	2.09058	-3.80083	1	1
Skor1	0	0	0	1	2.09058	-3.80083	1	1
Slc12a3	0	0	0	1	2.09058	-3.80083	1	1
Slc22a12	0	0	0	1	2.09058	-3.80083	1	1
Slc22a13b-ps	0	0	0	1	2.09058	-3.80083	1	1
Slc22a20	0	0	0	1	2.09058	-3.80083	1	1
Slc23a3	0	0	0	1	2.09058	-3.80083	1	1
Slc25a2	0	0	0	1	2.09058	-3.80083	1	1
Slc25a41	0	0	0	1	2.09058	-3.80083	1	1
Slc2a12	0	0	0	1	2.09058	-3.80083	1	1
Slc39a5	0	0	0	1	2.09058	-3.80083	1	1
Slc6a11	0	0	0	1	2.09058	-3.80083	1	1
Smim18	0	0	0	1	2.09058	-3.80083	1	1
Snca	0	0	0	1	2.09058	-3.80083	1	1
Snora47	0	0	0	1	2.09058	-3.80083	1	1
Snord12	0	0	0	1	2.09058	-3.80083	1	1
Snord57	0	0	0	1	2.09058	-3.80083	1	1
Snord73a	0	0	0	1	2.09058	-3.80083	1	1
Snord92	0	0	0	1	2.09058	-3.80083	1	1
Spatc1	0	0	0	1	2.09058	-3.80083	1	1
Speer6-ps1	0	0	0	1	2.09058	-3.80083	1	1
Sult1a1	0	0	0	1	2.09058	-3.80083	1	1
Sycp3	0	0	0	1	2.09058	-3.80083	1	1
Syt17	0	0	0	1	2.09058	-3.80083	1	1
Tescl	0	0	0	1	2.09058	-3.80083	1	1
Timd4	0	0	0	1	2.09058	-3.80083	1	1
Tlx2	0	0	0	1	2.09058	-3.80083	1	1
Tmem171	0	0	0	1	2.09058	-3.80083	1	1
Tmem74	0	0	0	1	2.09058	-3.80083	1	1
Tmprss7	0	0	0	1	2.09058	-3.80083	1	1
Topaz1	0	0	0	1	2.09058	-3.80083	1	1
Trim75	0	0	0	1	2.09058	-3.80083	1	1
Trpv5	0	0	0	1	2.09058	-3.80083	1	1
Tspyl5	0	0	0	1	2.09058	-3.80083	1	1
Ttll2	0	0	0	1	2.09058	-3.80083	1	1
Tunar	0	0	0	1	2.09058	-3.80083	1	1
Twist1	0	0	0	1	2.09058	-3.80083	1	1
Txndc2	0	0	0	1	2.09058	-3.80083	1	1
U90926	0	0	0	1	2.09058	-3.80083	1	1
Vmn2r30	0	0	0	1	2.09058	-3.80083	1	1
Vmn2r88	0	0	0	1	2.09058	-3.80083	1	1
Vsig8	0	0	0	1	2.09058	-3.80083	1	1
Wif1	0	0	0	1	2.09058	-3.80083	1	1
Xirp2	0	0	0	1	2.09058	-3.80083	1	1
Zfp354a	0	0	0	1	2.09058	-3.80083	1	1
Zfp354b	0	0	0	1	2.09058	-3.80083	1	1
Zfp36l3	0	0	0	1	2.09058	-3.80083	1	1
Zfp462	0	0	0	1	2.09058	-3.80083	1	1
Ajuba	169	177	1269	994	2.08797	4.26235	3.15e-31	4.43e-29
Gfi1	104	115	708	731	2.08339	3.62051	3.1e-41	6.67e-39
S1pr5	2	0	7	7	2.07329	-2.3886	0.0487396	0.135677
Shc2	2	0	5	9	2.06794	-2.38908	0.0774883	0.194208
Nkapl	0	2	5	9	2.06367	-2.3889	0.0778031	0.194847
Slc35d3	13	13	86	82	2.05415	0.657982	2.22e-10	4.54e-09
Tnfrsf8	51	35	305	239	2.04146	2.28155	6.77e-16	2.54e-14
Acoxl	2	1	7	13	2.02985	-2.02127	0.0202452	0.0672071
Ddn	1	5	20	18	1.9958	-1.27746	0.00122642	0.00635203
Gm614	1	0	5	2	1.98934	-2.9716	0.154498	0.326621
Adad1	1	0	4	3	1.98204	-2.97185	0.145979	0.313434
Sox21	1	0	4	3	1.98204	-2.97185	0.145954	0.313422
Agr3	1	0	3	4	1.97764	-2.97209	0.14481	0.311478
Gnaz	1	0	3	4	1.97764	-2.97209	0.14477	0.311478
Klra18	1	0	3	4	1.97764	-2.97209	0.144737	0.311478
Prf1	157	163	976	970	1.97394	4.06263	2.47e-44	5.84e-42
Stox2	1	0	2	5	1.97263	-2.97233	0.150319	0.319979
Olfml2a	11	8	44	73	1.97047	0.1746	6.56e-07	7.88e-06
Mmp19	0	1	2	5	1.96902	-2.97224	0.150457	0.320189
9230105E05Rik	0	1	2	5	1.96902	-2.97224	0.150483	0.320203
1700092M07Rik	2	0	5	8	1.96469	-2.45008	0.0773112	0.194058
Cables1	2	1	10	9	1.96435	-2.06746	0.0187928	0.0631553
Ocstamp	1	3	14	11	1.96207	-1.76575	0.0122588	0.0443752
Nts	4	3	9	35	1.95982	-1.09982	0.00670328	0.0269948
Glis1	0	1	1	6	1.95692	-2.97249	0.16833	0.349044
Lmo7	1	1	3	10	1.95305	-2.45047	0.0893615	0.215985
Fam71b	6	3	21	34	1.95076	-0.813124	0.000162513	0.00107244
Gabrd	1	0	0	7	1.94314	-2.97282	0.219606	0.425181
5430427O19Rik	10	20	98	79	1.92563	0.749458	4.27e-08	6.35e-07
Nptxr	3	2	16	14	1.91453	-1.55012	0.00499713	0.0210253
Serpinb9	1087	1052	6317	6141	1.91419	6.7094	2.19e-89	1.99e-86
Usp44	8	9	36	65	1.91383	-0.0150654	6.05e-06	5.88e-05
Siglec15	1	1	12	0	1.90953	-2.51201	0.238816	0.454076
Serpinb9b	21	21	123	121	1.90352	1.19058	2.64e-12	6.76e-11
Ccdc184	6	7	41	35	1.903	-0.384466	1.79e-05	0.000156552
Hfe	1	8	27	26	1.90039	-0.851248	0.000343931	0.00207603
Apobec1	19	5	69	68	1.88127	0.405664	4.26e-07	5.32e-06
Slc13a3	24	23	132	134	1.86583	1.31486	6.89e-13	1.9e-11
Arhgap44	1	1	8	4	1.86152	-2.51298	0.122139	0.275853
Gm4827	1	1	5	7	1.85147	-2.51371	0.112653	0.259423
Aurkc	1	1	5	7	1.85147	-2.51371	0.112678	0.259423
Bcl6b	3	9	31	37	1.84866	-0.524447	0.00010263	0.000720617
Fam171a1	0	2	4	8	1.84476	-2.51386	0.121965	0.275555
Dnah11	2	0	3	9	1.84467	-2.51428	0.134163	0.296716
Ntrk3	5	9	32	47	1.84207	-0.328585	2.29e-05	0.000194345
Nos1ap	1	1	1	11	1.81874	-2.51468	0.186531	0.376657
Slco4a1	355	443	2104	2175	1.78798	5.20935	4.19e-44	9.78e-42
Phyhipl	1	0	5	1	1.78624	-3.0643	0.266187	0.487298
Glra1	0	1	5	1	1.77999	-3.0642	0.266564	0.487772
Arhgap32	1	0	4	2	1.77356	-3.06454	0.247508	0.464178
Esm1	1	0	4	2	1.77355	-3.06454	0.24746	0.464178
Gm13271	1	0	4	2	1.77354	-3.06454	0.247433	0.464178
Trim71	1	0	4	2	1.77353	-3.06454	0.247392	0.464178
Tmem44	0	1	4	2	1.76973	-3.06445	0.247737	0.46434
Fstl3	0	1	4	2	1.76972	-3.06445	0.247614	0.464217
Snora62	1	0	3	3	1.76743	-3.06479	0.242056	0.45819
Stab2	1	0	3	3	1.76743	-3.06479	0.242025	0.45819
Tmem74b	0	1	3	3	1.7643	-3.06469	0.242125	0.45819
Ccdc87	0	1	3	3	1.7643	-3.06469	0.242159	0.45819
Gzmg	0	1	3	3	1.7643	-3.06469	0.242166	0.45819
Snora33	0	1	3	3	1.7643	-3.06469	0.242177	0.45819
Pde6b	0	1	3	3	1.7643	-3.06469	0.242221	0.45819
H2afy2	0	1	3	3	1.7643	-3.06469	0.24227	0.45819
Ces2d-ps	1	0	2	4	1.76252	-3.06503	0.244815	0.460978
1700001P01Rik	1	0	2	4	1.76252	-3.06503	0.244871	0.461022
C030037D09Rik	6	1	23	14	1.75787	-1.27633	0.00507203	0.0213075
Dazl	1	0	1	5	1.75433	-3.06528	0.259033	0.478352
BC049352	1	0	1	5	1.75432	-3.06528	0.25908	0.478352
Thsd7b	0	1	1	5	1.74888	-3.06518	0.259252	0.478352
Tenm1	0	1	1	5	1.74888	-3.06518	0.259258	0.478352
Spata33	0	1	1	5	1.74886	-3.06518	0.259308	0.478352
Cyp4f14	0	1	1	5	1.74885	-3.06518	0.259347	0.478352
6430531B16Rik	0	1	1	5	1.74885	-3.06518	0.25935	0.478352
Lrrc9	0	1	1	5	1.74884	-3.06518	0.259368	0.478352
Klk1	2	0	7	4	1.74067	-2.58002	0.182337	0.369696
Dhh	1	1	7	4	1.7369	-2.57993	0.175862	0.360435
Gpr98	1	0	0	6	1.73575	-3.06552	0.303803	0.532195
Tg	252	286	1305	1473	1.73226	4.60647	9.12e-45	2.22e-42
Phlda2	3	1	15	6	1.73217	-1.92916	0.0325093	0.0986992
Lmo1	0	2	5	6	1.72817	-2.58032	0.173799	0.357709
Il13	10	4	41	31	1.72703	-0.428217	0.00025431	0.00159637
Timp3	4	13	44	44	1.7254	-0.165728	5.19e-05	0.000398026
Khdc1a	2	1	6	10	1.71516	-2.21922	0.0661756	0.172109
Cnnm1	4	0	9	12	1.71242	-1.93067	0.0301737	0.0927976
Fam222a	4	3	14	22	1.69814	-1.30585	0.00832697	0.0322924
Wnt10a	8	9	34	51	1.67176	-0.205935	5.58e-05	0.000422338
Sema4c	39	33	190	160	1.65521	1.7335	4.2e-11	9.4e-10
Kcnk10	11	8	47	46	1.65136	-0.0797796	1.81e-05	0.000157784
Arc	105	91	440	514	1.64871	3.12247	7.51e-25	6.82e-23
Cox6a2	3	1	10	10	1.64408	-1.97434	0.0387341	0.113224
Lpar3	15	12	62	69	1.63924	0.382084	5.85e-07	7.15e-06
Ankrd34a	2	1	10	5	1.63694	-2.2723	0.0748905	0.18944
Map3k6	9	6	43	29	1.62981	-0.411955	0.000379296	0.00227022
Scarf2	4	0	16	3	1.62807	-2.0184	0.149699	0.318949
Gzma	580	594	2761	2838	1.62256	5.62842	1.28e-58	5.37e-56
Egr4	38	19	152	116	1.61587	1.37348	3.28e-07	4.2e-06
Il2	787	869	3606	4282	1.61373	6.11413	1.45e-58	5.95e-56
Gm13285+Gm13287	2	0	7	3	1.61199	-2.65	0.276127	0.498625
Rnf152	1	1	7	3	1.60667	-2.64991	0.266533	0.487768
Ryr1	13	10	54	55	1.6059	0.140295	5.75e-06	5.62e-05
Snora30	2	0	6	4	1.60463	-2.65024	0.261864	0.48138
Plk2	142	111	609	578	1.6045	3.44297	2.44e-22	1.68e-20
Ccdc151	1	1	6	4	1.60132	-2.65015	0.25537	0.473414
Mak	2	0	5	5	1.60042	-2.65049	0.256822	0.475211
Ifng	746	841	4155	3182	1.58737	6.0337	5.44e-24	4.44e-22
Lrfn1	4	0	11	8	1.57886	-2.01959	0.0479775	0.134173
Scube1	2	7	19	23	1.5649	-1.09562	0.00536151	0.0223569
Mab21l2	1	0	5	0	1.55608	-3.16342	0.447462	0.691324
Sds	1	0	5	0	1.55604	-3.16342	0.447345	0.69121
Il22	14	19	95	54	1.55381	0.58021	0.000153772	0.00102469
Pih1d2	10	11	45	51	1.55025	-0.0213057	2.35e-05	0.000198114
Serpine2	148	140	649	652	1.54556	3.58268	2.24e-25	2.14e-23
Bok	3	4	20	12	1.54225	-1.42066	0.0124351	0.0449105
1700008O03Rik	3	0	9	5	1.54214	-2.32881	0.114601	0.262693
Eml1	3	4	19	13	1.53956	-1.42089	0.0106358	0.0394838
Tnip3	28	36	165	122	1.53924	1.48256	1.92e-07	2.56e-06
Plaur	53	58	239	262	1.53916	2.24893	5.4e-15	1.84e-13
Gm5820	3	0	8	6	1.53662	-2.32905	0.105732	0.246759
Kcnk1	1	0	4	1	1.53187	-3.16366	0.412305	0.655314
Tjp1	1	0	4	1	1.53185	-3.16366	0.412238	0.655299
Angpt1	0	5	12	11	1.52997	-1.80436	0.0557036	0.150302
Add2	2	1	6	8	1.52849	-2.32944	0.141092	0.307875
Il21	51	57	336	136	1.52724	2.18925	0.000161734	0.00106902
C230035I16Rik	0	1	4	1	1.52622	-3.16357	0.412448	0.655314
Fsbp	0	1	4	1	1.52622	-3.16357	0.412427	0.655314
Skint4	0	1	4	1	1.52621	-3.16357	0.412375	0.655314
Mcf2l	0	4	16	2	1.52409	-2.06494	0.204658	0.404858
Mark1	1	0	3	2	1.52146	-3.16391	0.400019	0.642825
Sash1	0	1	3	2	1.51766	-3.16382	0.400183	0.642825
Etv2	0	1	3	2	1.51766	-3.16382	0.400182	0.642825
Lactbl1	0	1	3	2	1.51766	-3.16382	0.400158	0.642825
Lctl	0	1	3	2	1.51766	-3.16382	0.400144	0.642825
Serpind1	0	1	3	2	1.51766	-3.16382	0.40014	0.642825
Ttc25	0	1	3	2	1.51766	-3.16382	0.400122	0.642825
Jdp2	1	0	2	3	1.51571	-3.16415	0.398793	0.641976
Fbln5	1	0	2	3	1.51571	-3.16415	0.398758	0.641976
Ckm	1	0	2	3	1.51571	-3.16415	0.39875	0.641976
Me1	3	3	17	10	1.5156	-1.61692	0.033417	0.100874
2410012E07Rik	0	3	4	10	1.51393	-2.32974	0.166649	0.346175
C330046G13Rik	0	1	2	3	1.51206	-3.16406	0.398996	0.641976
Ptpn5	210	191	867	903	1.51166	4.02197	1.78e-30	2.39e-28
Pde10a	1	0	1	4	1.50859	-3.1644	0.40767	0.650347
Vat1l	1	0	1	4	1.50858	-3.1644	0.40769	0.650347
Tnfsf8	564	498	2259	2409	1.50578	5.39585	6.84e-52	2.12e-49
Ccl3	624	559	2587	2604	1.50538	5.54937	9.43e-50	2.8e-47
Eya2	6	8	33	29	1.50379	-0.58823	0.00111099	0.00582244
Slc19a3	0	1	1	4	1.50355	-3.16431	0.407865	0.650435
Mpp4	0	1	1	4	1.50353	-3.16431	0.40791	0.650443
Ptgs2	11	24	92	61	1.49838	0.624361	0.000220434	0.00140265
Ptpru	2	2	11	7	1.49796	-2.06632	0.0610262	0.161101
Kif26b	4	0	8	10	1.49456	-2.06721	0.0640292	0.16762
Gm13283	2	0	8	1	1.49427	-2.72335	0.350602	0.587668
Tcea3	1	0	0	5	1.49188	-3.16464	0.4407	0.684924
F630111L10Rik	1	0	0	5	1.49185	-3.16464	0.440805	0.684924
Prkcdbp	9	6	28	38	1.49051	-0.50714	0.000704782	0.00391583
Ift81	8	8	35	35	1.48664	-0.427653	0.000319496	0.00194579
Rab39b	5	5	20	24	1.4856	-1.02437	0.00644118	0.0261194
Cyr61	4	9	27	30	1.48343	-0.694926	0.00220411	0.010437
9530053A07Rik	0	1	0	5	1.48157	-3.16455	0.441454	0.685475
Mycn	7	7	32	29	1.48063	-0.605445	0.00135308	0.00690093
Pif1	9	25	81	66	1.4744	0.571449	0.000155409	0.00103433
Ninj2	5	6	19	29	1.47129	-0.913725	0.00513384	0.0215395
B230217C12Rik	11	9	48	38	1.46978	-0.15066	0.000181822	0.00118645
Cygb	2	3	8	14	1.46346	-1.84573	0.0646694	0.168783
Cst7	976	955	3894	4364	1.46274	6.21911	5.68e-64	3.2e-61
Gspt2	2	0	6	3	1.46114	-2.72383	0.384839	0.627551
Calcb	2	0	5	4	1.45516	-2.72408	0.37515	0.616302
Gal3st1	2	0	3	6	1.44775	-2.72456	0.378898	0.62034
Galnt3	25	12	85	70	1.44198	0.651332	2.21e-05	0.000187673
Otx1	9	14	48	49	1.4356	0.0142019	0.000104089	0.00072929
Crabp2	3277	3441	14052	14044	1.43356	7.98894	1.31e-53	4.37e-51
Akr1d1	0	2	2	7	1.43348	-2.72462	0.396227	0.639614
Dnah1	1	2	6	7	1.42347	-2.38783	0.141418	0.307896
Tmcc2	3	7	23	19	1.42202	-1.07006	0.00697729	0.0278376
Rsph1	1	2	5	8	1.42089	-2.38808	0.143506	0.310695
Pkp2	6	5	25	21	1.41953	-0.95543	0.00674063	0.0271185
Gpbar1	0	4	11	6	1.41613	-2.11464	0.111459	0.257203
Mir1949	4	0	8	9	1.41478	-2.11572	0.0913186	0.21974
Klf12	2	2	9	8	1.41299	-2.1153	0.0825307	0.203968
Pcdhga7	2	2	8	9	1.411	-2.11554	0.0816158	0.202319
Snora70	1	2	2	11	1.39997	-2.3888	0.256413	0.474616
Pcdhga12	3	3	12	13	1.39728	-1.68945	0.0369734	0.10921
Hif3a	2	3	7	14	1.39546	-1.88739	0.093097	0.223047
Dll4	15	10	51	51	1.39201	0.0903448	8.18e-05	0.000589888
Cap2	8	7	20	42	1.39018	-0.573682	0.00535194	0.0223284
Ccdc155	5	2	10	19	1.38785	-1.51714	0.0294631	0.0911094
Atp8b4	67	60	284	227	1.38597	2.31608	9.81e-10	1.85e-08
Col6a1	15	29	88	91	1.38476	0.856314	8.3e-06	7.82e-05
Nos2	7	4	21	24	1.38462	-0.978408	0.0083159	0.0322648
Mxra8	1	8	19	18	1.38451	-1.22136	0.0251227	0.0800349
Zbtb12	8	7	31	30	1.38171	-0.587989	0.00201776	0.00966132
Clca2	7	6	24	29	1.38047	-0.770314	0.00354265	0.0156635
Gm5468	2	8	17	24	1.37773	-1.0952	0.0143731	0.0505581
Rapsn	25	34	117	121	1.37598	1.25093	1.13e-07	1.55e-06
Timd2	120	138	541	490	1.36977	3.29955	9.76e-15	3.25e-13
Lypd6b	20	23	79	94	1.3692	0.811272	1.76e-06	1.92e-05
Zfp948	23	27	93	107	1.36191	1.01247	4.4e-07	5.48e-06
Gzmc	23	34	94	135	1.35999	1.19594	1.61e-06	1.77e-05
Trat1	325	273	999	1366	1.3449	4.46276	3.43e-23	2.56e-21
Fxyd2	1	1	8	0	1.33049	-2.80084	0.468207	0.712864
Nupr1	1	3	9	7	1.32694	-2.16543	0.123141	0.277331
Pald1	3	2	6	14	1.32559	-1.93039	0.132666	0.293882
Fasl	99	102	387	390	1.31936	2.91196	7.19e-15	2.41e-13
Col27a1	3	1	4	12	1.31545	-2.16681	0.141587	0.308051
Lphn2	1	2	6	6	1.31183	-2.44883	0.206356	0.40712
Fancd2os	1	2	6	6	1.31183	-2.44883	0.206404	0.40713
Edaradd	1	2	6	6	1.31183	-2.44883	0.206456	0.407182
Atf3	460	549	1788	2112	1.31127	5.1866	8.74e-28	1.04e-25
Itgad	1	2	5	7	1.30928	-2.44907	0.207167	0.407945
Crtam	925	887	3234	3731	1.30808	6.0157	2.01e-49	5.67e-47
Rgs18	1	8	19	16	1.30662	-1.27504	0.0361206	0.107173
Klra10	1	2	4	8	1.30596	-2.44931	0.212138	0.415084
Arg2	1	2	3	9	1.30041	-2.44955	0.224381	0.433078
Gm684	1	1	6	2	1.29717	-2.80133	0.388919	0.631598
4930558J18Rik	9	18	55	48	1.29409	0.12395	0.000547743	0.00313824
BC024386	17	15	58	64	1.29316	0.351143	5.12e-05	0.00039426
Rap1gap	2	0	4	4	1.28936	-2.80191	0.376651	0.617736
Bcam	39	33	97	179	1.28888	1.46516	1.7e-05	0.000149282
D930028M14Rik	0	2	5	3	1.2884	-2.80149	0.383711	0.626274
Kcnab1	1	1	4	4	1.28667	-2.80182	0.370109	0.610845
Spats1	1	1	4	4	1.28667	-2.80182	0.37007	0.610841
Fam166a	1	1	4	4	1.28667	-2.80182	0.370041	0.610841
Ccdc38	0	2	4	4	1.2842	-2.80173	0.377408	0.618558
Pxt1	0	2	4	4	1.2842	-2.80173	0.377432	0.618558
Ces2c	2	0	2	6	1.28026	-2.8024	0.545767	0.762032
Tnfaip6	1	1	2	6	1.27823	-2.80231	0.53779	0.755151
Yrdc	1057	873	4505	2590	1.27487	6.07795	9.43e-09	1.56e-07
Col10a1	0	2	2	6	1.27251	-2.80222	0.546669	0.763096
Skida1	8	2	13	25	1.2717	-1.17078	0.0317465	0.0968331
Gm15056	2	14	34	26	1.26113	-0.585959	0.0277603	0.0869457
Gstt1	13	17	52	60	1.2602	0.241654	0.000162366	0.0010719
Mcoln2	44	44	145	183	1.25982	1.71768	1.63e-08	2.58e-07
Sik1	233	232	786	944	1.25909	4.04767	2.28e-22	1.57e-20
Mlkl	56	66	259	190	1.25705	2.1667	8.2e-07	9.64e-06
Asb2	52	58	191	217	1.25496	2.0244	6.93e-10	1.33e-08
Inhba	17	30	101	72	1.25115	0.842712	0.000393211	0.00234407
Gucy2c	7	7	25	27	1.24886	-0.76923	0.0087037	0.0334909
Slc27a3	2	2	11	4	1.24873	-2.2171	0.146844	0.314712
Stat4	773	596	2354	2671	1.24605	5.56709	4.26e-31	5.96e-29
Ina	3	10	26	22	1.23955	-0.868565	0.0184618	0.0622476
Mest	5	2	12	14	1.23825	-1.61737	0.0633723	0.166197
Cdc42bpa	28	30	109	103	1.23747	1.12246	2.35e-06	2.51e-05
Amd1	0	1	4	0	1.23731	-3.27007	0.66402	0.870554
Catsperd	0	1	4	0	1.2373	-3.27007	0.663987	0.870554
Gm9961	0	1	4	0	1.23727	-3.27007	0.66392	0.870554
Mok	0	1	4	0	1.23724	-3.27007	0.663849	0.870554
Tcp10a	0	1	4	0	1.23722	-3.27007	0.66379	0.870554
Teddm3	0	1	4	0	1.23719	-3.27007	0.663727	0.870554
Ier5l	2	5	13	13	1.23646	-1.61687	0.0645231	0.168428
BC031361	3	1	7	8	1.23513	-2.21815	0.170726	0.352871
Il15ra	188	129	562	589	1.2336	3.48407	6.29e-14	1.92e-12
Adam8	67	52	196	238	1.23186	2.11464	1.06e-09	2e-08
Cdh15	20	31	72	116	1.23145	0.950088	0.000113071	0.000782167
Snora23	0	2	0	8	1.23122	-2.8027	0.618065	0.831787
Slc4a1	0	3	11	0	1.22897	-2.51125	0.359657	0.597697
Gm10584	10	5	21	34	1.22696	-0.695059	0.0109751	0.0405421
B3galt5	1	0	3	1	1.2259	-3.27041	0.645786	0.855532
Fhl1	1	0	3	1	1.2259	-3.27041	0.645782	0.855532
Chrna1	979	1086	3404	4094	1.22142	6.14426	5.63e-34	9.2e-32
Msantd1	0	1	3	1	1.22066	-3.27032	0.645967	0.855532
Gm16998	0	1	3	1	1.22066	-3.27032	0.645948	0.855532
Pom121l2	0	1	3	1	1.22066	-3.27032	0.645932	0.855532
Kcnd1	4	4	5	25	1.22053	-1.45397	0.111609	0.257445
Efcc1	743	914	2597	3433	1.21859	5.82971	2.76e-21	1.72e-19
Clic3	1	0	2	2	1.21724	-3.27065	0.641249	0.852205
Eps8l2	1	0	2	2	1.21724	-3.27065	0.641223	0.852205
Zfyve9	1	0	2	2	1.21723	-3.27065	0.641192	0.852205
Rin1	1284	1505	4419	5700	1.21599	6.57258	7.88e-27	8.26e-25
Tmem184a	0	1	2	2	1.21312	-3.27056	0.64122	0.852205
Spem1	0	1	2	2	1.21312	-3.27056	0.641245	0.852205
Sox6	0	1	2	2	1.21312	-3.27056	0.641252	0.852205
Sox5os3	0	1	2	2	1.21312	-3.27056	0.641266	0.852205
Ngb	0	1	2	2	1.21312	-3.27056	0.641275	0.852205
Kcna7	0	1	2	2	1.21312	-3.27056	0.641307	0.852205
Tgfb1i1	1	0	1	3	1.21038	-3.2709	0.643984	0.853909
Shisa2	1	0	1	3	1.21038	-3.2709	0.644006	0.853909
Muc5ac	1	0	1	3	1.21037	-3.2709	0.644044	0.853909
Hnf1a	1	0	1	3	1.21037	-3.2709	0.644082	0.853909
Ccdc150	1	0	1	3	1.21036	-3.2709	0.644116	0.853909
4933427E11Rik	1	0	1	3	1.21035	-3.2709	0.644148	0.853909
Ppap2a	64	64	202	258	1.20711	2.20067	1.25e-09	2.34e-08
Nos1	0	1	1	3	1.20552	-3.27081	0.644092	0.853909
Igll1	0	1	1	3	1.20551	-3.27081	0.644116	0.853909
Gnrh1	0	1	1	3	1.20551	-3.27081	0.644124	0.853909
Vwa5b2	0	1	1	3	1.20549	-3.27081	0.644158	0.853909
Pck1	0	1	1	3	1.20549	-3.27081	0.644167	0.853909
Klrb1c	41	28	111	136	1.20463	1.33759	1.35e-06	1.52e-05
Gstt4	6	5	28	11	1.20355	-1.11645	0.0603614	0.159681
Vgf	8	7	24	30	1.20322	-0.712466	0.0100827	0.0377747
B230208H11Rik	12	20	50	65	1.20158	0.288567	0.00043436	0.00257062
Hist1h2bn	230	248	868	832	1.20076	4.04577	2.89e-17	1.23e-15
Gata3	2518	2474	8465	9317	1.19958	7.39329	1.02e-49	2.99e-47
Cpa3	18	2	32	39	1.19926	-0.352837	0.024046	0.0773732
Teddm1b	555	648	1930	2366	1.19593	5.35513	1.65e-24	1.41e-22
Map3k19	1	0	0	4	1.19583	-3.27115	0.660608	0.868223
Tbx1	1	0	0	4	1.19581	-3.27115	0.660654	0.868223
C030016D13Rik	1	0	0	4	1.19581	-3.27115	0.660657	0.868223
Pcsk2os1	1	0	0	4	1.19581	-3.27115	0.660664	0.868223
Sbk2	1	0	0	4	1.1958	-3.27115	0.660689	0.868223
Sectm1a	1	0	0	4	1.19579	-3.27115	0.660702	0.868223
P2rx1	4	5	22	10	1.19541	-1.35917	0.0684988	0.176773
Cdc25c	49	73	227	205	1.19152	2.12376	6.57e-07	7.89e-06
Jph4	1	4	12	6	1.19128	-2.01818	0.194033	0.388317
Ell2	152	140	650	365	1.19068	3.33645	1.18e-05	0.000106913
Grrp1	3	0	4	7	1.18892	-2.51321	0.311049	0.54025
Abcb9	140	125	471	463	1.18879	3.20356	7.27e-14	2.21e-12
Hist2h2bb	5	11	28	29	1.18849	-0.63889	0.00873727	0.0335809
Slamf9	1	2	5	6	1.18813	-2.51279	0.295892	0.524526
Pilra	725	721	2236	2895	1.18764	5.6089	6.6e-30	8.71e-28
Tnnc1	0	1	0	4	1.18656	-3.27105	0.660957	0.868273
Tgm3	0	1	0	4	1.18652	-3.27105	0.661025	0.868273
Slc6a20a	0	1	0	4	1.18651	-3.27105	0.661045	0.868273
Mir1894	0	1	0	4	1.18647	-3.27105	0.661111	0.868273
Hist1h2ao	567	678	1852	2570	1.18245	5.39558	2.17e-18	1.03e-16
Lrrc2	1029	1266	3598	4527	1.18066	6.2694	1.07e-22	7.74e-21
2310014L17Rik	26	22	66	104	1.1806	0.824356	9.94e-05	0.000701576
Sh3d19	18	7	39	49	1.17826	-0.0655025	0.00195915	0.00943831
Snord33	0	5	8	10	1.17631	-2.01904	0.189693	0.381909
Ces2g	4	5	13	19	1.17609	-1.36125	0.0546227	0.148193
Gm5124	3	4	9	16	1.17536	-1.65313	0.0897696	0.216683
D3Ertd254e	2666	3012	8461	11554	1.17251	7.56284	8.57e-25	7.7e-23
Satb1	1742	1601	5818	5806	1.16998	6.79526	1.52e-39	2.99e-37
Slc23a1	1737	1912	5386	7448	1.16955	6.92468	5.23e-25	4.83e-23
Sox5	25	33	108	94	1.16863	1.07253	3.26e-05	0.00026471
Gm15915	6	5	12	27	1.16778	-1.12009	0.0430189	0.123193
Hist1h2bk	320	349	1168	1159	1.16735	4.49867	3.94e-20	2.19e-18
2410114N07Rik	12	8	30	40	1.16511	-0.367034	0.00426048	0.0183703
Cilp2	7	1	15	13	1.16363	-1.51526	0.0672044	0.17412
Hist1h2aa	52	71	162	270	1.15975	2.11828	9.47e-06	8.84e-05
Slc25a33	584	523	2103	1694	1.15903	5.20513	7.91e-16	2.93e-14
Ccdc141	20	18	61	71	1.15896	0.486819	0.0001568	0.00104147
Wdr78	7	5	17	25	1.15883	-1.02348	0.0304188	0.0934458
Ifitm2	475	464	1473	1786	1.15871	4.97277	1.06e-27	1.23e-25
Stra6	87	65	281	241	1.15748	2.3987	6.05e-08	8.75e-07
C530008M17Rik	4	2	13	8	1.1573	-1.84383	0.148294	0.316782
Hist1h2bb	213	228	746	774	1.15284	3.89818	5.22e-17	2.17e-15
Grap	2414	2279	7020	9199	1.14977	7.26908	3.01e-35	5.24e-33
Hist1h2bf	183	193	633	660	1.14954	3.67054	7.29e-16	2.73e-14
Gas2l3	4223	4774	13556	17595	1.14861	8.20875	2.29e-27	2.51e-25
Tmem25	2	2	10	4	1.14837	-2.27138	0.192641	0.386349
Ncald	6	7	23	22	1.14807	-0.932493	0.0199375	0.0663204
Ddt	2441	2513	7792	9278	1.14749	7.34715	1.61e-40	3.38e-38
Snhg11	252	258	799	957	1.14707	4.0993	3.5e-19	1.77e-17
Lix1l	3	1	9	5	1.1456	-2.27171	0.182868	0.370634
Afp	122	102	370	396	1.14292	2.93465	2.51e-12	6.48e-11
Utf1	226	235	715	862	1.13725	3.94985	1.76e-17	7.63e-16
Ccr5	29	41	121	118	1.13692	1.31114	1.16e-05	0.000105244
Rasd1	4	12	28	27	1.13691	-0.674127	0.0182352	0.0616476
Hpn	2	4	6	15	1.1362	-1.8453	0.158891	0.333693
Ccdc96	3	1	5	9	1.1339	-2.27268	0.245099	0.461299
Bzrap1	1	3	6	8	1.13326	-2.27225	0.241903	0.458187
Hist1h2bq+Hist1h2br	344	389	1236	1256	1.13291	4.60498	1.11e-19	5.91e-18
Pde6a	3	1	4	10	1.13028	-2.27292	0.254626	0.472238
Hist1h2bl	262	304	964	950	1.12588	4.23359	1.1e-15	4.03e-14
Hist1h2bp	264	298	944	955	1.1243	4.22204	8.54e-17	3.48e-15
Ncr1	49	35	116	169	1.1229	1.5525	7.55e-06	7.18e-05
Il17rc	4	2	3	18	1.12079	-1.84619	0.238197	0.453428
Gm13286	2	0	5	2	1.11504	-2.88372	0.549852	0.766296
Pbld1	1892	1982	5694	7383	1.11405	6.97115	2.36e-30	3.13e-28
Cyp2e1	1094	1114	3139	4308	1.11136	6.16215	1.2e-24	1.05e-22
Ccnb1	987	1114	3633	3383	1.11021	6.0921	2.27e-21	1.45e-19
Hist1h2bg	260	267	850	914	1.10999	4.11967	1.49e-18	7.26e-17
Cenpf	703	745	2212	2650	1.10983	5.55801	5.8e-28	6.92e-26
P3h3	581	694	1926	2365	1.10977	5.37872	3.33e-20	1.88e-18
Suv39h2	144	132	539	372	1.1077	3.20035	8.28e-07	9.72e-06
Xlr5c	2	0	4	3	1.10707	-2.88396	0.538931	0.756232
Synrg	4516	4994	13954	18021	1.10698	8.2595	1.66e-27	1.84e-25
Tdrd12	0	2	5	2	1.10684	-2.88353	0.550769	0.767181
Lilrb4	119	116	416	365	1.10684	2.9768	1.24e-09	2.32e-08
Stap1	265	224	805	823	1.10663	4.00857	8.26e-17	3.38e-15
Tmem69	3680	4057	11256	14744	1.10576	7.96152	1.14e-26	1.17e-24
Fkbp11	53	54	181	175	1.10327	1.87423	2.35e-07	3.08e-06
Nrn1	141	132	350	568	1.10309	3.18824	2.57e-08	3.95e-07
Mt3	2	0	3	4	1.10237	-2.88421	0.537394	0.754854
Gm16796	0	2	3	4	1.09647	-2.88402	0.538114	0.755542
Oaf	43	40	133	142	1.09478	1.51494	1.53e-06	1.7e-05
Gm7616	28	17	45	106	1.09269	0.677037	0.00755277	0.0298279
Hist1h2bh	190	188	596	654	1.09223	3.63716	2.39e-15	8.51e-14
BC035044	40	42	135	136	1.09171	1.49627	2.86e-06	2.97e-05
Omd	2898	3147	8712	11364	1.08934	7.5948	6.64e-27	7.05e-25
4930555G01Rik	8	6	30	16	1.08901	-0.887921	0.0428274	0.122871
Tk1	1205	1289	4087	4129	1.08852	6.32192	8.1e-29	1.03e-26
Gm13032	3	3	13	7	1.08799	-1.88516	0.151659	0.322244
Pbk	597	624	2155	1843	1.08665	5.29808	2.7e-16	1.05e-14
Azin2	5	1	11	9	1.08607	-1.88581	0.195404	0.390044
Pter	74	65	236	220	1.08603	2.22555	6.01e-08	8.71e-07
Metrnl	5	11	27	26	1.08509	-0.710682	0.0237362	0.076542
Nes	17	8	45	37	1.08493	-0.135437	0.0062017	0.02528
Lif	170	179	543	604	1.08209	3.51831	4.26e-14	1.32e-12
Padi4	377	371	1083	1382	1.08202	4.59655	5.16e-20	2.84e-18
Loxl2	1280	1245	3672	4641	1.08077	6.33242	9.86e-32	1.42e-29
Stard6	7	7	27	19	1.07972	-0.888506	0.0279796	0.0874817
Mybl1	3	3	9	11	1.07861	-1.8861	0.181819	0.368949
Pim3	2079	2216	6893	7148	1.07643	7.09403	9.89e-32	1.42e-29
Mfsd11	2545	2964	7720	10402	1.07263	7.4515	3.51e-20	1.98e-18
Casc4	2176	2417	6527	8553	1.07221	7.18859	2.69e-24	2.27e-22
Lct	2	0	0	7	1.07113	-2.88494	0.411796	0.654788
Slfn5	2971	3223	8513	11835	1.07101	7.6174	8.22e-22	5.4e-20
Sdc1	93	92	295	307	1.0702	2.6165	6.87e-10	1.32e-08
Hist3h2a	998	1271	3164	4296	1.06996	6.17778	3.22e-15	1.13e-13
Nanog	942	1079	2850	3776	1.06947	6.00918	5.08e-20	2.81e-18
Grtp1	4	2	5	15	1.06796	-1.88714	0.218153	0.423256
Hic1	54	38	152	146	1.06782	1.63553	4.56e-06	4.55e-05
Ect2l	4	3	13	10	1.06669	-1.72548	0.117799	0.268257
Hist2h3b	930	1028	2880	3507	1.06643	5.96082	2.4e-25	2.28e-23
Ak4	117	98	359	336	1.06622	2.82203	2.59e-09	4.61e-08
Hspb9	2	1	7	3	1.0662	-2.5791	0.428886	0.672664
Ehd2	16	12	44	47	1.06394	0.00587572	0.00241926	0.0112889
Hist1h2bj	302	348	1017	1093	1.06392	4.387	1.56e-16	6.32e-15
Muc20	0	3	7	3	1.06223	-2.57892	0.450396	0.694479
Rasal1	172	145	527	494	1.06156	3.36489	4.03e-11	9.05e-10
Ptpla	278	289	860	977	1.06089	4.18957	1.19e-17	5.26e-16
Ppm1k	3501	3872	10693	13276	1.06009	7.86112	1.97e-27	2.17e-25
Arhgef10l	7	4	13	23	1.05964	-1.19542	0.0588193	0.156539
Calcrl	191	146	561	521	1.05906	3.44784	1.53e-10	3.18e-09
Gm16062	16	25	62	71	1.05791	0.520414	0.000727019	0.00402706
Dennd5b	1448	1502	4074	5505	1.05672	6.54064	4.7e-24	3.88e-22
Kif23	286	311	942	983	1.05625	4.26005	1.59e-16	6.42e-15
Capsl	43	33	101	145	1.05493	1.36541	3.35e-05	0.000270658
Zmynd8	5347	5651	15604	19973	1.05266	8.43091	5.92e-29	7.56e-27
Prss2	40	41	135	125	1.05203	1.44999	1.28e-05	0.000114727
Agl	2419	2650	7180	9216	1.05179	7.3162	1.28e-25	1.24e-23
Sema6c	8	5	22	20	1.05158	-0.998863	0.0447333	0.12699
Hist1h2ak	4042	5124	13134	16532	1.04987	8.1708	3.22e-17	1.36e-15
Cth	41	51	139	157	1.04896	1.62777	4.19e-06	4.23e-05
Rab42	3	4	6	17	1.04802	-1.72704	0.183742	0.372221
Hspa1a	24	15	62	63	1.04784	0.43993	0.000800136	0.00437426
Rab33b	3495	3737	10234	13039	1.04516	7.82247	1.27e-27	1.44e-25
2310010J17Rik	64	67	190	230	1.04379	2.11603	1.22e-07	1.67e-06
Hist1h2be	211	238	705	728	1.04124	3.8467	3.21e-13	9.14e-12
Gnat2	16	11	46	40	1.0391	-0.0622506	0.00554895	0.0229977
Slc2a10	3	1	8	5	1.03898	-2.32813	0.24817	0.464992
Serpinb1b	0	4	9	4	1.03828	-2.32762	0.294778	0.523119
Filip1l	86	92	257	311	1.03677	2.54044	6.66e-09	1.11e-07
Xlr5b	4	0	6	7	1.0359	-2.3287	0.256277	0.474524
Naip5	203	203	602	690	1.03527	3.6988	3.09e-14	9.74e-13
Dclre1c	1826	1859	5249	6508	1.03519	6.845	4.62e-31	6.35e-29
1700016D06Rik	2	2	7	6	1.03375	-2.32828	0.239237	0.454664
Xlr5a	4	0	5	8	1.03271	-2.32894	0.26052	0.479727
Gstt3	101	96	281	345	1.03155	2.67789	1.97e-09	3.57e-08
Parp12	66	40	181	152	1.03154	1.80296	6.38e-05	0.000476596
Gyltl1b	4	6	16	16	1.03095	-1.33091	0.0796165	0.198386
Pnoc	2	2	5	8	1.02913	-2.32876	0.240238	0.455956
Igsf23	43	40	99	166	1.02844	1.47233	0.000162307	0.0010719
Hist1h2bc	296	321	926	1028	1.02817	4.28759	1.7e-16	6.85e-15
Mesp2	2	2	4	9	1.02588	-2.329	0.246754	0.4634
Zeb2	105	64	283	244	1.02201	2.44804	8.53e-06	8.02e-05
Nck2	82	76	274	220	1.02182	2.35834	2.77e-06	2.9e-05
Pde7b	1	4	10	6	1.02078	-2.11406	0.316772	0.546428
A230046K03Rik	5194	5457	14806	18885	1.02062	8.36302	5.03e-28	6.05e-26
Adora2b	52	55	172	164	1.01995	1.81517	2.86e-06	2.97e-05
Hist1h2bm	175	211	598	614	1.01686	3.61711	7.32e-11	1.58e-09
Fgd6	19	20	68	54	1.01568	0.417101	0.0018492	0.00898009
Gpr33	4	8	17	21	1.01492	-1.1179	0.0676286	0.175108
Rnd3	19	27	63	82	1.0145	0.647586	0.000676532	0.00377813
Mybl2	1658	1526	5434	4449	1.01428	6.61877	1.06e-15	3.91e-14
Hist1h3i	499	617	1585	1930	1.01385	5.12384	2.77e-15	9.77e-14
Gm15645	2192	2531	6327	8578	1.01279	7.18953	2.67e-18	1.26e-16
Fam72a	121	116	386	352	1.01167	2.92223	9.49e-09	1.57e-07
Hk2	1093	1102	3475	3366	1.01132	6.08534	4.67e-24	3.88e-22
Gm3383	16	12	50	37	1.00743	-0.03766	0.00860898	0.0331658
Gm16702	588	622	1704	2080	1.00667	5.23127	4.67e-21	2.84e-19
Unc80	1	2	0	10	1.0065	-2.58071	0.525215	0.754258
Cxcr2	1331	1475	3891	4888	1.00469	6.43507	6.28e-23	4.64e-21
Mdfic	490	469	1841	1091	1.00397	4.89413	5.44e-06	5.35e-05
Hist1h2ae	6277	8005	20178	24555	1.00374	8.77886	2.45e-16	9.68e-15
Hist2h4	40	53	124	167	1.00292	1.61261	3.7e-05	0.000295208
Kdf1	3	3	7	12	1.00259	-1.92925	0.248036	0.464794
Thbs3	3	1	1	12	1.00154	-2.32982	0.436014	0.681222
Hist1h2ac	7539	9379	23970	28903	1.00151	9.0209	6.69e-18	3.08e-16
Klhl23	14	6	42	19	1.0012	-0.500299	0.0682688	0.176398
D330041H03Rik	102	93	276	330	1.00066	2.64148	4.68e-09	8.02e-08
Casp6	657	617	2024	1909	0.999777	5.29792	2.88e-19	1.47e-17
Hist1h2ab	6081	7709	19360	23656	0.997824	8.72426	2.03e-16	8.08e-15
2500004C02Rik	332	338	893	1193	0.997804	4.38333	2.44e-14	7.79e-13
BB283400	2	3	3	13	0.996127	-2.11582	0.348399	0.585027
5830432E09Rik	7	8	16	31	0.99567	-0.84904	0.0431942	0.123587
Hist1h2ad	8561	10783	27269	32931	0.995044	9.21003	5.97e-17	2.47e-15
Hist1h3b	531	639	1632	2004	0.994728	5.17783	1.07e-15	3.93e-14
Hist1h2ag	9242	11565	29528	35155	0.994219	9.31443	1.7e-17	7.4e-16
Scml2	2	29	37	62	0.992487	0.124114	0.14678	0.314618
Gm9926	5	1	4	15	0.992334	-1.93014	0.320401	0.551118
Map3k8	156	132	405	484	0.991952	3.18274	1.08e-10	2.27e-09
Hist1h2ba	129	154	411	464	0.991811	3.16195	1.18e-09	2.21e-08
Slpi	62	63	125	267	0.991457	2.02116	0.00110813	0.00581117
Mir3091	8	17	30	48	0.990249	-0.187465	0.0169948	0.0581773
Pou4f1	6	3	13	15	0.990136	-1.48272	0.123211	0.27741
Hist1h2ah	8399	10568	26628	32179	0.989661	9.17805	7.9e-17	3.24e-15
Elovl4	10	12	34	34	0.989587	-0.364328	0.0142766	0.0503485
D830046C22Rik	16	17	46	56	0.988946	0.175999	0.00332717	0.0148787
A330032B11Rik	337	310	822	1181	0.988489	4.3261	4.95e-12	1.23e-10
Piwil2	17	17	47	58	0.987842	0.215359	0.00295813	0.0135104
Tspan4	306	351	1049	965	0.986878	4.3493	9.3e-12	2.25e-10
Hist1h2ai	7722	9766	24511	29587	0.986311	9.05892	1.87e-16	7.46e-15
A330035P11Rik	1	7	11	14	0.986153	-1.61635	0.151475	0.32202
Hist1h3h	537	633	1614	2000	0.986068	5.1716	5.1e-16	1.94e-14
Ifih1	302	264	853	881	0.985912	4.13315	5.69e-15	1.93e-13
Hist1h3d	487	587	1483	1833	0.985125	5.04925	6.2e-15	2.1e-13
1700012D01Rik	4	6	14	17	0.983468	-1.36013	0.103601	0.242686
Mpv17l	1055	1192	3051	3878	0.983018	6.10235	1.24e-19	6.58e-18
Ifitm3	203	235	693	643	0.979167	3.76915	7.28e-10	1.39e-08
A330069E16Rik	172	211	514	664	0.978621	3.58119	2.2e-09	3.96e-08
Nppc	33	34	98	107	0.978415	1.13627	8.17e-05	0.000589055
Ankfy1	5807	6163	16292	20407	0.976059	8.50171	1.72e-26	1.74e-24
Hist1h2an	7779	9848	24679	29428	0.975612	9.06325	3.15e-16	1.22e-14
Ccdc148	5	8	18	22	0.975455	-1.04528	0.0562395	0.151423
Slc7a3	11	14	45	31	0.97402	-0.210083	0.0179741	0.0609049
Hist1h3c	514	597	1534	1866	0.97376	5.08913	2.72e-16	1.06e-14
Ube2c	981	1118	3135	3260	0.973383	5.99832	6.1e-20	3.31e-18
Hist1h1b	101	157	354	438	0.973246	3.02383	3.59e-06	3.67e-05
Tacstd2	3	6	8	20	0.973143	-1.48361	0.156659	0.330235
Sh3bp4	198	209	575	666	0.972545	3.66006	3.57e-12	9.02e-11
Serpinc1	52	54	167	154	0.968708	1.76562	1.24e-05	0.000111625
Gm14139	8	7	32	13	0.967673	-0.886602	0.100938	0.237744
Adamts14	27	29	82	88	0.9668	0.880756	0.000335185	0.00202923
Hist1h2af	7213	9071	22738	26876	0.965405	8.9421	2.58e-16	1.01e-14
Rnf150	13	16	43	45	0.963814	-0.0154658	0.00726303	0.0288439
Serpinb6c	19	16	48	58	0.961015	0.235006	0.00323291	0.0145579
Batf3	174	190	534	565	0.960833	3.49448	5.82e-11	1.28e-09
Hist1h4j	223	256	645	805	0.957979	3.88225	4.27e-11	9.52e-10
Ptpn13	39	13	89	65	0.957462	0.755385	0.0164717	0.0566476
Hist1h3g	453	524	1330	1621	0.954986	4.89316	3.3e-15	1.16e-13
B130034C11Rik	10	5	27	18	0.954908	-0.887901	0.0577211	0.154471
Dnajc6	2	7	20	7	0.954698	-1.51275	0.268458	0.489318
Prelid2	249	255	811	695	0.954397	3.94896	1.69e-09	3.09e-08
Irak1	1650	1752	4608	5649	0.953151	6.67629	1.06e-24	9.34e-23
Hist1h4i	413	440	1142	1430	0.953151	4.69709	7.53e-16	2.8e-14
Icam5	49	31	110	130	0.952216	1.36082	0.000128166	0.000873648
Fbxo48	12	10	36	30	0.951123	-0.393089	0.0180575	0.0611366
Crip2	162	177	520	494	0.95088	3.38682	3.17e-09	5.56e-08
Map9	30	21	71	82	0.950476	0.739155	0.000756008	0.00416365
Gp49a	52	89	202	223	0.950375	2.15888	0.000108762	0.000756842
Hist1h4h	238	277	700	847	0.9477	3.97808	2.61e-11	5.99e-10
Slc6a13	2	12	27	15	0.947252	-0.973993	0.141772	0.308276
Cd70	14	23	54	57	0.946478	0.302071	0.00517826	0.0217203
Efna5	72	73	220	212	0.944668	2.18705	1.85e-06	2e-05
Ramp3	33	33	97	100	0.944124	1.09086	0.000215439	0.001374
Gm10778	304	315	834	1017	0.942799	4.23378	5.72e-14	1.75e-12
Espl1	636	592	1931	1704	0.941956	5.20636	2.88e-14	9.1e-13
Ptcra	69	76	211	221	0.941523	2.18613	1.18e-06	1.34e-05
Luc7l2	2275	2395	6168	7800	0.940413	7.123	1.7e-23	1.3e-21
Fam212a	75	100	252	270	0.940318	2.45129	2.2e-06	2.36e-05
Xaf1	947	1041	2527	3428	0.939177	5.89723	3.7e-16	1.41e-14
Dnd1	7	9	10	39	0.938721	-0.790094	0.127107	0.284529
Plk1	824	987	2797	2573	0.937988	5.76434	4.41e-13	1.23e-11
Mansc4	3	1	9	3	0.937367	-2.38638	0.36704	0.607066
Cyp4f41-ps	5	3	12	12	0.9373	-1.6517	0.129092	0.288152
Hist1h3f	455	551	1358	1641	0.935393	4.92269	1.67e-13	4.93e-12
Hist1h4m	6	6	13	23	0.934879	-1.16884	0.112833	0.259423
BC025920	4	4	11	13	0.934691	-1.65185	0.127595	0.285318
Prodh	130	113	368	349	0.933803	2.90288	5.32e-08	7.76e-07
Snora17	3	5	11	13	0.933579	-1.65176	0.129658	0.2891
BC033916	185	191	497	620	0.932811	3.52103	1.74e-10	3.61e-09
8030423F21Rik	38	34	91	123	0.932762	1.20462	0.00021231	0.00135775
Cnga3	4	3	8	13	0.929956	-1.80386	0.206284	0.407088
Msc	4	0	7	5	0.929803	-2.38695	0.3565	0.594182
Ttf1	2030	2026	5692	6293	0.929468	6.91196	1.31e-29	1.71e-27
Atxn1	622	566	1658	1849	0.929383	5.15066	6.19e-21	3.72e-19
Cacna1s	9	15	37	34	0.92717	-0.291952	0.0208469	0.0689526
Serpinb6b	756	782	2205	2327	0.926642	5.52007	1.07e-20	6.25e-19
Hecw2	5	0	5	10	0.924526	-2.16584	0.310373	0.539421
Hist1h4c	229	284	666	854	0.92444	3.95833	2.66e-09	4.72e-08
Vpreb1	3	2	6	9	0.923851	-2.16542	0.392668	0.635564
Hist1h4k	237	270	664	835	0.923786	3.93958	1.29e-10	2.71e-09
Hist1h4a	240	272	670	843	0.923111	3.95295	9.36e-11	1.99e-09
Hist1h4f	255	231	626	807	0.922596	3.87543	2.39e-11	5.49e-10
Slc7a14	1423	1483	3650	4943	0.921535	6.42886	2.33e-18	1.1e-16
Gpr65	239	200	655	627	0.920026	3.72774	4.11e-10	8.12e-09
Gipr	2	3	5	10	0.919559	-2.16557	0.398812	0.641976
Hsd17b14	3	2	4	11	0.917323	-2.1659	0.409296	0.651954
Hist1h4b	276	311	766	961	0.916876	4.14254	1.79e-11	4.18e-10
Il24	23	20	82	42	0.916592	0.470912	0.0248971	0.0795013
Krt24	2	1	6	3	0.916155	-2.64932	0.577041	0.793059
Mir5133	2	1	6	3	0.916149	-2.64932	0.577017	0.793059
Sema3a	3	1	4	8	0.91614	-2.38758	0.33912	0.574549
Kctd17	18	25	62	64	0.914476	0.48322	0.00264378	0.0122146
Rhobtb3	2	1	5	4	0.911765	-2.64957	0.571173	0.787748
Itgb3	343	330	825	1148	0.910411	4.33014	2.99e-11	6.83e-10
Gm5796	25	27	84	67	0.909653	0.736171	0.00269917	0.0124459
Cd300a	618	621	1636	1983	0.9094	5.19917	1.02e-18	5.07e-17
Hist2h2ab	815	1033	2488	2923	0.908992	5.77553	3.84e-13	1.08e-11
Zbtb8b	2	1	4	5	0.908793	-2.64981	0.570303	0.787079
Nab2	670	702	1892	2107	0.908709	5.34513	1.85e-19	9.62e-18
Six4	0	5	5	10	0.908188	-2.16539	0.315795	0.545664
Vmn2r-ps129	965	863	2520	2795	0.908087	5.75232	1.07e-23	8.35e-22
Tpmt	309	341	841	1059	0.907685	4.28083	5.77e-12	1.43e-10
Slc5a8	0	3	5	4	0.907438	-2.64938	0.582833	0.798882
Tctex1d2	35	40	111	107	0.906846	1.24218	0.000259065	0.00162373
Tespa1	241	255	676	765	0.903508	3.89336	1.1e-11	2.62e-10
Jag1	0	3	4	5	0.903433	-2.64963	0.581104	0.797141
Gzme	0	3	4	5	0.903425	-2.64963	0.581158	0.797148
Hist1h3e	421	491	1205	1452	0.903223	4.7607	3.75e-13	1.06e-11
Pigz	1	1	5	1	0.902888	-2.97067	0.75219	0.940611
Hist1h3a	538	582	1468	1789	0.901506	5.05116	5.45e-16	2.07e-14
Gm10190	34	17	61	87	0.900585	0.704122	0.0055765	0.0230885
5830411N06Rik	4	7	19	13	0.90052	-1.30115	0.127503	0.285189
Lcmt2	2519	2654	6686	8350	0.899593	7.24333	2.14e-22	1.49e-20
Lifr	48	49	119	163	0.899466	1.59657	0.000105403	0.000737238
Kif14	105	135	354	340	0.899294	2.86658	2.13e-06	2.29e-05
Emr4	2	0	4	2	0.899054	-2.97101	0.4869	0.730775
Tceal5	2	0	4	2	0.899042	-2.97101	0.486859	0.730775
Kis2	0	3	3	6	0.897875	-2.64987	0.586688	0.802241
Snora28	1	2	2	7	0.897185	-2.6502	0.583982	0.799949
Zfp935	696	750	1722	2486	0.895559	5.41262	4.06e-12	1.02e-10
Ubd	65	93	233	223	0.895121	2.27679	5.51e-05	0.00041786
Sh2d1a	341	322	947	960	0.894531	4.29738	2.78e-13	7.99e-12
Bsn	37	53	128	132	0.894527	1.48937	0.00030444	0.00186731
H1foo	1	1	4	2	0.893747	-2.97092	0.743228	0.933805
Hist1h4n	304	331	831	1005	0.89371	4.23799	3.14e-12	7.96e-11
1700007J10Rik	102	162	344	423	0.89351	3.00211	3.09e-05	0.000251937
Soat2	92	78	212	279	0.892956	2.37451	2.44e-06	2.59e-05
Fam159b	2	0	3	3	0.892361	-2.97126	0.480635	0.725837
Map1a	0	2	4	2	0.891351	-2.97083	0.748956	0.938046
Pcdhb5	0	2	4	2	0.891348	-2.97083	0.748924	0.938046
Dnajc25	65	80	232	183	0.891161	2.15014	0.000208038	0.00133252
Itga9	3	4	16	4	0.890268	-1.84212	0.298179	0.527436
4833417C18Rik	364	334	981	1021	0.889956	4.36707	4.37e-14	1.36e-12
Lepr	849	869	2156	2804	0.889347	5.65378	2.4e-17	1.03e-15
Gm6537	1	1	3	3	0.889047	-2.97116	0.740308	0.932286
Morn4	9	4	25	12	0.888436	-1.11564	0.147277	0.315351
Ifitm6	2	0	2	4	0.887427	-2.9715	0.483735	0.728365
Ccdc112	6	10	26	20	0.886138	-0.845848	0.0746564	0.189055
Stc2	20	10	41	45	0.885631	-0.0268944	0.0137926	0.0489738
Gm20756	57	37	138	130	0.885555	1.53643	0.000301723	0.00185203
Ctnnd2	6	2	14	9	0.884915	-1.68745	0.189304	0.381221
Syne4	1	1	2	4	0.884913	-2.97141	0.741644	0.933034
Boll	8	14	36	27	0.88349	-0.437444	0.037487	0.110388
Tmem206	2374	2490	6235	7736	0.882857	7.14373	5.08e-22	3.45e-20
Kazn	27	20	81	52	0.882842	0.572553	0.0139717	0.0494914
9230114K14Rik	28	31	58	113	0.882547	0.901858	0.00767307	0.0301639
Mns1	182	199	518	572	0.881712	3.50566	1.15e-09	2.16e-08
Sfxn4	396	421	997	1350	0.880313	4.58748	1.1e-11	2.62e-10
Grifin	0	2	2	4	0.880233	-2.97132	0.746854	0.936482
Eva1a	0	2	2	4	0.880218	-2.97132	0.746892	0.936482
Ecscr	0	2	2	4	0.880209	-2.97132	0.746917	0.936482
Psrc1	31	30	88	86	0.879914	0.936855	0.000843896	0.00458436
Tnc	2	0	1	5	0.879833	-2.97174	0.498962	0.743497
Cend1	2	0	1	5	0.879826	-2.97174	0.499015	0.743497
Wnt5b	8	9	18	31	0.879602	-0.768287	0.063568	0.166626
Ppfia4	1	3	1	11	0.878992	-2.38812	0.535246	0.754258
Agpat9	12	9	30	30	0.877947	-0.501885	0.034771	0.104039
Gpd1	9	12	31	29	0.876898	-0.501407	0.0366615	0.108387
Ccdc40	112	114	331	310	0.875167	2.76256	8.82e-07	1.03e-05
Aurkb	1579	1663	4770	4408	0.873636	6.55472	3.13e-16	1.22e-14
Gm19510	6	2	9	14	0.873607	-1.68863	0.179799	0.366549
Fam169a	4	4	10	13	0.873235	-1.68821	0.168713	0.349618
Rrm2	6806	7314	20572	19410	0.87269	8.67223	6.84e-18	3.14e-16
Foxr1	215	233	543	737	0.872518	3.72957	1.46e-08	2.33e-07
Tyr	606	652	1585	2004	0.872508	5.19798	6.68e-15	2.26e-13
Ccl4	3275	3486	9404	9772	0.871385	7.61044	5.54e-22	3.74e-20
Cdca3	476	576	1446	1544	0.871214	4.94383	3.63e-12	9.15e-11
Klre1	16	19	57	42	0.871153	0.170025	0.0162461	0.0560842
Mis18bp1	119	152	380	389	0.870104	3.01839	1.15e-06	1.31e-05
Tspan15	208	227	547	691	0.86951	3.68556	2.88e-09	5.07e-08
Hnrnpu	5529	4435	18130	9428	0.869223	8.16066	0.000369443	0.0022153
Slc26a1	0	2	1	5	0.86893	-2.97156	0.756661	0.943619
Chrm1	0	2	1	5	0.868928	-2.97156	0.756665	0.943619
Cetn4	98	103	280	288	0.866466	2.59254	7.3e-07	8.71e-06
Dync2li1	11	12	36	29	0.865115	-0.392161	0.0407812	0.118277
Plcd3	2	6	8	15	0.864657	-1.6885	0.189973	0.382096
Ube2j2	366	331	1073	876	0.863007	4.346	2.95e-08	4.51e-07
Ska1	282	282	790	798	0.862957	4.04758	3.22e-11	7.33e-10
Ccdc79	2	0	0	6	0.862773	-2.97199	0.546171	0.762465
Akap5	252	189	605	634	0.86276	3.69453	6.27e-09	1.05e-07
Kcnip3	6	1	7	13	0.861681	-1.84452	0.293867	0.521997
Fkbp10	4	3	8	12	0.861515	-1.84411	0.266655	0.487828
Ret	1	1	0	6	0.861389	-2.9719	0.765879	0.950814
Wisp1	96	141	330	339	0.860089	2.82459	2.7e-05	0.000223783
Spag5	227	263	723	652	0.859797	3.84776	8.73e-08	1.23e-06
Acmsd	107	101	259	328	0.859657	2.63592	7.87e-07	9.29e-06
Gm9776	117	92	271	317	0.859489	2.64029	7.89e-07	9.31e-06
Birc5	1635	1798	4783	4872	0.859376	6.62863	2.6e-18	1.23e-16
Galc	15	21	42	60	0.859011	0.206609	0.0109591	0.0405047
Cd244	13	17	51	33	0.858604	-0.0469862	0.0300585	0.0925478
Hist2h2ac	1132	1412	3229	3967	0.857497	6.19989	1.64e-12	4.32e-11
Slc1a7	71	58	149	215	0.856897	1.96381	9.85e-05	0.000696494
Stc1	1	0	3	0	0.856877	-3.38547	0.658008	0.866565
Sele	1	0	3	0	0.856842	-3.38547	0.657951	0.866559
Olfr99	1	0	3	0	0.856826	-3.38547	0.657927	0.866559
Cfap61	1	0	3	0	0.856821	-3.38547	0.657918	0.866559
Mpped2	1	0	3	0	0.856798	-3.38547	0.657882	0.866559
Pcolce2	1	0	3	0	0.856782	-3.38547	0.657857	0.866559
Myo18b	1	0	3	0	0.856758	-3.38547	0.657818	0.866559
Gpr183	639	651	1581	2055	0.855	5.22143	1.18e-14	3.91e-13
Il1b	12	20	32	59	0.85462	0.0503561	0.0337378	0.101642
Prr22	4	2	10	7	0.854541	-2.01802	0.328734	0.561727
Lrrc17	315	213	731	739	0.853356	3.94125	8.8e-08	1.23e-06
Tle6	24	13	41	63	0.851434	0.234784	0.0160817	0.0555871
4930417O13Rik	42	21	80	96	0.850898	0.958383	0.00406283	0.0176578
Vegfa	2	10	15	19	0.850174	-1.21972	0.170155	0.351981
Gm5113	342	357	880	1079	0.848918	4.34417	4.8e-12	1.2e-10
Wnt9b	0	1	3	0	0.848662	-3.38538	0.658463	0.866675
Smc2os	0	1	3	0	0.848658	-3.38538	0.65845	0.866675
Ccdc64b	0	1	3	0	0.848647	-3.38538	0.658421	0.866675
Kdr	10	15	36	34	0.848257	-0.291416	0.0309856	0.0949017
Sh2b2	20	16	66	33	0.848088	0.182076	0.0534978	0.145965
Cdk1	1752	1980	5118	5304	0.84789	6.74179	2.63e-17	1.12e-15
Ccna2	2154	2304	6330	6083	0.847835	6.99611	3.65e-17	1.54e-15
Tpm2	8	7	21	21	0.84574	-0.953022	0.0835034	0.205874
Tcp11l1	2	4	7	10	0.845212	-2.01855	0.325095	0.556789
Rn4.5s	68	95	184	275	0.844866	2.2902	0.000318168	0.00194024
A230072E10Rik	9	7	16	29	0.84477	-0.86873	0.111388	0.257167
Kcna3	90	65	223	206	0.843866	2.20738	4.8e-05	0.000372204
Hsf2bp	13	9	36	25	0.843188	-0.468502	0.0516625	0.141809
Oas3	246	166	518	626	0.842692	3.58374	3.62e-07	4.59e-06
Kctd12	13	10	34	30	0.842568	-0.407504	0.0461352	0.130024
2700038G22Rik	545	542	1288	1752	0.842501	4.96844	2.06e-12	5.37e-11
Arhgap20os	2	4	6	11	0.842486	-2.01879	0.330404	0.564036
Dcaf17	1378	1453	3581	4315	0.841748	6.3394	9.79e-20	5.25e-18
Zfp113	1760	1774	4298	5564	0.840488	6.65623	6.1e-19	3.06e-17
Adh7	1	0	2	1	0.840109	-3.38571	1	1
Drd4	1	0	2	1	0.840106	-3.38571	1	1
Gja10	1	0	2	1	0.840094	-3.38571	1	1
Gja4	1	0	2	1	0.840085	-3.38571	1	1
Gm14474	1	0	2	1	0.840073	-3.38571	1	1
Kcnh6	1	0	2	1	0.840068	-3.38571	1	1
Mpp3	1	0	2	1	0.840059	-3.38571	1	1
Phospho1	1	0	2	1	0.840045	-3.38571	1	1
Tgfb2	1	0	2	1	0.840044	-3.38571	1	1
T2	22	23	62	63	0.83951	0.492234	0.00523485	0.0219239
Exosc2	4227	4498	10614	13742	0.839437	7.95702	4.1e-18	1.91e-16
Trim16	20	32	66	79	0.83886	0.693537	0.00549476	0.0228368
Kif2c	562	678	1809	1621	0.83861	5.15718	2.52e-09	4.49e-08
Gm12359	13	14	38	37	0.838018	-0.197256	0.0281535	0.0878406
Clcn5	63	54	155	169	0.836973	1.81214	5.52e-05	0.000418732
Odc1	2874	2516	8204	6562	0.836345	7.2572	1.65e-10	3.43e-09
Nmrk1	1368	1399	3398	4292	0.835368	6.30184	1.07e-18	5.28e-17
Podxl2	0	1	2	1	0.835108	-3.38562	1	1
Psd2	0	1	2	1	0.835107	-3.38562	1	1
Klhl14	0	1	2	1	0.835107	-3.38562	1	1
Snord15b	0	1	2	1	0.835107	-3.38562	1	1
Entpd2	0	1	2	1	0.835106	-3.38562	1	1
Fmn1	0	1	2	1	0.835105	-3.38562	1	1
Frem2	0	1	2	1	0.835105	-3.38562	1	1
Klk10	0	1	2	1	0.835104	-3.38562	1	1
Wdr38	0	1	2	1	0.835104	-3.38562	1	1
Hsd3b6	0	1	2	1	0.835104	-3.38562	1	1
Hspa1b	20	14	46	48	0.833157	0.106455	0.0145516	0.0510288
Pltp	24	23	48	83	0.832821	0.55178	0.0120745	0.0438404
Plek	235	263	698	675	0.832411	3.85231	1.7e-08	2.69e-07
Dnah7a	6	7	21	15	0.832256	-1.14099	0.123119	0.277329
Sdc2	1	0	1	2	0.83222	-3.38596	1	1
Rab17	1	0	1	2	0.832218	-3.38596	1	1
Chn1	1	0	1	2	0.832218	-3.38596	1	1
D330045A20Rik	1	0	1	2	0.832218	-3.38596	1	1
Klk1b5	1	0	1	2	0.832218	-3.38596	1	1
5730559C18Rik	1	0	1	2	0.832217	-3.38596	1	1
4933439K11Rik	1	0	1	2	0.832216	-3.38596	1	1
AK010878	665	654	1533	2130	0.831604	5.23747	2.79e-12	7.13e-11
Tnfsf11	602	507	1285	1785	0.829928	4.98589	3.4e-11	7.7e-10
Sec14l2	1	4	8	6	0.82898	-2.21682	0.519579	0.754258
Hnrnpab	5881	5268	16977	13386	0.828045	8.29881	3.67e-10	7.31e-09
Zmynd12	0	1	1	2	0.827381	-3.38587	1	1
Apol10a	0	1	1	2	0.827374	-3.38587	1	1
Ccdc153	0	1	1	2	0.827372	-3.38587	1	1
Usp26	0	1	1	2	0.827371	-3.38587	1	1
Ttll13	0	1	1	2	0.827362	-3.38587	1	1
Trappc3l	0	1	1	2	0.827353	-3.38587	1	1
Fam187b	0	1	1	2	0.827352	-3.38587	1	1
Csta1	0	1	1	2	0.827347	-3.38587	1	1
Mrc1	0	1	1	2	0.827343	-3.38587	1	1
Ltbp1	0	1	1	2	0.827332	-3.38587	1	1
Hapln4	0	1	1	2	0.827331	-3.38587	1	1
H1fx	0	1	1	2	0.827322	-3.38587	1	1
Gng13	0	1	1	2	0.827312	-3.38587	1	1
Gbx2	0	1	1	2	0.827304	-3.38587	1	1
Plxnc1	71	75	213	187	0.826207	2.115	9.96e-05	0.00070206
Samd3	18	22	57	53	0.825552	0.322397	0.00917646	0.0349647
Slain2	510	378	1538	847	0.82539	4.66021	0.0010244	0.00542254
Amdhd1	7	2	9	16	0.825018	-1.58209	0.206551	0.407271
Lurap1	7	6	15	21	0.824944	-1.14245	0.142716	0.30956
Degs2	11	5	22	22	0.822939	-0.888243	0.0787038	0.196741
4930581F22Rik	8	5	13	23	0.822581	-1.14299	0.154403	0.326462
Pola2	6605	6803	16293	20609	0.820627	8.56318	3.89e-20	2.17e-18
Apom	1	0	0	3	0.819934	-3.38621	1	1
Panx2	1	0	0	3	0.819925	-3.38621	1	1
5930412G12Rik	1	0	0	3	0.819915	-3.38621	1	1
Eomes	118	87	240	322	0.818849	2.58568	2.04e-05	0.000174434
Alox8	109	129	301	351	0.816465	2.79872	3.16e-06	3.26e-05
Gstt2	946	1045	2622	2818	0.815649	5.81856	7.65e-16	2.84e-14
1700094D03Rik	31	33	81	94	0.814918	0.960142	0.00180896	0.00882137
Xdh	262	324	768	834	0.814404	4.07348	2.14e-08	3.33e-07
Paqr5	5	2	14	5	0.81382	-1.88419	0.327265	0.559978
Plxdc1	3	5	12	10	0.812965	-1.72473	0.225716	0.435181
2700070H01Rik	45	27	66	132	0.812613	1.12369	0.0163912	0.0564422
Plekhh3	4	0	7	4	0.812086	-2.44794	0.483682	0.728352
Pitx3	0	1	0	3	0.811683	-3.38612	1	1
Npr1	0	1	0	3	0.81164	-3.38612	1	1
Katnal2	0	1	0	3	0.811603	-3.38612	1	1
Impg1	0	1	0	3	0.811561	-3.38612	1	1
Cfap45	0	1	0	3	0.811547	-3.38612	1	1
En2	0	1	0	3	0.811536	-3.38612	1	1
Edem1	1428	1158	4257	2647	0.810793	6.18316	5.08e-05	0.000391487
Vwa7	14	8	28	32	0.810674	-0.485895	0.0484628	0.135161
Kbtbd8	130	99	322	297	0.810165	2.73367	1.49e-05	0.000132528
2900060B14Rik	10	1	13	17	0.80966	-1.36001	0.240261	0.455956
Gm4975	6	5	17	13	0.808307	-1.35872	0.149873	0.319237
Gm14005	372	371	932	1089	0.808252	4.40358	2.3e-12	5.94e-11
Anxa9	19	13	41	46	0.807644	0.00825601	0.0199825	0.0664431
Nlrp6	8	10	25	24	0.806232	-0.746881	0.0748049	0.189282
Pde1b	5	3	7	15	0.805442	-1.72608	0.236797	0.451365
Il5	2	5	14	5	0.805364	-1.88392	0.331801	0.565845
Lrrc57	148	155	420	399	0.805149	3.12961	9.92e-07	1.14e-05
Snai1	18	19	39	62	0.804968	0.206556	0.0200693	0.0667043
Gramd1b	1503	1597	3873	4545	0.803999	6.44562	9.75e-19	4.84e-17
Kif20a	824	885	2381	2226	0.802084	5.5904	3.11e-12	7.9e-11
Gspt1	3805	2828	10531	7079	0.802011	7.52991	1.47e-05	0.000131002
Spry2	30	21	62	76	0.800819	0.636342	0.00586939	0.0241058
Zfp449	4	7	13	17	0.80022	-1.35947	0.187209	0.3777
Churc1	3099	2886	7502	8670	0.800105	7.38619	6.4e-24	5.18e-22
Aurka	681	760	2002	1877	0.799157	5.34506	4.82e-11	1.07e-09
Gp1ba	2	2	6	5	0.798758	-2.448	0.451562	0.695818
Tapbpl	3537	3389	8476	10242	0.797952	7.5956	1.82e-22	1.28e-20
Fam161b	191	193	458	581	0.797805	3.46033	6.33e-08	9.12e-07
Fgd2	8	10	18	31	0.797513	-0.748435	0.0848565	0.208333
Tfcp2l1	1	3	6	5	0.79719	-2.44791	0.455781	0.699811
E2f8	413	424	1168	1079	0.797188	4.56628	5.67e-10	1.1e-08
Thsd1	2	2	5	6	0.796293	-2.44824	0.450287	0.694377
Ppm1n	14	5	28	23	0.795831	-0.690431	0.0870415	0.212084
Prc1	511	539	1458	1359	0.795536	4.88916	1.05e-10	2.22e-09
Msl3l2	73	67	218	155	0.795314	2.03103	0.00175844	0.00861617
Pnpla1	3	1	4	7	0.795175	-2.44857	0.456404	0.70044
Prokr1	23	25	68	61	0.794508	0.548957	0.00811351	0.0315968
Comt	3718	3973	9301	11481	0.79438	7.74663	7.28e-18	3.32e-16
Fbxo5	732	811	2167	1967	0.79373	5.43929	1.81e-10	3.75e-09
Agpat4	257	225	600	696	0.793652	3.77738	2.43e-09	4.34e-08
Edn1	77	125	224	326	0.793521	2.55951	0.00131343	0.00672176
Aldh3a1	4	0	3	8	0.792808	-2.44891	0.491596	0.735358
Nr4a2	597	571	1410	1736	0.79279	5.03791	3.67e-14	1.15e-12
Troap	196	221	542	578	0.791271	3.57381	6.95e-08	9.93e-07
Gm10389	388	443	1010	1228	0.79002	4.55358	2.89e-10	5.81e-09
Tnnt1	93	86	212	269	0.789214	2.37715	1.85e-05	0.000160598
Trip13	1419	1268	3608	3563	0.789123	6.22733	4.18e-17	1.75e-15
Kif18b	303	365	897	892	0.788264	4.24208	3.78e-08	5.65e-07
Esr2	4	3	7	12	0.787465	-1.88576	0.347277	0.583651
Zfp202	117	89	244	308	0.787438	2.57146	1.84e-05	0.000159704
4930528D03Rik	4	3	6	13	0.784701	-1.886	0.355415	0.593423
Csrp3	3	1	2	9	0.784521	-2.44906	0.485952	0.730032
Snhg9	78	73	171	234	0.784122	2.13562	0.000105828	0.000739894
Xkr5	48	74	168	158	0.783481	1.83865	0.00179864	0.00877631
Cd53	7989	7054	19030	21069	0.783455	8.70182	5.14e-24	4.22e-22
Sytl3	115	95	276	283	0.782997	2.59546	7.45e-06	7.1e-05
Cenpu	240	255	659	660	0.782809	3.81047	2.43e-08	3.76e-07
Enthd1	31	24	66	81	0.78263	0.728089	0.00524787	0.0219672
Cptp	510	535	1319	1472	0.782606	4.87401	3.78e-13	1.06e-11
Ccne2	517	458	1346	1240	0.782496	4.77185	2.78e-10	5.61e-09
Abcb4	12	13	29	38	0.781758	-0.334636	0.0500779	0.138343
Trpm1	19	10	42	35	0.780864	-0.145182	0.0443299	0.126086
Lrr1	242	283	706	690	0.779106	3.89302	1.99e-07	2.64e-06
Inppl1	109	117	270	333	0.77805	2.69921	7.08e-06	6.79e-05
Eme1	308	332	887	807	0.776422	4.17139	6.96e-08	9.93e-07
Nfxl1	76	66	227	145	0.776203	2.03569	0.00542685	0.0225891
4921507P07Rik	7	4	5	25	0.775642	-1.36159	0.316424	0.546179
Zfp426	441	406	1081	1164	0.774929	4.56726	1.88e-12	4.91e-11
Pla2g12a	969	880	2493	2391	0.774928	5.68258	5.29e-14	1.62e-12
Gm590	46	36	95	123	0.774349	1.27471	0.00155445	0.00777988
Nphs1	390	483	1060	1267	0.774037	4.61511	9.71e-09	1.6e-07
Selp	15	14	39	38	0.774024	-0.145468	0.0318226	0.0970127
Ctrcos	82	92	207	256	0.77368	2.32875	4.56e-05	0.000356459
Cd226	668	669	1657	1892	0.773665	5.21954	7e-15	2.35e-13
A1cf	12	5	25	20	0.773635	-0.845733	0.124639	0.280009
Mpl	4	8	17	15	0.772992	-1.27311	0.217479	0.422149
Fam195a	600	607	1557	1635	0.771139	5.07188	1.33e-13	3.97e-12
Pramel4	49	43	121	122	0.770103	1.43098	0.000903713	0.00485605
Tmem144	7	7	23	14	0.769807	-1.09076	0.174228	0.358282
Anln	148	172	398	450	0.769634	3.18529	1.39e-06	1.56e-05
Gmeb1	2201	2096	5192	6183	0.768869	6.89019	6.7e-21	4e-19
Dusp5	1055	834	2857	2060	0.768606	5.70553	5.41e-06	5.33e-05
Eid3	3	6	11	13	0.766857	-1.61563	0.260225	0.479553
Tmem88b	160	180	401	500	0.766821	3.26919	1.36e-06	1.52e-05
Tmem158	119	100	328	243	0.765183	2.63958	0.000670164	0.00374513
Clu	1	2	7	1	0.765046	-2.72258	0.610488	0.825055
Cdyl2	619	567	1467	1657	0.764426	5.04078	2.61e-14	8.31e-13
Tor4a	3378	3498	7962	10248	0.764412	7.56566	3.39e-16	1.31e-14
Ebi3	55	97	148	260	0.764389	2.14413	0.0111801	0.0411598
Try5	3	3	8	8	0.763666	-2.0653	0.416357	0.65973
Cenpw	609	646	1609	1694	0.76327	5.12344	8.73e-13	2.37e-11
Zfp316	291	279	672	831	0.762113	3.9962	3.59e-09	6.25e-08
Coro2b	3	3	7	9	0.761744	-2.06554	0.416463	0.659826
Nov	11	5	24	18	0.761651	-0.930096	0.132517	0.293646
Hist1h4d	599	758	1568	2028	0.761491	5.23791	2.55e-08	3.92e-07
Bbs5	18	40	79	74	0.760462	0.791449	0.0286632	0.089074
AU023762	24	18	42	69	0.759815	0.346661	0.0238393	0.0768441
Nkd1	16	12	28	46	0.759502	-0.198789	0.0538888	0.146689
Abi2	506	439	1242	1229	0.759482	4.71231	5.57e-11	1.22e-09
Ccne1	2420	2398	6386	6222	0.75936	7.04965	1.58e-16	6.39e-15
Acrbp	2	4	6	10	0.757785	-2.06569	0.423255	0.666801
Rec114	2	4	6	10	0.757781	-2.06569	0.423285	0.666801
Gm13102	52	42	122	124	0.75734	1.45176	0.000943609	0.00504569
Eed	1885	1820	5439	4167	0.756307	6.66923	7.59e-08	1.08e-06
Ptpn9	245	170	646	421	0.755745	3.53263	0.00155579	0.0077842
Gm10409	22	17	53	49	0.755699	0.238926	0.0225959	0.0734883
Habp4	106	79	324	148	0.755171	2.38654	0.0328829	0.0995746
Strn4	425	355	1223	783	0.753994	4.43225	0.000336205	0.00203466
Gpr179	1	2	6	2	0.753571	-2.72282	0.586466	0.802006
Dusp18	6	13	23	27	0.752725	-0.709075	0.116909	0.266749
Syt5	0	3	6	2	0.752304	-2.72273	0.607122	0.822001
Nek2	519	518	1399	1298	0.75183	4.84229	6.76e-10	1.3e-08
Pomgnt2	37	34	107	77	0.751786	1.05493	0.0114929	0.0421122
Gadd45b	951	890	1998	2838	0.751301	5.66211	1e-10	2.12e-09
Usp1	1659	1329	4720	2929	0.750592	6.35203	0.000178611	0.00116876
9630028B13Rik	10	8	26	21	0.750554	-0.785069	0.117676	0.268068
Gm996	38	32	96	86	0.749935	1.0366	0.00457653	0.0195423
Apoh	2	1	5	3	0.749795	-2.72315	0.574419	0.790825
Nup210l	1	5	5	11	0.74957	-2.06584	0.446653	0.6904
Psme3	6493	5018	17768	11701	0.749551	8.29152	5.36e-05	0.000409195
C330027C09Rik	345	327	893	852	0.749131	4.22127	9.31e-09	1.54e-07
1700016K19Rik	4	4	12	9	0.74888	-1.76289	0.28978	0.516548
Cflar	4203	4160	9851	12002	0.748285	7.83637	2.93e-19	1.49e-17
Snord32a	1	2	5	3	0.747671	-2.72306	0.57485	0.791225
Myo19	606	500	1467	1396	0.747566	4.92817	4.31e-10	8.48e-09
Depdc1a	66	74	173	192	0.747355	2.00511	0.000188862	0.001227
P2ry1	118	160	354	371	0.746479	2.97303	6.7e-05	0.000497766
Nrcam	3	8	11	18	0.746371	-1.3892	0.252142	0.469742
Ubfd1	1420	1131	4041	2467	0.746351	6.12212	0.000292343	0.00180258
Slc25a43	2	1	4	4	0.746153	-2.7234	0.570999	0.787575
LOC100503496	2	1	4	4	0.746153	-2.7234	0.570995	0.787575
Il4	20	14	50	38	0.745384	0.0442699	0.0386235	0.113022
Zfp872	9	14	30	30	0.74509	-0.468608	0.0828047	0.204553
Tmem59l	1	2	4	4	0.74427	-2.72331	0.57136	0.787939
Nedd4	233	218	609	556	0.743079	3.65029	1.06e-06	1.22e-05
Tpx2	844	830	2235	2091	0.742773	5.52119	1.44e-11	3.39e-10
Ttk	232	264	614	675	0.742512	3.78834	1.55e-07	2.1e-06
Ptgir	112	106	275	290	0.742145	2.62255	1.13e-05	0.000103044
Fads3	1	7	11	10	0.742012	-1.76285	0.318995	0.549553
Mc1r	50	51	113	150	0.741793	1.54491	0.00119399	0.00620165
Hspa1l	11	1	16	15	0.741764	-1.30158	0.27125	0.493252
Ybx1	20893	17120	57465	39479	0.741073	10.0098	1.23e-05	0.000110605
5-Mar	1956	1918	4775	5265	0.740701	6.72405	1.08e-19	5.79e-18
Ncam1	10	10	37	14	0.739121	-0.669231	0.191159	0.38401
Nat1	2	1	2	6	0.738728	-2.72388	0.770564	0.953579
Vsig10	16	13	40	35	0.738712	-0.170161	0.0494381	0.137108
Slc11a1	150	200	396	516	0.737582	3.2942	5.47e-05	0.000415618
P4ha2	35	18	73	63	0.736426	0.639501	0.0227982	0.0739111
Tnp2	40	31	78	106	0.736423	1.04972	0.00461848	0.0196803
Areg	1	2	2	6	0.736001	-2.72379	0.770864	0.953626
Gldc	1	2	2	6	0.735982	-2.72379	0.770905	0.953626
Car12	523	425	1213	1225	0.735929	4.70062	4.99e-10	9.78e-09
AA465934	11	12	21	39	0.735879	-0.470731	0.0918067	0.220655
Csf1	430	469	976	1363	0.735628	4.63037	5.49e-08	7.99e-07
Micu3	27	14	46	60	0.735401	0.293625	0.0286935	0.0891342
Fam83a	81	101	233	237	0.734783	2.36614	0.000192369	0.00124533
Cldn4	32	35	85	88	0.734607	0.968451	0.00413754	0.0179063
E130201H02Rik	449	351	1246	779	0.73349	4.45375	0.000815945	0.00444729
Prr11	1150	1100	2569	3249	0.732706	5.93819	1.07e-14	3.55e-13
1700030C10Rik	11	11	24	33	0.732418	-0.534305	0.0843274	0.207343
Apon	5	5	11	15	0.732333	-1.51423	0.27277	0.495026
Gm17296	267	247	796	508	0.731783	3.82595	0.00102421	0.00542254
Fam78b	4	8	18	13	0.730247	-1.3005	0.21358	0.417206
Foxj1	2	1	1	7	0.729917	-2.72413	0.780736	0.961204
Dnajc15	2283	2139	5454	5908	0.729901	6.90655	1.16e-19	6.13e-18
A230020J21Rik	3	2	8	5	0.729009	-2.27104	0.369626	0.610507
Msh4	0	3	2	6	0.727596	-2.7237	0.780604	0.961204
Nabp1	862	791	2132	2096	0.727258	5.49204	1.16e-12	3.1e-11
E2f2	363	318	1044	677	0.727036	4.22247	0.000546473	0.00313207
Milr1	50	65	127	170	0.726597	1.71865	0.00199458	0.00957796
Iqgap3	196	172	439	505	0.725932	3.35087	4.32e-07	5.39e-06
Serpinf1	35	40	102	90	0.725918	1.11785	0.00569322	0.0235063
Chrm4	21	16	45	50	0.725627	0.149018	0.0282466	0.0880136
Scamp5	1	2	1	7	0.725466	-2.72404	0.781187	0.961614
Adat2	244	209	566	592	0.724435	3.64379	1.71e-07	2.3e-06
1700034H15Rik	9	10	20	29	0.724013	-0.728485	0.0996896	0.235481
Klhl10	5	4	16	7	0.723126	-1.64986	0.362391	0.600836
Rab19	44	27	78	104	0.722909	1.03898	0.00870567	0.0334909
Tmod2	8	0	2	19	0.722365	-1.76561	0.580932	0.796972
Casp4	70	90	188	223	0.722311	2.17787	0.000420278	0.00249541
A830010M20Rik	25	17	42	66	0.722137	0.320441	0.0305454	0.0937078
Il10	25	19	63	49	0.721942	0.377878	0.0273956	0.0859516
Zfp114	27	16	51	59	0.721682	0.348957	0.0268961	0.0847588
Nefh	1172	922	2663	2662	0.721496	5.82416	2.07e-11	4.8e-10
Rnf165	3	2	5	8	0.721488	-2.27176	0.365274	0.604758
Chrne	3	2	5	8	0.721485	-2.27176	0.365331	0.60479
Ncapg	850	777	2078	2066	0.7208	5.4652	1.03e-12	2.78e-11
Trim43b	149	141	352	389	0.720472	3.0112	2.7e-06	2.83e-05
Fos	145	131	334	371	0.720365	2.94071	3.99e-06	4.04e-05
Pbx3	14	19	33	52	0.720095	-0.00320537	0.0473214	0.132762
Fsd1l	18	20	52	45	0.720002	0.181031	0.0369138	0.109059
Esco2	442	473	1206	1124	0.719936	4.64447	2.08e-08	3.25e-07
Kif15	559	541	1370	1436	0.719895	4.9058	6.84e-12	1.68e-10
2810029C07Rik	4	1	4	9	0.71973	-2.27209	0.496645	0.740979
Fut10	15	19	43	44	0.719389	0.0324712	0.0411052	0.1189
Kif4	453	417	1164	1044	0.719144	4.56931	3.69e-08	5.55e-07
Pdss1	447	413	1126	1057	0.717529	4.55201	6.7e-09	1.12e-07
Bub1	548	498	1461	1181	0.716903	4.83019	1.05e-06	1.2e-05
Srsf2	8812	7507	22837	18293	0.716851	8.77641	3.3e-08	5.01e-07
Cdkl4	10	5	24	14	0.715502	-1.04261	0.201293	0.39962
Ramp2	5	4	14	9	0.715112	-1.65033	0.333927	0.568231
Hunk	4	1	3	10	0.714748	-2.27233	0.512172	0.754258
Tssk4	4	1	3	10	0.714741	-2.27233	0.512234	0.754258
Zfp862-ps	151	157	364	421	0.714324	3.09356	3.23e-06	3.32e-05
AI506816	276	229	548	741	0.714243	3.79152	1.63e-06	1.79e-05
Gm14718	70	55	170	146	0.713819	1.81861	0.00193808	0.00935337
D930015M05Rik	2	1	0	8	0.713264	-2.72437	0.800426	0.976181
Cdca8	1556	1670	3995	4198	0.711515	6.44457	2.43e-14	7.79e-13
Ankib1	477	373	1318	798	0.710797	4.5256	0.00160804	0.0079942
Klri1	5	2	6	12	0.710269	-1.92876	0.452362	0.696657
Pcdhgb2	4	3	6	12	0.709172	-1.92867	0.352701	0.5904
Ddx11	528	564	1319	1452	0.708913	4.89012	8.53e-11	1.82e-09
Kif11	1373	1359	3491	3413	0.708784	6.20246	1.27e-13	3.8e-12
Tnfaip8	1243	1359	3225	3365	0.707452	6.13364	7.32e-13	2e-11
1700037C18Rik	72	101	215	224	0.707117	2.27799	0.000889525	0.00479241
Ybx3	625	617	1478	1668	0.706792	5.07137	2.16e-12	5.62e-11
H2afx	5289	6228	13457	15826	0.706225	8.27508	1.25e-11	2.96e-10
E230016K23Rik	9	4	16	17	0.70555	-1.21923	0.226285	0.436024
Brdt	1	2	0	8	0.705437	-2.72428	0.801302	0.976958
Cbwd1	311	328	829	782	0.705199	4.12305	3.15e-07	4.05e-06
Gm19619	2	5	6	12	0.705016	-1.92849	0.454634	0.69897
Cd8b1	632	532	1230	1725	0.704729	4.97475	2.61e-08	4.02e-07
Lekr1	15	13	31	40	0.703884	-0.236888	0.0621098	0.163433
Rpf2	2676	2654	6547	6897	0.70314	7.15971	2.91e-17	1.23e-15
Fhl2	173	170	407	459	0.7022	3.23721	1.83e-06	1.99e-05
Il12rb1	3294	3426	8220	8731	0.701854	7.49351	3.63e-16	1.4e-14
1600029O15Rik	755	706	1629	2067	0.701549	5.29944	1.16e-11	2.78e-10
Hmmr	417	413	1019	1072	0.701339	4.49241	7.2e-10	1.38e-08
Ccdc57	48	48	130	111	0.700451	1.44295	0.00469862	0.0199646
St3gal4	1415	1432	3452	3722	0.700426	6.25687	1.12e-15	4.11e-14
Gimap7	114	85	208	295	0.699997	2.46533	0.000519491	0.00299422
Polq	192	182	516	419	0.699934	3.35622	0.000102958	0.000722398
Itsn1	270	293	625	800	0.699823	3.94058	6.03e-07	7.36e-06
Plscr1	1150	1255	3022	3022	0.69794	6.01463	1.66e-11	3.88e-10
Enkd1	237	285	571	751	0.697699	3.8337	9.12e-06	8.55e-05
Kif18a	170	151	411	392	0.695467	3.13715	1.43e-05	0.000127654
Ksr1	63	84	188	181	0.694575	2.03938	0.0016167	0.00802506
Ptpn14	11	16	32	36	0.693702	-0.290683	0.0874799	0.212695
1700048O20Rik	32	51	88	122	0.693386	1.24412	0.0131368	0.0470072
Art3	1	4	2	11	0.692987	-2.2723	0.543015	0.759934
Sema4a	244	224	529	646	0.692493	3.67069	4.03e-07	5.05e-06
Ptprk	3	11	10	26	0.692131	-1.11765	0.297625	0.526935
BC037704	10	9	17	31	0.691325	-0.747971	0.13372	0.295855
Gm561	193	197	452	526	0.690927	3.4124	1.41e-06	1.58e-05
Wipf1	1513	1313	3405	3652	0.690571	6.23701	3.53e-15	1.21e-13
Scpep1os	106	88	219	267	0.690416	2.42344	0.00013495	0.000911523
Batf	1767	1760	4446	4352	0.689912	6.55775	1.61e-13	4.76e-12
Arl5b	333	358	838	891	0.689838	4.22519	4.16e-08	6.19e-07
Tmem14a	8	15	24	34	0.689482	-0.501145	0.129838	0.289422
Skp2	226	232	596	545	0.689366	3.63883	7.34e-06	7.01e-05
Snhg3	348	336	756	960	0.689217	4.20883	4.52e-08	6.68e-07
Irak2	567	592	1205	1714	0.688649	4.96252	1.05e-07	1.46e-06
Tssk6	15	16	30	48	0.687965	-0.109294	0.0747273	0.189144
Ezh2	3507	2810	7643	8066	0.687261	7.38966	1.58e-13	4.68e-12
Clic5	17	9	29	36	0.685929	-0.348365	0.0840287	0.206951
Snx9	562	526	1246	1471	0.685571	4.86787	5.03e-11	1.11e-09
9930014A18Rik	62	53	146	140	0.685377	1.68506	0.00172015	0.00846152
Dvl1	45	45	115	109	0.684878	1.34365	0.00412487	0.0178657
Epha2	9	7	20	20	0.684266	-0.974447	0.139274	0.305186
Tomt	25	15	41	59	0.684218	0.227706	0.0465361	0.130948
Tmem30b	9	5	17	18	0.683617	-1.14129	0.23297	0.446178
P2ry2	59	51	129	145	0.683418	1.62276	0.00145783	0.00736164
Sap18	858	843	1979	2258	0.682246	5.50603	3.74e-13	1.05e-11
Limk1	440	388	1173	861	0.681114	4.4728	0.00010024	0.000705955
Sapcd2	254	305	741	644	0.680846	3.91894	5.11e-05	0.000393194
Chac2	89	81	227	193	0.680057	2.22935	0.00111541	0.00584186
Kcnb1	22	34	59	81	0.678324	0.688347	0.026231	0.0829826
Hmga1	150	131	339	357	0.677956	2.93786	1.95e-05	0.000167943
Ppap2b	1	3	8	2	0.677616	-2.51114	0.635419	0.847634
St3gal1	339	338	747	937	0.676842	4.1868	7.42e-08	1.06e-06
Nuf2	464	437	1081	1150	0.676828	4.59319	6.61e-10	1.28e-08
Ska3	388	376	997	886	0.676233	4.35763	8.41e-07	9.87e-06
Mctp2	53	27	109	87	0.676226	1.16495	0.0277144	0.0868352
Dynll2	508	490	1403	1044	0.676208	4.73815	4.96e-05	0.000383122
Clec2i	44	55	114	132	0.675892	1.47362	0.00410795	0.0178174
Ect2	620	472	1451	1224	0.674648	4.86171	5.8e-06	5.66e-05
Cdca5	1026	1110	2578	2710	0.674573	5.82965	1.3e-11	3.07e-10
Eef1e1	2860	2783	6999	6920	0.673855	7.22327	2.87e-14	9.09e-13
Ptger3	18	23	43	59	0.673848	0.257414	0.0423575	0.121833
Lipg	78	101	233	209	0.673396	2.30184	0.00173636	0.00853099
Cyb561	19	21	50	49	0.673348	0.220565	0.0360207	0.106963
Clhc1	435	487	1124	1155	0.672674	4.62634	3.44e-08	5.2e-07
Auh	451	497	1108	1239	0.672259	4.66556	7.52e-09	1.25e-07
Dock3	3	5	8	12	0.671815	-1.80287	0.368823	0.609584
2310040G24Rik	12	13	28	34	0.671582	-0.407025	0.101768	0.239283
[truncated: 14,349 more rows]

## Sheet: 3c
Supplementary Data 3c.			The comparison between the gene expression between WT TGf-β+IL4 vs WT TGF-β.
	WT TGF-β+IL-4		WT TGF-β
	KZ1410_GB4637	KZ1410_GB4629	KZ1410_GB4635	KZ1410_GB4627	logFC	logCPM	PValue	FDR
Slc22a1	0	0	13	5	5.9836	-2.13463	0.000131117	0.00155774
Flrt3	0	0	7	8	5.74702	-2.30982	0.000509794	0.0048202
Mmp2	0	0	7	5	5.42437	-2.51143	0.00170589	0.0131142
Tshb	0	0	5	6	5.30976	-2.58487	0.00334051	0.0226242
Ppp1r27	0	0	6	5	5.30409	-2.58515	0.00317966	0.021775
Rbp1	0	0	3	7	5.19218	-2.6623	0.00809141	0.0453223
H19	0	0	6	4	5.16712	-2.66314	0.00600896	0.0359868
Slit3	0	0	10	0	5.10409	-2.66425	0.0247226	0.105738
Ampd1	0	0	2	7	5.05791	-2.74448	0.0176938	0.0828755
Col14a1	0	0	3	6	5.03895	-2.74476	0.0131925	0.0661416
Zfp618	0	0	3	6	5.03893	-2.74476	0.013184	0.0661249
Nlrp3	0	0	4	5	5.0287	-2.74504	0.0115416	0.0598198
Etv1	0	0	5	4	5.02212	-2.74531	0.0111388	0.0583487
Ube2u	0	0	6	3	5.01523	-2.74559	0.0117311	0.0604952
Parvb	0	0	6	3	5.01522	-2.74559	0.0117394	0.0605186
Zfp30	0	0	7	2	5.0037	-2.74587	0.0138512	0.0686926
Gm19589	0	0	7	2	5.00369	-2.74587	0.0138578	0.0686926
3110021N24Rik	0	0	1	7	4.91322	-2.83165	0.0383451	0.146353
C2cd4b	0	0	3	5	4.86929	-2.83221	0.0224362	0.098458
Gm2897	0	0	3	5	4.86927	-2.83221	0.0224229	0.0984564
3300005D01Rik	0	0	4	4	4.86072	-2.83249	0.0209308	0.0937933
Fcnb	0	0	4	4	4.86072	-2.83249	0.0209243	0.0937933
Aspn	0	0	5	3	4.85389	-2.83277	0.021175	0.0943962
Tbx6	0	0	6	2	4.84391	-2.83305	0.0234045	0.101382
Tmem132e	0	0	7	1	4.82306	-2.83333	0.0310425	0.125343
Col5a3	0	0	0	7	4.73905	-2.92447	0.0383451	0.146353
Gm5409	0	0	3	4	4.67939	-2.92531	0.0404163	0.152538
Gap43	0	0	4	3	4.67136	-2.92559	0.0395293	0.149782
Morn3	0	0	5	2	4.66227	-2.92587	0.0415652	0.15568
Mmp24	0	0	5	2	4.66226	-2.92587	0.0415829	0.155711
Gsto2	0	0	5	2	4.66224	-2.92587	0.0416017	0.155711
Mir3068	0	0	6	1	4.6441	-2.92615	0.049659	0.17686
Akr1b7	0	0	1	5	4.49803	-3.02428	0.0562602	0.192682
Fam83c	0	0	1	5	4.498	-3.02428	0.0562238	0.192624
Slc23a3	0	0	1	5	4.49798	-3.02428	0.0562084	0.192624
Tctex1d1	0	0	2	4	4.4731	-3.02456	0.0783286	0.244269
Glp1r	0	0	3	3	4.46206	-3.02484	0.0746775	0.23608
Sstr2	0	0	3	3	4.46205	-3.02484	0.0746515	0.23606
Onecut3	0	0	4	2	4.45314	-3.02511	0.0756781	0.238234
Myh7b	0	0	4	2	4.45314	-3.02511	0.0756912	0.238234
Fam26e	0	0	4	2	4.45313	-3.02511	0.0757177	0.238272
Slc7a13	0	0	5	1	4.4374	-3.02539	0.0838385	0.256473
Rep15	0	0	5	1	4.43738	-3.02539	0.08386	0.256491
Dmkn	0	0	6	0	4.40964	-3.02567	0.0994307	0.289039
Olfr543	0	0	6	0	4.40964	-3.02567	0.0994307	0.289039
Eltd1	0	0	1	4	4.23721	-3.13118	0.0887289	0.265974
Slc1a3	0	0	1	4	4.2372	-3.13118	0.0887155	0.265974
4930425O10Rik	0	0	2	3	4.21738	-3.13146	0.142718	0.3701
Npb	0	0	2	3	4.21737	-3.13146	0.142693	0.3701
Zfp185	0	0	2	3	4.21736	-3.13146	0.142659	0.3701
Spata31d1b	0	0	3	2	4.20709	-3.13174	0.14124	0.367929
Spata31d1a	0	0	3	2	4.20709	-3.13174	0.14125	0.367929
Gbgt1	0	0	3	2	4.20708	-3.13174	0.141253	0.367929
Foxi1	0	0	3	2	4.20708	-3.13174	0.14126	0.367929
Ogn	0	0	3	2	4.20708	-3.13174	0.141287	0.367929
Apc2	0	0	3	2	4.20708	-3.13174	0.141293	0.367929
4921536K21Rik	0	0	3	2	4.20708	-3.13174	0.141314	0.367929
Tnnt2	0	0	4	1	4.19339	-3.13202	0.148114	0.377823
Ccdc60	0	0	4	1	4.19337	-3.13202	0.148143	0.377823
Arhgef25	0	0	4	1	4.19335	-3.13202	0.148187	0.377823
Acot12	0	0	4	1	4.19334	-3.13202	0.148217	0.377823
4933406J10Rik	0	0	4	1	4.19331	-3.13202	0.148258	0.377823
4930538K18Rik	0	0	4	1	4.19329	-3.13202	0.148303	0.377828
LOC100504608	0	0	5	0	4.16505	-3.1323	0.167273	0.409522
Ophn1	0	0	5	0	4.16505	-3.1323	0.167273	0.409522
Slc10a4	0	0	5	0	4.16505	-3.1323	0.167273	0.409522
Svep1	0	0	5	0	4.16505	-3.1323	0.167273	0.409522
Triqk	0	0	5	0	4.16505	-3.1323	0.167273	0.409522
Akr1c6	0	0	0	4	3.954	-3.24637	0.167273	0.409522
LOC100048884	0	0	0	4	3.954	-3.24637	0.167273	0.409522
Mup2	0	0	0	4	3.954	-3.24637	0.167273	0.409522
Zfp641	0	0	0	4	3.954	-3.24637	0.167273	0.409522
1700101I11Rik	0	0	1	3	3.92549	-3.24665	0.152231	0.384884
Fcrlb	0	0	1	3	3.92547	-3.24665	0.152195	0.384884
Gm4858	0	0	1	3	3.92543	-3.24665	0.152131	0.384865
Rnf151	0	0	1	3	3.92541	-3.24665	0.152097	0.384839
Unc45b	0	0	2	2	3.90924	-3.24693	0.143701	0.371109
Snord49b	0	0	2	2	3.90924	-3.24693	0.143686	0.371109
Ccdc103	0	0	2	2	3.90924	-3.24693	0.143682	0.371109
Slc25a2	0	0	2	2	3.90924	-3.24693	0.143676	0.371109
Calca	0	0	2	2	3.90924	-3.24693	0.143671	0.371109
Crb2	0	0	2	2	3.90924	-3.24693	0.143634	0.371109
Pramel3	0	0	2	2	3.90924	-3.24693	0.143624	0.371109
Gm364	0	0	2	2	3.90924	-3.24693	0.143624	0.371109
Cryaa	0	0	2	2	3.90923	-3.24693	0.143603	0.371109
Sema5a	0	0	2	2	3.90923	-3.24693	0.143589	0.371109
Gng11	0	0	3	1	3.89628	-3.24721	0.272414	0.559386
Fam71f2	0	0	3	1	3.89627	-3.24721	0.272434	0.559386
4930500J02Rik	0	0	3	1	3.89626	-3.24721	0.272459	0.559386
Ifitm5	0	0	3	1	3.89626	-3.24721	0.272466	0.559386
4930503E24Rik	0	0	3	1	3.89625	-3.24721	0.272485	0.559386
2610307P16Rik	0	0	3	1	3.89625	-3.24721	0.2725	0.559386
Sult1a1	0	0	3	1	3.89622	-3.24721	0.272565	0.559386
Tff1	0	0	3	1	3.89621	-3.24721	0.272599	0.559386
Tmigd1	0	0	3	1	3.89617	-3.24721	0.272694	0.559448
4933416M07Rik	0	0	4	0	3.86868	-3.24749	0.291251	0.574718
Dbil5	0	0	4	0	3.86868	-3.24749	0.291251	0.574718
Gm2663	0	0	4	0	3.86868	-3.24749	0.291251	0.574718
Gm5868	0	0	4	0	3.86868	-3.24749	0.291251	0.574718
Hoxa9	0	0	4	0	3.86868	-3.24749	0.291251	0.574718
Ly6f	0	0	4	0	3.86868	-3.24749	0.291251	0.574718
Mmp21	0	0	4	0	3.86868	-3.24749	0.291251	0.574718
Sh3bgr	0	0	4	0	3.86868	-3.24749	0.291251	0.574718
Shisa7	0	0	4	0	3.86868	-3.24749	0.291251	0.574718
Slit2	0	0	4	0	3.86868	-3.24749	0.291251	0.574718
Svop	0	0	4	0	3.86868	-3.24749	0.291251	0.574718
Amer2	0	0	0	3	3.5619	-3.37189	0.291251	0.574718
Cacna2d1	0	0	0	3	3.5619	-3.37189	0.291251	0.574718
Clec3b	0	0	0	3	3.5619	-3.37189	0.291251	0.574718
Csn3	0	0	0	3	3.5619	-3.37189	0.291251	0.574718
Dact2	0	0	0	3	3.5619	-3.37189	0.291251	0.574718
Gfra4	0	0	0	3	3.5619	-3.37189	0.291251	0.574718
Gm1141	0	0	0	3	3.5619	-3.37189	0.291251	0.574718
Kif17	0	0	0	3	3.5619	-3.37189	0.291251	0.574718
Mir301b	0	0	0	3	3.5619	-3.37189	0.291251	0.574718
Pcdh17	0	0	0	3	3.5619	-3.37189	0.291251	0.574718
Plch1	0	0	0	3	3.5619	-3.37189	0.291251	0.574718
Porcn	0	0	0	3	3.5619	-3.37189	0.291251	0.574718
Prss44	0	0	0	3	3.5619	-3.37189	0.291251	0.574718
Retnla	0	0	0	3	3.5619	-3.37189	0.291251	0.574718
Slc6a19os	0	0	0	3	3.5619	-3.37189	0.291251	0.574718
Vmn2r39	0	0	0	3	3.5619	-3.37189	0.291251	0.574718
Cldn14	0	0	1	2	3.53429	-3.37217	0.27686	0.562517
Cpne6	0	0	1	2	3.53427	-3.37217	0.276826	0.562517
Plekhg6	0	0	1	2	3.53427	-3.37217	0.276814	0.562517
Nptx1	0	0	1	2	3.53427	-3.37217	0.276801	0.562517
Fscn3	0	0	1	2	3.53426	-3.37217	0.276786	0.562517
Grm2	0	0	1	2	3.53426	-3.37217	0.276775	0.562517
Igsf9b	0	0	1	2	3.53425	-3.37217	0.276761	0.562517
Lhx9	0	0	1	2	3.53425	-3.37217	0.27674	0.562517
Lhb	0	0	1	2	3.53425	-3.37217	0.27674	0.562517
Ppp4r4	0	0	1	2	3.53424	-3.37217	0.276736	0.562517
Iqcf5	0	0	1	2	3.53423	-3.37217	0.27668	0.562517
Slc22a13	0	0	1	2	3.53422	-3.37217	0.276664	0.562517
Snora15	0	0	1	2	3.53422	-3.37217	0.276654	0.562517
Spata9	0	0	1	2	3.53421	-3.37217	0.27663	0.562517
Slc38a3	0	0	1	2	3.53421	-3.37217	0.276625	0.562517
Stk32c	0	0	1	2	3.5342	-3.37217	0.276603	0.562517
Vmn2r47	0	0	1	2	3.53419	-3.37217	0.276555	0.562517
Scara3	0	0	2	1	3.51847	-3.37245	0.273792	0.560654
Nrl	0	0	2	1	3.51846	-3.37245	0.273855	0.560654
Neurl1a	0	0	2	1	3.51846	-3.37245	0.273868	0.560654
Myrf	0	0	2	1	3.51845	-3.37245	0.273923	0.560654
Mir19b-1	0	0	2	1	3.51844	-3.37245	0.273939	0.560654
Med9os	0	0	2	1	3.51843	-3.37245	0.273995	0.560654
Vmn2r-ps54	0	0	2	1	3.51843	-3.37245	0.274023	0.560654
Gsdmc4	0	0	2	1	3.51842	-3.37245	0.27407	0.560654
Tbx15	0	0	2	1	3.51842	-3.37245	0.274073	0.560654
Gsdmc3	0	0	2	1	3.51841	-3.37245	0.274087	0.560654
Gcm2	0	0	2	1	3.51841	-3.37245	0.274137	0.560654
Gm1045	0	0	2	1	3.5184	-3.37245	0.274147	0.560654
Dpysl3	0	0	2	1	3.5184	-3.37245	0.274183	0.560654
Ftcd	0	0	2	1	3.5184	-3.37245	0.274184	0.560654
D730001G18Rik	0	0	2	1	3.51838	-3.37245	0.274262	0.560659
Cmbl	0	0	2	1	3.51837	-3.37245	0.274341	0.560659
Ceacam15	0	0	2	1	3.51835	-3.37245	0.274416	0.560659
Cav2	0	0	2	1	3.51834	-3.37245	0.274469	0.560659
Calm4	0	0	2	1	3.51834	-3.37245	0.2745	0.560659
Asb17	0	0	2	1	3.51833	-3.37245	0.27455	0.560659
Acpt	0	0	2	1	3.51832	-3.37245	0.274571	0.560659
Adap2	0	0	2	1	3.51832	-3.37245	0.274574	0.560659
1810011H11Rik	0	0	2	1	3.51832	-3.37245	0.274603	0.560659
Ago4	0	0	2	1	3.51832	-3.37245	0.274614	0.560659
1600010M07Rik	0	0	2	1	3.51831	-3.37245	0.274635	0.560659
Snord55	1	0	8	10	3.50617	-2.07862	0.000673764	0.0060736
1700020N18Rik	0	0	3	0	3.49254	-3.37273	0.291251	0.574718
1810019D21Rik	0	0	3	0	3.49254	-3.37273	0.291251	0.574718
2410003L11Rik	0	0	3	0	3.49254	-3.37273	0.291251	0.574718
4930444M15Rik	0	0	3	0	3.49254	-3.37273	0.291251	0.574718
Adcy5	0	0	3	0	3.49254	-3.37273	0.291251	0.574718
Antxr1	0	0	3	0	3.49254	-3.37273	0.291251	0.574718
Atp8b3	0	0	3	0	3.49254	-3.37273	0.291251	0.574718
Calml4	0	0	3	0	3.49254	-3.37273	0.291251	0.574718
Cdx4	0	0	3	0	3.49254	-3.37273	0.291251	0.574718
Dhrs9	0	0	3	0	3.49254	-3.37273	0.291251	0.574718
Esp24	0	0	3	0	3.49254	-3.37273	0.291251	0.574718
Foxc1	0	0	3	0	3.49254	-3.37273	0.291251	0.574718
Gdf15	0	0	3	0	3.49254	-3.37273	0.291251	0.574718
Gm12169	0	0	3	0	3.49254	-3.37273	0.291251	0.574718
Gm12530	0	0	3	0	3.49254	-3.37273	0.291251	0.574718
Grin1	0	0	3	0	3.49254	-3.37273	0.291251	0.574718
Klf17	0	0	3	0	3.49254	-3.37273	0.291251	0.574718
Necab1	0	0	3	0	3.49254	-3.37273	0.291251	0.574718
Ppbp	0	0	3	0	3.49254	-3.37273	0.291251	0.574718
Rnase12	0	0	3	0	3.49254	-3.37273	0.291251	0.574718
Slc12a3	0	0	3	0	3.49254	-3.37273	0.291251	0.574718
Slc16a8	0	0	3	0	3.49254	-3.37273	0.291251	0.574718
Spata17	0	0	3	0	3.49254	-3.37273	0.291251	0.574718
Sptbn4	0	0	3	0	3.49254	-3.37273	0.291251	0.574718
Tmprss11g	0	0	3	0	3.49254	-3.37273	0.291251	0.574718
Adh7	1	0	12	5	3.40461	-2.13416	0.00142298	0.0114035
Arhgap32	1	0	2	12	3.21419	-2.30825	0.017257	0.0813947
Fstl3	0	1	6	8	3.14882	-2.30928	0.0036645	0.0243361
Wfdc18	1	1	11	14	3.10754	-1.70485	0.000533003	0.00497878
1700026L06Rik	0	0	0	2	3.02793	-3.50938	0.527501	0.79672
1700029H14Rik	0	0	0	2	3.02793	-3.50938	0.527501	0.79672
4933413G19Rik	0	0	0	2	3.02793	-3.50938	0.527501	0.79672
Aldh1a1	0	0	0	2	3.02793	-3.50938	0.527501	0.79672
Atp12a	0	0	0	2	3.02793	-3.50938	0.527501	0.79672
Cacna1f	0	0	0	2	3.02793	-3.50938	0.527501	0.79672
Cav1	0	0	0	2	3.02793	-3.50938	0.527501	0.79672
Col16a1	0	0	0	2	3.02793	-3.50938	0.527501	0.79672
Col4a1	0	0	0	2	3.02793	-3.50938	0.527501	0.79672
Col4a6	0	0	0	2	3.02793	-3.50938	0.527501	0.79672
Dennd2a	0	0	0	2	3.02793	-3.50938	0.527501	0.79672
Enpp3	0	0	0	2	3.02793	-3.50938	0.527501	0.79672
Fabp7	0	0	0	2	3.02793	-3.50938	0.527501	0.79672
Gpr182	0	0	0	2	3.02793	-3.50938	0.527501	0.79672
Grm5	0	0	0	2	3.02793	-3.50938	0.527501	0.79672
H2-M10.1	0	0	0	2	3.02793	-3.50938	0.527501	0.79672
Heyl	0	0	0	2	3.02793	-3.50938	0.527501	0.79672
Hgd	0	0	0	2	3.02793	-3.50938	0.527501	0.79672
Hoxd3	0	0	0	2	3.02793	-3.50938	0.527501	0.79672
Itih4	0	0	0	2	3.02793	-3.50938	0.527501	0.79672
Lhx3	0	0	0	2	3.02793	-3.50938	0.527501	0.79672
Lrrc36	0	0	0	2	3.02793	-3.50938	0.527501	0.79672
Lrriq4	0	0	0	2	3.02793	-3.50938	0.527501	0.79672
Mei1	0	0	0	2	3.02793	-3.50938	0.527501	0.79672
Mertk	0	0	0	2	3.02793	-3.50938	0.527501	0.79672
Mmp28	0	0	0	2	3.02793	-3.50938	0.527501	0.79672
Mmrn2	0	0	0	2	3.02793	-3.50938	0.527501	0.79672
Ntsr1	0	0	0	2	3.02793	-3.50938	0.527501	0.79672
Olfr934	0	0	0	2	3.02793	-3.50938	0.527501	0.79672
Parva	0	0	0	2	3.02793	-3.50938	0.527501	0.79672
Pcsk2	0	0	0	2	3.02793	-3.50938	0.527501	0.79672
Pdyn	0	0	0	2	3.02793	-3.50938	0.527501	0.79672
Prr15	0	0	0	2	3.02793	-3.50938	0.527501	0.79672
Ptgs2os	0	0	0	2	3.02793	-3.50938	0.527501	0.79672
Scn8a	0	0	0	2	3.02793	-3.50938	0.527501	0.79672
Slc22a13b-ps	0	0	0	2	3.02793	-3.50938	0.527501	0.79672
Slc26a9	0	0	0	2	3.02793	-3.50938	0.527501	0.79672
Slc7a10	0	0	0	2	3.02793	-3.50938	0.527501	0.79672
Snhg14	0	0	0	2	3.02793	-3.50938	0.527501	0.79672
Snhg18	0	0	0	2	3.02793	-3.50938	0.527501	0.79672
Snora2b	0	0	0	2	3.02793	-3.50938	0.527501	0.79672
Snord35a	0	0	0	2	3.02793	-3.50938	0.527501	0.79672
Spsb4	0	0	0	2	3.02793	-3.50938	0.527501	0.79672
Ttc39d	0	0	0	2	3.02793	-3.50938	0.527501	0.79672
Vmn2r32	0	0	0	2	3.02793	-3.50938	0.527501	0.79672
4930483J18Rik	0	0	1	1	3.00225	-3.50966	0.523194	0.79672
1700016H13Rik	0	0	1	1	3.00225	-3.50966	0.523183	0.79672
Gm3139	0	0	1	1	3.00225	-3.50966	0.52316	0.79672
4933407L21Rik	0	0	1	1	3.00224	-3.50966	0.523111	0.79672
1700012B07Rik	0	0	1	1	3.00224	-3.50966	0.523097	0.79672
Cyp2j13	0	0	1	1	3.00224	-3.50966	0.523093	0.79672
1700023L04Rik	0	0	1	1	3.00224	-3.50966	0.52308	0.79672
Gm10872	0	0	1	1	3.00224	-3.50966	0.523078	0.79672
Cfhr1	0	0	1	1	3.00224	-3.50966	0.52307	0.79672
Gm3286	0	0	1	1	3.00224	-3.50966	0.523064	0.79672
Fzd1	0	0	1	1	3.00224	-3.50966	0.523057	0.79672
Bco2	0	0	1	1	3.00224	-3.50966	0.523048	0.79672
C730036E19Rik	0	0	1	1	3.00224	-3.50966	0.523046	0.79672
Fbxl13	0	0	1	1	3.00224	-3.50966	0.523032	0.79672
Bpi	0	0	1	1	3.00224	-3.50966	0.523032	0.79672
Ablim3	0	0	1	1	3.00224	-3.50966	0.523012	0.79672
C1ql1	0	0	1	1	3.00224	-3.50966	0.523011	0.79672
Cyp2j6	0	0	1	1	3.00223	-3.50966	0.522998	0.79672
Gm15319+Gm21119	0	0	1	1	3.00223	-3.50966	0.52299	0.79672
Gm5128+Gm7903	0	0	1	1	3.00223	-3.50966	0.522988	0.79672
Ankrd60	0	0	1	1	3.00223	-3.50966	0.522981	0.79672
4933424G05Rik	0	0	1	1	3.00223	-3.50966	0.522981	0.79672
Bhlhe41	0	0	1	1	3.00223	-3.50966	0.52297	0.79672
AV039307	0	0	1	1	3.00223	-3.50966	0.522894	0.79672
Gm5382	0	0	1	1	3.00223	-3.50966	0.522889	0.79672
Dact1	0	0	1	1	3.00223	-3.50966	0.522873	0.79672
Mas1	0	0	1	1	3.00223	-3.50966	0.52287	0.79672
Dmbx1	0	0	1	1	3.00222	-3.50966	0.522866	0.79672
Fank1	0	0	1	1	3.00222	-3.50966	0.522815	0.79672
Gpr137c	0	0	1	1	3.00222	-3.50966	0.522813	0.79672
Mir1982	0	0	1	1	3.00222	-3.50966	0.52281	0.79672
Efhd1	0	0	1	1	3.00222	-3.50966	0.522807	0.79672
Gm6792	0	0	1	1	3.00222	-3.50966	0.522806	0.79672
Igf2bp1	0	0	1	1	3.00222	-3.50966	0.52277	0.79672
Klhl31	0	0	1	1	3.00222	-3.50966	0.522762	0.79672
Eqtn	0	0	1	1	3.00222	-3.50966	0.522749	0.79672
Gm9994	0	0	1	1	3.00221	-3.50966	0.522733	0.79672
Mir680-2	0	0	1	1	3.00221	-3.50966	0.522713	0.79672
Mylk2	0	0	1	1	3.00221	-3.50966	0.522709	0.79672
Lims2	0	0	1	1	3.00221	-3.50966	0.522705	0.79672
Npr2	0	0	1	1	3.00221	-3.50966	0.522645	0.79672
Prss45	0	0	1	1	3.0022	-3.50966	0.522609	0.79672
Prss27	0	0	1	1	3.0022	-3.50966	0.522581	0.79672
Prss56	0	0	1	1	3.0022	-3.50966	0.522501	0.79672
Slco2b1	0	0	1	1	3.00219	-3.50966	0.522472	0.79672
Snord57	0	0	1	1	3.00219	-3.50966	0.522442	0.79672
Snord12	0	0	1	1	3.00219	-3.50966	0.522435	0.79672
Snord42b	0	0	1	1	3.00219	-3.50966	0.522428	0.79672
Syt7	0	0	1	1	3.00218	-3.50966	0.522324	0.79672
Wnt8b	0	0	1	1	3.00218	-3.50966	0.522312	0.79672
5730559C18Rik	1	0	2	10	2.98528	-2.43947	0.0286846	0.118262
1700012B09Rik	0	0	2	0	2.97747	-3.50994	0.527501	0.79672
1700023F06Rik	0	0	2	0	2.97747	-3.50994	0.527501	0.79672
1700064M15Rik	0	0	2	0	2.97747	-3.50994	0.527501	0.79672
1700092C10Rik	0	0	2	0	2.97747	-3.50994	0.527501	0.79672
1810009J06Rik	0	0	2	0	2.97747	-3.50994	0.527501	0.79672
2310005A03Rik	0	0	2	0	2.97747	-3.50994	0.527501	0.79672
2610528J11Rik	0	0	2	0	2.97747	-3.50994	0.527501	0.79672
4930487H11Rik	0	0	2	0	2.97747	-3.50994	0.527501	0.79672
4930563M20Rik	0	0	2	0	2.97747	-3.50994	0.527501	0.79672
4933433H22Rik	0	0	2	0	2.97747	-3.50994	0.527501	0.79672
A630019I02Rik	0	0	2	0	2.97747	-3.50994	0.527501	0.79672
A930003A15Rik	0	0	2	0	2.97747	-3.50994	0.527501	0.79672
Ace	0	0	2	0	2.97747	-3.50994	0.527501	0.79672
Atp6v1c2	0	0	2	0	2.97747	-3.50994	0.527501	0.79672
Btnl2	0	0	2	0	2.97747	-3.50994	0.527501	0.79672
Cds1	0	0	2	0	2.97747	-3.50994	0.527501	0.79672
Cgnl1	0	0	2	0	2.97747	-3.50994	0.527501	0.79672
Cntn1	0	0	2	0	2.97747	-3.50994	0.527501	0.79672
Coro6	0	0	2	0	2.97747	-3.50994	0.527501	0.79672
Cyyr1	0	0	2	0	2.97747	-3.50994	0.527501	0.79672
Defb45	0	0	2	0	2.97747	-3.50994	0.527501	0.79672
Dhrs2	0	0	2	0	2.97747	-3.50994	0.527501	0.79672
Diras1	0	0	2	0	2.97747	-3.50994	0.527501	0.79672
Dlgap2	0	0	2	0	2.97747	-3.50994	0.527501	0.79672
Dppa5a	0	0	2	0	2.97747	-3.50994	0.527501	0.79672
E030018B13Rik	0	0	2	0	2.97747	-3.50994	0.527501	0.79672
E330034G19Rik	0	0	2	0	2.97747	-3.50994	0.527501	0.79672
Eif2s3y	0	0	2	0	2.97747	-3.50994	0.527501	0.79672
Fam229a	0	0	2	0	2.97747	-3.50994	0.527501	0.79672
Gab1	0	0	2	0	2.97747	-3.50994	0.527501	0.79672
Gm10058+Gm10096+Gm10147+Gm10230+Gm10486+Gm10487+Gm10488+Gm14632+Gm14819+Gm4836	0	0	2	0	2.97747	-3.50994	0.527501	0.79672
Gm10058+Gm10096+Gm10147+Gm10230+Gm10486+Gm10487+Gm14632+Gm14819+Gm4836	0	0	2	0	2.97747	-3.50994	0.527501	0.79672
Gm10058+Gm10096+Gm10147+Gm10230+Gm10486+Gm10488+Gm14632+Gm14819	0	0	2	0	2.97747	-3.50994	0.527501	0.79672
Gm10058+Gm10096+Gm10147+Gm10230+Gm10486+Gm14632+Gm14819	0	0	2	0	2.97747	-3.50994	0.527501	0.79672
Gm4567	0	0	2	0	2.97747	-3.50994	0.527501	0.79672
Gm5108	0	0	2	0	2.97747	-3.50994	0.527501	0.79672
Gm6121	0	0	2	0	2.97747	-3.50994	0.527501	0.79672
Gtf2a1l	0	0	2	0	2.97747	-3.50994	0.527501	0.79672
Gtsf1	0	0	2	0	2.97747	-3.50994	0.527501	0.79672
Kcp	0	0	2	0	2.97747	-3.50994	0.527501	0.79672
Ldb2	0	0	2	0	2.97747	-3.50994	0.527501	0.79672
Lrrn3	0	0	2	0	2.97747	-3.50994	0.527501	0.79672
Moxd2	0	0	2	0	2.97747	-3.50994	0.527501	0.79672
Myh14	0	0	2	0	2.97747	-3.50994	0.527501	0.79672
Mylk3	0	0	2	0	2.97747	-3.50994	0.527501	0.79672
Myo1a	0	0	2	0	2.97747	-3.50994	0.527501	0.79672
Neto1	0	0	2	0	2.97747	-3.50994	0.527501	0.79672
Npm2	0	0	2	0	2.97747	-3.50994	0.527501	0.79672
Olfr212	0	0	2	0	2.97747	-3.50994	0.527501	0.79672
Olfr57	0	0	2	0	2.97747	-3.50994	0.527501	0.79672
Otog	0	0	2	0	2.97747	-3.50994	0.527501	0.79672
Pdgfd	0	0	2	0	2.97747	-3.50994	0.527501	0.79672
Phox2a	0	0	2	0	2.97747	-3.50994	0.527501	0.79672
Prtg	0	0	2	0	2.97747	-3.50994	0.527501	0.79672
Ptch2	0	0	2	0	2.97747	-3.50994	0.527501	0.79672
Rec8	0	0	2	0	2.97747	-3.50994	0.527501	0.79672
Rtl1	0	0	2	0	2.97747	-3.50994	0.527501	0.79672
S100a14	0	0	2	0	2.97747	-3.50994	0.527501	0.79672
Samd7	0	0	2	0	2.97747	-3.50994	0.527501	0.79672
Stpg2	0	0	2	0	2.97747	-3.50994	0.527501	0.79672
Tceal1	0	0	2	0	2.97747	-3.50994	0.527501	0.79672
Tpsb2	0	0	2	0	2.97747	-3.50994	0.527501	0.79672
Tpsg1	0	0	2	0	2.97747	-3.50994	0.527501	0.79672
Treh	0	0	2	0	2.97747	-3.50994	0.527501	0.79672
Trim40	0	0	2	0	2.97747	-3.50994	0.527501	0.79672
Vmn2r88	0	0	2	0	2.97747	-3.50994	0.527501	0.79672
Wfdc11	0	0	2	0	2.97747	-3.50994	0.527501	0.79672
Zfp521	0	0	2	0	2.97747	-3.50994	0.527501	0.79672
Elovl2	0	1	7	5	2.92099	-2.44079	0.0100779	0.0539569
Ret	1	1	9	12	2.85941	-1.87936	0.00220451	0.0162551
Peli2	6	8	65	70	2.84468	0.448783	9.83e-14	6.19e-12
Myo18b	1	0	11	0	2.73732	-2.51235	0.0643897	0.211943
Ch25h	4	1	22	22	2.67773	-1.00381	6.84e-06	0.000119914
Cyp4f14	0	1	5	5	2.66926	-2.5846	0.029766	0.12161
Gabrd	1	0	6	4	2.66608	-2.58495	0.02982	0.121724
H1fx	0	1	6	4	2.6637	-2.58488	0.0298448	0.121748
Gm2447	0	1	9	1	2.61732	-2.58571	0.0817925	0.252113
5430437J10Rik	1	0	10	0	2.60651	-2.58606	0.0921959	0.27374
Gp1bb	0	1	2	7	2.55043	-2.66176	0.0688597	0.222181
Cyp39a1	2	2	23	10	2.55032	-1.34516	0.000335716	0.00342119
Sp7	1	0	3	6	2.53748	-2.66211	0.0565971	0.193387
Gm14474	1	0	4	5	2.52744	-2.66239	0.05178	0.182534
Tnnc2	1	0	4	5	2.52743	-2.66239	0.0517602	0.182534
2610528A11Rik	0	1	4	5	2.52476	-2.66232	0.051822	0.182629
Uty	1	0	5	4	2.52105	-2.66267	0.050574	0.179137
Amhr2	0	1	5	4	2.5186	-2.6626	0.0506081	0.179199
Armc2	2	0	7	9	2.47385	-2.13259	0.00790105	0.0446106
B430319G15Rik	1	2	15	7	2.36691	-1.79055	0.00624793	0.0370271
4930502E09Rik	1	0	4	4	2.35966	-2.74484	0.0864254	0.261515
Lca5l	1	0	4	4	2.35966	-2.74484	0.0863948	0.261515
Ttc25	0	1	4	4	2.35697	-2.74477	0.0865079	0.261536
Sh2d1b1	0	1	4	4	2.35697	-2.74477	0.0864709	0.261515
Pdpn	1	1	6	8	2.28238	-2.2477	0.0325806	0.129875
Grifin	0	2	11	3	2.24592	-2.24901	0.0676622	0.219295
Ces2d-ps	1	0	0	7	2.24146	-2.83118	0.133703	0.355286
4933430I17Rik	4	6	28	35	2.22803	-0.497315	9.99e-06	0.000168166
1300017J02Rik	0	0	0	1	2.18533	-3.66137	1	1
1500012K07Rik	0	0	0	1	2.18533	-3.66137	1	1
1700007P06Rik	0	0	0	1	2.18533	-3.66137	1	1
1700011B04Rik	0	0	0	1	2.18533	-3.66137	1	1
1700019B03Rik	0	0	0	1	2.18533	-3.66137	1	1
1700028I16Rik	0	0	0	1	2.18533	-3.66137	1	1
1700095A21Rik	0	0	0	1	2.18533	-3.66137	1	1
1810011O10Rik	0	0	0	1	2.18533	-3.66137	1	1
2210416O15Rik	0	0	0	1	2.18533	-3.66137	1	1
2410141K09Rik	0	0	0	1	2.18533	-3.66137	1	1
4833427G06Rik	0	0	0	1	2.18533	-3.66137	1	1
4930417O22Rik	0	0	0	1	2.18533	-3.66137	1	1
4930465M20Rik	0	0	0	1	2.18533	-3.66137	1	1
4930525D18Rik	0	0	0	1	2.18533	-3.66137	1	1
4931408D14Rik	0	0	0	1	2.18533	-3.66137	1	1
4931423N10Rik	0	0	0	1	2.18533	-3.66137	1	1
4933406K04Rik	0	0	0	1	2.18533	-3.66137	1	1
4933427G17Rik	0	0	0	1	2.18533	-3.66137	1	1
4933431G14Rik	0	0	0	1	2.18533	-3.66137	1	1
5031410I06Rik	0	0	0	1	2.18533	-3.66137	1	1
5430416O09Rik	0	0	0	1	2.18533	-3.66137	1	1
5830418P13Rik	0	0	0	1	2.18533	-3.66137	1	1
6820408C15Rik	0	0	0	1	2.18533	-3.66137	1	1
7420700N18Rik	0	0	0	1	2.18533	-3.66137	1	1
A330102I10Rik	0	0	0	1	2.18533	-3.66137	1	1
A530065N20Rik	0	0	0	1	2.18533	-3.66137	1	1
A730008H23Rik	0	0	0	1	2.18533	-3.66137	1	1
A730046J19Rik	0	0	0	1	2.18533	-3.66137	1	1
A730090H04Rik	0	0	0	1	2.18533	-3.66137	1	1
Aanat	0	0	0	1	2.18533	-3.66137	1	1
Abca12	0	0	0	1	2.18533	-3.66137	1	1
Abcc8	0	0	0	1	2.18533	-3.66137	1	1
Actc1	0	0	0	1	2.18533	-3.66137	1	1
Actl7b	0	0	0	1	2.18533	-3.66137	1	1
Adh6a	0	0	0	1	2.18533	-3.66137	1	1
Akap6	0	0	0	1	2.18533	-3.66137	1	1
Angptl1	0	0	0	1	2.18533	-3.66137	1	1
Apoa1	0	0	0	1	2.18533	-3.66137	1	1
Arrdc5	0	0	0	1	2.18533	-3.66137	1	1
Asxl3	0	0	0	1	2.18533	-3.66137	1	1
BB031773	0	0	0	1	2.18533	-3.66137	1	1
BC024139	0	0	0	1	2.18533	-3.66137	1	1
BC028528	0	0	0	1	2.18533	-3.66137	1	1
BC051537	0	0	0	1	2.18533	-3.66137	1	1
Bdnf	0	0	0	1	2.18533	-3.66137	1	1
Cacna1i	0	0	0	1	2.18533	-3.66137	1	1
Camk1g	0	0	0	1	2.18533	-3.66137	1	1
Ccdc159	0	0	0	1	2.18533	-3.66137	1	1
Ccdc183	0	0	0	1	2.18533	-3.66137	1	1
Ccdc42b	0	0	0	1	2.18533	-3.66137	1	1
Ccdc54	0	0	0	1	2.18533	-3.66137	1	1
Cckar	0	0	0	1	2.18533	-3.66137	1	1
Ckmt2	0	0	0	1	2.18533	-3.66137	1	1
Clec2l	0	0	0	1	2.18533	-3.66137	1	1
Cpsf4l	0	0	0	1	2.18533	-3.66137	1	1
Crxos	0	0	0	1	2.18533	-3.66137	1	1
Crybb2	0	0	0	1	2.18533	-3.66137	1	1
Ctnna3	0	0	0	1	2.18533	-3.66137	1	1
Cux2	0	0	0	1	2.18533	-3.66137	1	1
Cxcl5	0	0	0	1	2.18533	-3.66137	1	1
Cyp27b1	0	0	0	1	2.18533	-3.66137	1	1
Cyp2ab1	0	0	0	1	2.18533	-3.66137	1	1
Cyp2t4	0	0	0	1	2.18533	-3.66137	1	1
D430036J16Rik	0	0	0	1	2.18533	-3.66137	1	1
D4Ertd617e	0	0	0	1	2.18533	-3.66137	1	1
Ddah1	0	0	0	1	2.18533	-3.66137	1	1
Dlx6os1	0	0	0	1	2.18533	-3.66137	1	1
Dnm1	0	0	0	1	2.18533	-3.66137	1	1
Dok7	0	0	0	1	2.18533	-3.66137	1	1
Dpep1	0	0	0	1	2.18533	-3.66137	1	1
Efhc2	0	0	0	1	2.18533	-3.66137	1	1
Esp6	0	0	0	1	2.18533	-3.66137	1	1
Esrp1	0	0	0	1	2.18533	-3.66137	1	1
Fabp6	0	0	0	1	2.18533	-3.66137	1	1
Fam135b	0	0	0	1	2.18533	-3.66137	1	1
Fam150b	0	0	0	1	2.18533	-3.66137	1	1
Fam71d	0	0	0	1	2.18533	-3.66137	1	1
Fgf18	0	0	0	1	2.18533	-3.66137	1	1
Fgfbp1	0	0	0	1	2.18533	-3.66137	1	1
Gfap	0	0	0	1	2.18533	-3.66137	1	1
Gldn	0	0	0	1	2.18533	-3.66137	1	1
Glycam1	0	0	0	1	2.18533	-3.66137	1	1
Gm10220	0	0	0	1	2.18533	-3.66137	1	1
Gm10782	0	0	0	1	2.18533	-3.66137	1	1
Gm12522	0	0	0	1	2.18533	-3.66137	1	1
Gm12888	0	0	0	1	2.18533	-3.66137	1	1
Gm13298	0	0	0	1	2.18533	-3.66137	1	1
Gm15413	0	0	0	1	2.18533	-3.66137	1	1
Gm15612	0	0	0	1	2.18533	-3.66137	1	1
Gm17762	0	0	0	1	2.18533	-3.66137	1	1
Gm2848	0	0	0	1	2.18533	-3.66137	1	1
Gm3086	0	0	0	1	2.18533	-3.66137	1	1
Gm7104	0	0	0	1	2.18533	-3.66137	1	1
Gm9054	0	0	0	1	2.18533	-3.66137	1	1
Gm9733	0	0	0	1	2.18533	-3.66137	1	1
Gnat1	0	0	0	1	2.18533	-3.66137	1	1
Gsdmc2	0	0	0	1	2.18533	-3.66137	1	1
Guca2b	0	0	0	1	2.18533	-3.66137	1	1
Gucy1b2	0	0	0	1	2.18533	-3.66137	1	1
Gzmf	0	0	0	1	2.18533	-3.66137	1	1
Hbb-bs	0	0	0	1	2.18533	-3.66137	1	1
Heatr9	0	0	0	1	2.18533	-3.66137	1	1
Hephl1	0	0	0	1	2.18533	-3.66137	1	1
Htra4	0	0	0	1	2.18533	-3.66137	1	1
Igfbp2	0	0	0	1	2.18533	-3.66137	1	1
Islr2	0	0	0	1	2.18533	-3.66137	1	1
Itih2	0	0	0	1	2.18533	-3.66137	1	1
Kank4	0	0	0	1	2.18533	-3.66137	1	1
Kcne3	0	0	0	1	2.18533	-3.66137	1	1
Kcnq4	0	0	0	1	2.18533	-3.66137	1	1
Klf14	0	0	0	1	2.18533	-3.66137	1	1
Klk1b4	0	0	0	1	2.18533	-3.66137	1	1
Krt1	0	0	0	1	2.18533	-3.66137	1	1
Krtap10-10	0	0	0	1	2.18533	-3.66137	1	1
LOC100038947	0	0	0	1	2.18533	-3.66137	1	1
Lama4	0	0	0	1	2.18533	-3.66137	1	1
Lim2	0	0	0	1	2.18533	-3.66137	1	1
Lipm	0	0	0	1	2.18533	-3.66137	1	1
Lonrf2	0	0	0	1	2.18533	-3.66137	1	1
Lrch2	0	0	0	1	2.18533	-3.66137	1	1
Lrrn2	0	0	0	1	2.18533	-3.66137	1	1
Ly6g6f	0	0	0	1	2.18533	-3.66137	1	1
Lypd6	0	0	0	1	2.18533	-3.66137	1	1
Maats1	0	0	0	1	2.18533	-3.66137	1	1
Mfap3l	0	0	0	1	2.18533	-3.66137	1	1
Mir1900	0	0	0	1	2.18533	-3.66137	1	1
Mir31	0	0	0	1	2.18533	-3.66137	1	1
Mmd2	0	0	0	1	2.18533	-3.66137	1	1
Mmp13	0	0	0	1	2.18533	-3.66137	1	1
Mro	0	0	0	1	2.18533	-3.66137	1	1
Muc4	0	0	0	1	2.18533	-3.66137	1	1
Myadml2	0	0	0	1	2.18533	-3.66137	1	1
Mybph	0	0	0	1	2.18533	-3.66137	1	1
Myl9	0	0	0	1	2.18533	-3.66137	1	1
Nckap5	0	0	0	1	2.18533	-3.66137	1	1
Nr0b2	0	0	0	1	2.18533	-3.66137	1	1
Nr2e3	0	0	0	1	2.18533	-3.66137	1	1
Olfr119	0	0	0	1	2.18533	-3.66137	1	1
Olfr18	0	0	0	1	2.18533	-3.66137	1	1
Olfr516	0	0	0	1	2.18533	-3.66137	1	1
Olfr518	0	0	0	1	2.18533	-3.66137	1	1
Olfr809	0	0	0	1	2.18533	-3.66137	1	1
Osmr	0	0	0	1	2.18533	-3.66137	1	1
Oxgr1	0	0	0	1	2.18533	-3.66137	1	1
Pabpc6	0	0	0	1	2.18533	-3.66137	1	1
Paqr6	0	0	0	1	2.18533	-3.66137	1	1
Pcdha9	0	0	0	1	2.18533	-3.66137	1	1
Peg10	0	0	0	1	2.18533	-3.66137	1	1
Pipox	0	0	0	1	2.18533	-3.66137	1	1
Pitpnm3	0	0	0	1	2.18533	-3.66137	1	1
Pla2g12b	0	0	0	1	2.18533	-3.66137	1	1
Plin5	0	0	0	1	2.18533	-3.66137	1	1
Plxnb3	0	0	0	1	2.18533	-3.66137	1	1
Pthlh	0	0	0	1	2.18533	-3.66137	1	1
Rab25	0	0	0	1	2.18533	-3.66137	1	1
Raet1e	0	0	0	1	2.18533	-3.66137	1	1
Rims2	0	0	0	1	2.18533	-3.66137	1	1
Rims4	0	0	0	1	2.18533	-3.66137	1	1
Rnu11	0	0	0	1	2.18533	-3.66137	1	1
Rp1	0	0	0	1	2.18533	-3.66137	1	1
Rprl3	0	0	0	1	2.18533	-3.66137	1	1
Scrg1	0	0	0	1	2.18533	-3.66137	1	1
Scrn1	0	0	0	1	2.18533	-3.66137	1	1
Sebox	0	0	0	1	2.18533	-3.66137	1	1
Sema3g	0	0	0	1	2.18533	-3.66137	1	1
Serinc2	0	0	0	1	2.18533	-3.66137	1	1
Serpinb10	0	0	0	1	2.18533	-3.66137	1	1
Sirpb1b	0	0	0	1	2.18533	-3.66137	1	1
Slc25a41	0	0	0	1	2.18533	-3.66137	1	1
Slfn5os	0	0	0	1	2.18533	-3.66137	1	1
Smim18	0	0	0	1	2.18533	-3.66137	1	1
Smok3a	0	0	0	1	2.18533	-3.66137	1	1
Smok3b	0	0	0	1	2.18533	-3.66137	1	1
Snord2	0	0	0	1	2.18533	-3.66137	1	1
Snord4a	0	0	0	1	2.18533	-3.66137	1	1
Snord52	0	0	0	1	2.18533	-3.66137	1	1
Snord92	0	0	0	1	2.18533	-3.66137	1	1
Sorcs1	0	0	0	1	2.18533	-3.66137	1	1
Sox18	0	0	0	1	2.18533	-3.66137	1	1
Sp8	0	0	0	1	2.18533	-3.66137	1	1
Sspn	0	0	0	1	2.18533	-3.66137	1	1
Sstr3	0	0	0	1	2.18533	-3.66137	1	1
St18	0	0	0	1	2.18533	-3.66137	1	1
Stac3	0	0	0	1	2.18533	-3.66137	1	1
Stfa2	0	0	0	1	2.18533	-3.66137	1	1
Sycp3	0	0	0	1	2.18533	-3.66137	1	1
Sypl2	0	0	0	1	2.18533	-3.66137	1	1
Taf7l	0	0	0	1	2.18533	-3.66137	1	1
Tmem145	0	0	0	1	2.18533	-3.66137	1	1
Tmem51os1	0	0	0	1	2.18533	-3.66137	1	1
Tmem74	0	0	0	1	2.18533	-3.66137	1	1
Tmem8c	0	0	0	1	2.18533	-3.66137	1	1
Tnfsf13	0	0	0	1	2.18533	-3.66137	1	1
Tppp3	0	0	0	1	2.18533	-3.66137	1	1
Trim6	0	0	0	1	2.18533	-3.66137	1	1
Tspan8	0	0	0	1	2.18533	-3.66137	1	1
Tspyl5	0	0	0	1	2.18533	-3.66137	1	1
Tssk3	0	0	0	1	2.18533	-3.66137	1	1
Ttll10	0	0	0	1	2.18533	-3.66137	1	1
Tub	0	0	0	1	2.18533	-3.66137	1	1
Tusc5	0	0	0	1	2.18533	-3.66137	1	1
Ube2ql1	0	0	0	1	2.18533	-3.66137	1	1
Vps37d	0	0	0	1	2.18533	-3.66137	1	1
Wdr27	0	0	0	1	2.18533	-3.66137	1	1
Zbtb7c	0	0	0	1	2.18533	-3.66137	1	1
Zeb2os	0	0	0	1	2.18533	-3.66137	1	1
Zfp389	0	0	0	1	2.18533	-3.66137	1	1
Tnfaip6	1	1	5	8	2.18147	-2.30881	0.0532443	0.18596
Il17f	89	65	508	418	2.17358	3.19608	3.03e-41	1.7e-38
Slc40a1	1	0	4	3	2.17056	-2.8323	0.145136	0.373451
Mxra7	0	1	4	3	2.16769	-2.83222	0.145175	0.37349
Lrrc9	0	1	4	3	2.16769	-2.83222	0.145216	0.373538
Rilp	1	0	5	2	2.16245	-2.83257	0.149686	0.37998
4933427E11Rik	1	0	5	2	2.16244	-2.83257	0.149724	0.380019
Insl3	0	1	5	2	2.15892	-2.8325	0.149781	0.380102
0610031O16Rik	0	0	1	0	2.15757	-3.66165	1	1
1700001K23Rik	0	0	1	0	2.15757	-3.66165	1	1
1700007K13Rik	0	0	1	0	2.15757	-3.66165	1	1
1700030A11Rik	0	0	1	0	2.15757	-3.66165	1	1
1700110C19Rik	0	0	1	0	2.15757	-3.66165	1	1
1700122O11Rik	0	0	1	0	2.15757	-3.66165	1	1
2810459M11Rik	0	0	1	0	2.15757	-3.66165	1	1
3110015C05Rik	0	0	1	0	2.15757	-3.66165	1	1
4930412O13Rik	0	0	1	0	2.15757	-3.66165	1	1
4930414N06Rik	0	0	1	0	2.15757	-3.66165	1	1
4930447C04Rik	0	0	1	0	2.15757	-3.66165	1	1
4930503B20Rik	0	0	1	0	2.15757	-3.66165	1	1
4930539M17Rik	0	0	1	0	2.15757	-3.66165	1	1
4930544D05Rik	0	0	1	0	2.15757	-3.66165	1	1
4931440J10Rik	0	0	1	0	2.15757	-3.66165	1	1
4933425L06Rik	0	0	1	0	2.15757	-3.66165	1	1
5730460C07Rik	0	0	1	0	2.15757	-3.66165	1	1
6330407A03Rik	0	0	1	0	2.15757	-3.66165	1	1
9130227L01Rik	0	0	1	0	2.15757	-3.66165	1	1
A230056J06Rik	0	0	1	0	2.15757	-3.66165	1	1
A530050N04Rik	0	0	1	0	2.15757	-3.66165	1	1
Aard	0	0	1	0	2.15757	-3.66165	1	1
Adprhl1	0	0	1	0	2.15757	-3.66165	1	1
Amph	0	0	1	0	2.15757	-3.66165	1	1
Arhgap23	0	0	1	0	2.15757	-3.66165	1	1
Arhgef16	0	0	1	0	2.15757	-3.66165	1	1
Asb17os	0	0	1	0	2.15757	-3.66165	1	1
Asic4	0	0	1	0	2.15757	-3.66165	1	1
Atp2c2	0	0	1	0	2.15757	-3.66165	1	1
Atp8b1	0	0	1	0	2.15757	-3.66165	1	1
B020018J22Rik	0	0	1	0	2.15757	-3.66165	1	1
B430010I23Rik	0	0	1	0	2.15757	-3.66165	1	1
BB557941	0	0	1	0	2.15757	-3.66165	1	1
Bmp2	0	0	1	0	2.15757	-3.66165	1	1
C1ql2	0	0	1	0	2.15757	-3.66165	1	1
C2cd4a	0	0	1	0	2.15757	-3.66165	1	1
C430049B03Rik	0	0	1	0	2.15757	-3.66165	1	1
Cadm4	0	0	1	0	2.15757	-3.66165	1	1
Cald1	0	0	1	0	2.15757	-3.66165	1	1
Calml3	0	0	1	0	2.15757	-3.66165	1	1
Card14	0	0	1	0	2.15757	-3.66165	1	1
Ccdc34os	0	0	1	0	2.15757	-3.66165	1	1
Ccl7	0	0	1	0	2.15757	-3.66165	1	1
Cd300c	0	0	1	0	2.15757	-3.66165	1	1
Cd300e	0	0	1	0	2.15757	-3.66165	1	1
Cfap53	0	0	1	0	2.15757	-3.66165	1	1
Cideb	0	0	1	0	2.15757	-3.66165	1	1
Cldn2	0	0	1	0	2.15757	-3.66165	1	1
Col25a1	0	0	1	0	2.15757	-3.66165	1	1
Cort	0	0	1	0	2.15757	-3.66165	1	1
Cpb2	0	0	1	0	2.15757	-3.66165	1	1
Creb3l4	0	0	1	0	2.15757	-3.66165	1	1
Cryab	0	0	1	0	2.15757	-3.66165	1	1
Cyp17a1	0	0	1	0	2.15757	-3.66165	1	1
Cyp2d12	0	0	1	0	2.15757	-3.66165	1	1
Cyp2d9	0	0	1	0	2.15757	-3.66165	1	1
D330050G23Rik	0	0	1	0	2.15757	-3.66165	1	1
Dcdc2b	0	0	1	0	2.15757	-3.66165	1	1
Dlg5	0	0	1	0	2.15757	-3.66165	1	1
Dnase1l2	0	0	1	0	2.15757	-3.66165	1	1
Dnm3os	0	0	1	0	2.15757	-3.66165	1	1
Efemp1	0	0	1	0	2.15757	-3.66165	1	1
Enkur	0	0	1	0	2.15757	-3.66165	1	1
Fabp2	0	0	1	0	2.15757	-3.66165	1	1
Fam155a	0	0	1	0	2.15757	-3.66165	1	1
Fam183b	0	0	1	0	2.15757	-3.66165	1	1
Fam184a	0	0	1	0	2.15757	-3.66165	1	1
Fam186b	0	0	1	0	2.15757	-3.66165	1	1
Fam209	0	0	1	0	2.15757	-3.66165	1	1
Fat4	0	0	1	0	2.15757	-3.66165	1	1
Fbxo16	0	0	1	0	2.15757	-3.66165	1	1
Fcamr	0	0	1	0	2.15757	-3.66165	1	1
Fgf17	0	0	1	0	2.15757	-3.66165	1	1
Frmpd4	0	0	1	0	2.15757	-3.66165	1	1
Gabrr1	0	0	1	0	2.15757	-3.66165	1	1
Garem	0	0	1	0	2.15757	-3.66165	1	1
Ghrl	0	0	1	0	2.15757	-3.66165	1	1
Gm10921	0	0	1	0	2.15757	-3.66165	1	1
Gm10922	0	0	1	0	2.15757	-3.66165	1	1
Gm11548	0	0	1	0	2.15757	-3.66165	1	1
Gm12409	0	0	1	0	2.15757	-3.66165	1	1
Gm14345+Gm14346+Gm14351	0	0	1	0	2.15757	-3.66165	1	1
Gm14345+Gm14346+Gm14351+Gm21950+Gm21951+Gm3701+Gm3706+Gm3750	0	0	1	0	2.15757	-3.66165	1	1
Gm14346+Gm14351+Gm3701	0	0	1	0	2.15757	-3.66165	1	1
Gm14374	0	0	1	0	2.15757	-3.66165	1	1
Gm20110	0	0	1	0	2.15757	-3.66165	1	1
Gm2799	0	0	1	0	2.15757	-3.66165	1	1
Gm3706+Gm3750	0	0	1	0	2.15757	-3.66165	1	1
Gm3763	0	0	1	0	2.15757	-3.66165	1	1
Gm5114	0	0	1	0	2.15757	-3.66165	1	1
Gm5132	0	0	1	0	2.15757	-3.66165	1	1
Gm5544	0	0	1	0	2.15757	-3.66165	1	1
Gm5925	0	0	1	0	2.15757	-3.66165	1	1
Gng8	0	0	1	0	2.15757	-3.66165	1	1
Gpr111	0	0	1	0	2.15757	-3.66165	1	1
Gpr156	0	0	1	0	2.15757	-3.66165	1	1
Gsdma	0	0	1	0	2.15757	-3.66165	1	1
Gsdma3	0	0	1	0	2.15757	-3.66165	1	1
Gsdmcl-ps	0	0	1	0	2.15757	-3.66165	1	1
Hapln3	0	0	1	0	2.15757	-3.66165	1	1
Has1	0	0	1	0	2.15757	-3.66165	1	1
Hhipl1	0	0	1	0	2.15757	-3.66165	1	1
Hnf1b	0	0	1	0	2.15757	-3.66165	1	1
Hoxa10	0	0	1	0	2.15757	-3.66165	1	1
Hoxa5	0	0	1	0	2.15757	-3.66165	1	1
Hoxc9	0	0	1	0	2.15757	-3.66165	1	1
Hoxd4	0	0	1	0	2.15757	-3.66165	1	1
Hspb2	0	0	1	0	2.15757	-3.66165	1	1
Igfals	0	0	1	0	2.15757	-3.66165	1	1
Il31ra	0	0	1	0	2.15757	-3.66165	1	1
Kcna6	0	0	1	0	2.15757	-3.66165	1	1
Kcng2	0	0	1	0	2.15757	-3.66165	1	1
Kcnip1	0	0	1	0	2.15757	-3.66165	1	1
Kcnk4	0	0	1	0	2.15757	-3.66165	1	1
Kif27	0	0	1	0	2.15757	-3.66165	1	1
Kif4-ps	0	0	1	0	2.15757	-3.66165	1	1
Kir3dl2	0	0	1	0	2.15757	-3.66165	1	1
Klhl33	0	0	1	0	2.15757	-3.66165	1	1
Klrb1	0	0	1	0	2.15757	-3.66165	1	1
Mc5r	0	0	1	0	2.15757	-3.66165	1	1
Mdh1b	0	0	1	0	2.15757	-3.66165	1	1
Mir155	0	0	1	0	2.15757	-3.66165	1	1
Mir18	0	0	1	0	2.15757	-3.66165	1	1
Mir181b-2	0	0	1	0	2.15757	-3.66165	1	1
Mir196b	0	0	1	0	2.15757	-3.66165	1	1
Mir3062	0	0	1	0	2.15757	-3.66165	1	1
Mir568	0	0	1	0	2.15757	-3.66165	1	1
Mir692-1	0	0	1	0	2.15757	-3.66165	1	1
Mir695	0	0	1	0	2.15757	-3.66165	1	1
Mtag2	0	0	1	0	2.15757	-3.66165	1	1
Mypn	0	0	1	0	2.15757	-3.66165	1	1
Npffr1	0	0	1	0	2.15757	-3.66165	1	1
Nr2f1	0	0	1	0	2.15757	-3.66165	1	1
Olfr1014	0	0	1	0	2.15757	-3.66165	1	1
Olfr1373	0	0	1	0	2.15757	-3.66165	1	1
Olfr1427	0	0	1	0	2.15757	-3.66165	1	1
Olfr1444	0	0	1	0	2.15757	-3.66165	1	1
Olfr159	0	0	1	0	2.15757	-3.66165	1	1
Olfr164	0	0	1	0	2.15757	-3.66165	1	1
Olfr243	0	0	1	0	2.15757	-3.66165	1	1
Olfr341	0	0	1	0	2.15757	-3.66165	1	1
Olfr372	0	0	1	0	2.15757	-3.66165	1	1
Olfr373	0	0	1	0	2.15757	-3.66165	1	1
Olfr467	0	0	1	0	2.15757	-3.66165	1	1
Olfr530	0	0	1	0	2.15757	-3.66165	1	1
Olfr628	0	0	1	0	2.15757	-3.66165	1	1
P2rx6	0	0	1	0	2.15757	-3.66165	1	1
Pawr	0	0	1	0	2.15757	-3.66165	1	1
Pcdh1	0	0	1	0	2.15757	-3.66165	1	1
Pcdh15	0	0	1	0	2.15757	-3.66165	1	1
Pcdhb13	0	0	1	0	2.15757	-3.66165	1	1
Pcdhb4	0	0	1	0	2.15757	-3.66165	1	1
Pkd2l1	0	0	1	0	2.15757	-3.66165	1	1
Pla2g10	0	0	1	0	2.15757	-3.66165	1	1
Pla2g10os	0	0	1	0	2.15757	-3.66165	1	1
Pla2g3	0	0	1	0	2.15757	-3.66165	1	1
Prdm13	0	0	1	0	2.15757	-3.66165	1	1
Prlh	0	0	1	0	2.15757	-3.66165	1	1
Rarres2	0	0	1	0	2.15757	-3.66165	1	1
Rnu73b	0	0	1	0	2.15757	-3.66165	1	1
S100g	0	0	1	0	2.15757	-3.66165	1	1
Sctr	0	0	1	0	2.15757	-3.66165	1	1
Serpine1	0	0	1	0	2.15757	-3.66165	1	1
Skint7	0	0	1	0	2.15757	-3.66165	1	1
Slc5a4b	0	0	1	0	2.15757	-3.66165	1	1
Sncb	0	0	1	0	2.15757	-3.66165	1	1
Snora34	0	0	1	0	2.15757	-3.66165	1	1
Snord1b	0	0	1	0	2.15757	-3.66165	1	1
Snord67	0	0	1	0	2.15757	-3.66165	1	1
Sobp	0	0	1	0	2.15757	-3.66165	1	1
Stac2	0	0	1	0	2.15757	-3.66165	1	1
Stk31	0	0	1	0	2.15757	-3.66165	1	1
Stmn3	0	0	1	0	2.15757	-3.66165	1	1
Tcte2	0	0	1	0	2.15757	-3.66165	1	1
Tdo2	0	0	1	0	2.15757	-3.66165	1	1
Tescl	0	0	1	0	2.15757	-3.66165	1	1
Tfap2e	0	0	1	0	2.15757	-3.66165	1	1
Tigd4	0	0	1	0	2.15757	-3.66165	1	1
Tm4sf19	0	0	1	0	2.15757	-3.66165	1	1
Tmc1	0	0	1	0	2.15757	-3.66165	1	1
Tmem150b	0	0	1	0	2.15757	-3.66165	1	1
Tmem72	0	0	1	0	2.15757	-3.66165	1	1
Tprg	0	0	1	0	2.15757	-3.66165	1	1
Tram1l1	0	0	1	0	2.15757	-3.66165	1	1
Trim55	0	0	1	0	2.15757	-3.66165	1	1
Trim75	0	0	1	0	2.15757	-3.66165	1	1
Tslp	0	0	1	0	2.15757	-3.66165	1	1
Ttll7	0	0	1	0	2.15757	-3.66165	1	1
Twist1	0	0	1	0	2.15757	-3.66165	1	1
Ush2a	0	0	1	0	2.15757	-3.66165	1	1
Vax2os	0	0	1	0	2.15757	-3.66165	1	1
Vmn2r30	0	0	1	0	2.15757	-3.66165	1	1
Vmn2r51	0	0	1	0	2.15757	-3.66165	1	1
Vmn2r91	0	0	1	0	2.15757	-3.66165	1	1
Vmn2r92	0	0	1	0	2.15757	-3.66165	1	1
Vmn2r94	0	0	1	0	2.15757	-3.66165	1	1
Xirp1	0	0	1	0	2.15757	-3.66165	1	1
Xkr9	0	0	1	0	2.15757	-3.66165	1	1
Zfp334	0	0	1	0	2.15757	-3.66165	1	1
Zfp57	0	0	1	0	2.15757	-3.66165	1	1
Zmat4	0	0	1	0	2.15757	-3.66165	1	1
Snora74a	0	2	10	3	2.14524	-2.31012	0.0941991	0.278415
Hnrnpu	5529	4435	40749	19294	2.14362	9.11049	1.66e-29	4.65e-27
Nupr1	1	3	19	6	2.14048	-1.62635	0.0112125	0.0586398
Tmeff2	2	1	13	5	2.07994	-1.97646	0.0235133	0.101691
Slamf9	1	2	13	5	2.07766	-1.97639	0.0236504	0.102066
2210408F21Rik	1	1	4	8	2.07404	-2.37266	0.0863231	0.261515
Lct	2	0	5	7	2.06898	-2.37301	0.0352754	0.137916
Dock3	3	5	31	15	2.06315	-0.884079	0.000338117	0.00344134
Rnf152	1	1	7	5	2.05552	-2.37349	0.0747303	0.236099
Rsph1	1	2	16	2	2.03441	-1.97721	0.0772331	0.241683
Lrfn1	4	0	7	15	2.02779	-1.74526	0.0219742	0.0968917
Jag1	0	3	6	11	2.02769	-2.02501	0.0418681	0.156418
Ces2c	2	0	0	11	2.02647	-2.43872	0.082077	0.252607
Fam89a	6	7	34	37	2.02384	-0.314607	3.97e-06	7.31e-05
Pde1b	5	3	21	23	2.02349	-0.928867	0.000258048	0.00275048
Acsl6	17	9	72	68	2.01186	0.597531	1.07e-09	4.03e-08
Plekhh3	4	0	12	10	1.99141	-1.74663	0.0134072	0.0670525
Hr	0	1	1	5	1.98804	-2.92448	0.177151	0.425057
Gm19710	1	0	2	4	1.97186	-2.92484	0.249426	0.531809
Coro2b	3	3	15	17	1.96892	-1.31085	0.00161975	0.0126054
Foxf2	0	1	2	4	1.96778	-2.92476	0.249568	0.531809
Myh15	0	1	2	4	1.96778	-2.92476	0.249544	0.531809
C230035I16Rik	0	1	3	3	1.95795	-2.92504	0.24325	0.523902
Ip6k3	1	0	4	2	1.95297	-2.9254	0.244839	0.525662
Klrg1	2	0	4	7	1.95207	-2.43984	0.0595011	0.200336
Prss35	0	1	4	2	1.94941	-2.92532	0.245063	0.525902
Gm684	1	1	4	7	1.94728	-2.43976	0.123017	0.336073
Nos2	7	4	16	39	1.94037	-0.624485	0.00205626	0.0152939
Shisa3	1	0	5	1	1.93969	-2.92568	0.257934	0.543505
1700092M07Rik	2	0	6	5	1.93726	-2.44039	0.0530018	0.185392
Flt4	0	1	5	1	1.93433	-2.9256	0.258174	0.5438
Dnah2	1	0	6	0	1.91206	-2.92595	0.291975	0.574847
Cxcl3	2	0	9	2	1.91159	-2.44122	0.106394	0.303168
Gja5	5	5	20	30	1.90365	-0.747582	0.000320955	0.00329141
Amd1	0	1	6	0	1.90234	-2.92588	0.291975	0.574847
Tmprss11e	0	1	6	0	1.90234	-2.92588	0.291975	0.574847
Gm11992	0	2	9	2	1.90169	-2.44108	0.209883	0.476099
Tgfbi	11	17	52	85	1.89815	0.594808	7.15e-06	0.000124535
Paqr5	5	2	15	20	1.88975	-1.19048	0.00314982	0.0216345
Olfml3	1	1	10	1	1.88798	-2.44143	0.125799	0.341311
Afap1l1	2	1	5	10	1.85455	-2.13177	0.0550678	0.190067
C1s2	1	2	7	8	1.83883	-2.13225	0.066418	0.216577
Acbd7	2	1	8	7	1.83646	-2.1326	0.0648367	0.213114
Gm14484	1	1	5	5	1.80337	-2.51042	0.171347	0.415792
Gm14501	1	1	5	5	1.80337	-2.51042	0.171335	0.415792
Arhgap44	1	1	6	4	1.79851	-2.5107	0.171601	0.416042
F3	13	5	47	37	1.79693	-0.0594421	6.48e-06	0.000114124
Fam184b	2	0	7	3	1.79372	-2.51105	0.089403	0.26755
Fxyd2	1	1	7	3	1.7922	-2.51097	0.177642	0.426011
Dpt	1	1	7	3	1.7922	-2.51097	0.177653	0.426011
Hes1	3	4	18	15	1.79094	-1.25002	0.00418636	0.0270283
Cspg5	1	1	8	2	1.78127	-2.51125	0.0950795	0.280354
Syt6	1	0	0	5	1.76646	-3.0238	0.291975	0.574847
Treml4	1	0	0	5	1.76646	-3.0238	0.291975	0.574847
Vmn2r44	1	0	0	5	1.76646	-3.0238	0.291975	0.574847
Il18	1	0	1	4	1.73477	-3.02408	0.264698	0.5522
Tex33	0	3	8	6	1.73276	-2.18903	0.102998	0.29628
Gm16998	0	1	1	4	1.72875	-3.02401	0.265042	0.552484
Slc22a18	0	1	1	4	1.72874	-3.02401	0.265021	0.552484
4933439K11Rik	1	0	2	3	1.71643	-3.02436	0.400794	0.7001
Proser2	1	0	2	3	1.71643	-3.02436	0.400784	0.7001
Tgfbr3l	1	0	2	3	1.71642	-3.02436	0.400757	0.7001
Lrrc66	6	3	23	17	1.71274	-1.00319	0.00188255	0.0142101
Nptxr	3	2	7	15	1.7079	-1.70312	0.0279685	0.116135
F630111L10Rik	1	0	3	2	1.70675	-3.02464	0.398817	0.698419
H2-M5	1	0	3	2	1.70675	-3.02464	0.398928	0.698419
Wee2	1	0	3	2	1.70675	-3.02464	0.39895	0.698419
Tjp1	1	0	3	2	1.70675	-3.02464	0.398986	0.698419
Tbx1	1	0	3	2	1.70675	-3.02464	0.398989	0.698419
Rhpn2	1	0	3	2	1.70675	-3.02464	0.398994	0.698419
Pom121l2	0	1	3	2	1.70309	-3.02457	0.399005	0.698419
Tagln3	0	1	3	2	1.70309	-3.02457	0.399016	0.698419
Msantd1	0	1	3	2	1.70308	-3.02457	0.399051	0.698419
Cfap45	0	1	3	2	1.70307	-3.02457	0.399095	0.698419
Ankrd34a	2	1	12	2	1.7021	-2.19028	0.142106	0.36934
Calcb	2	0	2	7	1.69282	-2.58365	0.166982	0.409522
Fsbp	0	1	4	1	1.69003	-3.02485	0.407375	0.705856
1-Mar	1	4	13	9	1.6757	-1.70461	0.0254275	0.107957
Bok	3	4	12	18	1.66865	-1.34148	0.0121905	0.0622323
Cacna1h	1	0	5	0	1.66746	-3.0252	0.438641	0.735938
Ucn2	1	0	5	0	1.66746	-3.0252	0.438641	0.735938
1700012L04Rik	1	1	4	5	1.65872	-2.58413	0.131299	0.351777
Habp4	106	79	458	324	1.65823	3.04688	6.35e-22	1.03e-19
Gpx8	0	1	5	0	1.65775	-3.02513	0.438641	0.735938
Spata33	0	1	5	0	1.65775	-3.02513	0.438641	0.735938
Nod2	2	0	5	4	1.65556	-2.58448	0.133553	0.355178
Mcidas	3	4	17	13	1.65314	-1.34283	0.0120828	0.0618185
Itgad	1	2	7	6	1.63231	-2.24771	0.142381	0.369738
Clu	1	2	7	6	1.63231	-2.24771	0.142396	0.369738
Tmem125	5	3	12	21	1.62807	-1.21855	0.0114359	0.0595211
Sptbn2	2	1	9	4	1.62461	-2.24834	0.149024	0.378922
P2rx2	2	1	9	4	1.6246	-2.24834	0.149063	0.378922
Fam129b	324	269	1290	1134	1.6213	4.66109	1.02e-49	9.73e-47
BC055111	2	0	8	1	1.61989	-2.58532	0.180774	0.431239
2010107G23Rik	0	3	9	4	1.61702	-2.24819	0.160275	0.398821
Kazald1	5	9	36	22	1.61135	-0.516365	0.000618137	0.0056601
Slc9b1	3	1	13	4	1.60323	-1.97627	0.0754234	0.237622
Slain2	510	378	1939	1568	1.56909	5.19371	5.27e-48	4.28e-45
Clec4e	8	26	32	98	1.56902	0.592812	0.0143062	0.0703997
Tal2	11	11	44	42	1.54657	0.0190253	3.31e-05	0.000478604
Ninj2	5	6	19	24	1.54374	-0.880277	0.00294122	0.0204089
Rnf39	1	3	16	1	1.54193	-1.97695	0.201062	0.463402
Chad	9	7	37	25	1.52291	-0.412096	0.000379282	0.00378909
Whrn	24	26	116	77	1.52113	1.12118	2.35e-08	6.93e-07
Fancd2os	1	2	7	5	1.51706	-2.3091	0.144191	0.371756
Slc4a11	92	87	341	334	1.50747	2.88415	1.11e-18	1.17e-16
Crispld2	15	7	34	48	1.5004	-0.029343	0.000489151	0.00467123
Naf1	229	160	833	629	1.4938	3.96724	2.88e-25	5.79e-23
Yrdc	1057	873	4005	3173	1.47984	6.23722	2.87e-69	4.66e-66
Gm13238	2	0	6	2	1.47886	-2.66275	0.219191	0.488616
Ntn3	2	0	6	2	1.47885	-2.66275	0.219225	0.488624
2900092D14Rik	2	3	11	8	1.46993	-1.83339	0.0493529	0.175987
Slc4a4	0	5	10	9	1.46893	-1.83298	0.0613543	0.204943
Igfbp7	69	76	306	231	1.46754	2.56289	2.65e-16	2.2e-14
Nfxl1	76	66	347	184	1.4635	2.53652	8.83e-10	3.35e-08
Dnah11	2	0	7	1	1.4618	-2.66303	0.247417	0.529101
Akr1cl	8	6	32	20	1.45882	-0.627975	0.00223364	0.0164326
Adgb	1	0	0	4	1.45642	-3.13071	0.438641	0.735938
Pth1r	1	0	0	4	1.45642	-3.13071	0.438641	0.735938
Trim71	1	0	0	4	1.45642	-3.13071	0.438641	0.735938
Ift81	8	8	34	25	1.45314	-0.462459	0.000621805	0.00568728
Tfcp2l1	1	3	6	9	1.45239	-2.07728	0.129445	0.348476
Mthfd2l	22	16	77	62	1.45156	0.687263	6.08e-07	1.33e-05
Akr1d1	0	2	7	1	1.44871	-2.66289	0.249192	0.531651
Tdrd12	0	2	7	1	1.4487	-2.66289	0.249199	0.531651
Scn4b	0	1	0	4	1.4467	-3.13063	0.438641	0.735938
Galnt3	25	12	69	65	1.44505	0.641156	5.14e-06	9.23e-05
Foxl2os	2	5	16	10	1.44361	-1.47676	0.0360359	0.14004
Tceal5	2	0	8	0	1.43878	-2.66331	0.278976	0.564564
Ell2	152	140	673	393	1.43325	3.52483	2.63e-15	1.92e-13
Fzd4	2	2	11	4	1.43052	-2.07873	0.131947	0.352699
Cmtm8	1	3	11	4	1.42682	-2.07865	0.136673	0.360878
Nhs	1	0	1	3	1.42357	-3.13099	0.411157	0.708718
Vmn2r43	1	0	1	3	1.42355	-3.13099	0.411112	0.708718
Gja4	1	0	1	3	1.4235	-3.13099	0.411018	0.708718
Mfsd7a	1	0	1	3	1.4235	-3.13099	0.410999	0.708718
Gm614	1	0	1	3	1.42347	-3.13099	0.410951	0.708718
Ccl20	82	105	361	308	1.42177	2.88642	2.59e-16	2.16e-14
Mir1894	0	1	1	3	1.41809	-3.13091	0.411291	0.708785
Grhl2	0	1	1	3	1.41805	-3.13091	0.411156	0.708718
Epha3	13	12	49	40	1.40936	0.0911022	6.73e-05	0.000877454
Cntn3	3	5	19	10	1.40879	-1.34311	0.033421	0.132445
1700110K17Rik	1	0	2	2	1.40873	-3.13127	0.401596	0.7001
Cited1	1	0	2	2	1.40872	-3.13127	0.40154	0.7001
Pcdhb22	1	0	2	2	1.40872	-3.13127	0.40153	0.7001
Gucy2g	1	0	2	2	1.40872	-3.13127	0.401525	0.7001
Dnaaf1	1	0	2	2	1.40872	-3.13127	0.401511	0.7001
Phospho1	1	0	2	2	1.40871	-3.13127	0.401476	0.7001
Scn11a	1	0	2	2	1.4087	-3.13127	0.401417	0.7001
Vmn2r38	1	0	2	2	1.4087	-3.13127	0.401407	0.7001
Rnft2	4	3	10	15	1.40785	-1.51089	0.0321479	0.12855
Elavl4	6	9	35	19	1.40771	-0.571047	0.0028146	0.019707
Rem2	16	19	55	68	1.4071	0.535886	3.57e-05	0.000511491
Plau	7	11	44	21	1.40644	-0.331748	0.00268131	0.0190032
Mok	0	1	2	2	1.40467	-3.13119	0.401674	0.7001
Vmn2r121	0	1	2	2	1.40467	-3.13119	0.4017	0.7001
Ptgdr2	0	1	2	2	1.40467	-3.13119	0.401707	0.7001
Efna1	0	1	2	2	1.40467	-3.13119	0.40171	0.7001
Rassf8	3	0	6	5	1.40093	-2.37309	0.120507	0.331501
Fam222a	4	3	12	13	1.39972	-1.51143	0.0272127	0.113753
Aoc1	1	0	3	1	1.39748	-3.13155	0.643796	0.892141
C030016D13Rik	1	0	3	1	1.39748	-3.13155	0.643807	0.892141
Pcolce2	1	0	3	1	1.39747	-3.13155	0.643832	0.892141
Dlx6	1	0	3	1	1.39746	-3.13155	0.643854	0.892141
Kcnk1	1	0	3	1	1.39746	-3.13155	0.643872	0.892141
Tmem144	7	7	14	34	1.39486	-0.703323	0.0256642	0.108622
Plaur	53	58	177	208	1.39432	2.12557	3.44e-09	1.18e-07
Unc13b	6	9	28	25	1.39413	-0.588076	0.00183518	0.0139042
A330035P11Rik	1	7	20	9	1.39349	-1.34324	0.0534597	0.186383
Tmprss9	0	1	3	1	1.39269	-3.13147	0.643812	0.892141
Npr1	0	1	3	1	1.39267	-3.13147	0.643843	0.892141
H2-Q7	0	1	3	1	1.39265	-3.13147	0.64388	0.892141
Glra1	0	1	3	1	1.39263	-3.13147	0.643915	0.892141
Ccdc87	0	1	3	1	1.39261	-3.13147	0.643946	0.892141
4933413J09Rik	0	1	3	1	1.3926	-3.13147	0.643973	0.892141
Brdt	1	2	7	4	1.39155	-2.37322	0.211731	0.478419
Il12b	5	31	69	59	1.39038	0.584729	0.00709451	0.0409099
Tmem158	119	100	430	336	1.38934	3.08175	8.47e-20	1.05e-17
Gpr133	9	13	45	32	1.37876	-0.0975502	0.000474547	0.00456127
C4a	1	0	4	0	1.37109	-3.13183	0.663185	0.903734
Gpr151	1	0	4	0	1.37109	-3.13183	0.663185	0.903734
Plxna2	1	0	4	0	1.37109	-3.13183	0.663185	0.903734
Rarres1	1	0	4	0	1.37109	-3.13183	0.663185	0.903734
Wdr78	7	5	27	15	1.36887	-0.882281	0.00837057	0.0465816
Rbm44	14	15	51	49	1.36835	0.258726	5.3e-05	0.000720391
4933402D24Rik	0	1	4	0	1.36138	-3.13175	0.663185	0.903734
Gnrh1	0	1	4	0	1.36138	-3.13175	0.663185	0.903734
Osbpl6	0	1	4	0	1.36138	-3.13175	0.663185	0.903734
Teddm3	0	1	4	0	1.36138	-3.13175	0.663185	0.903734
Krt81	22	12	68	49	1.36099	0.470025	2.37e-05	0.00035712
Chdh	9	9	33	29	1.36041	-0.377408	0.00145076	0.0115861
Ptpn9	245	170	755	658	1.35963	3.9586	1.27e-21	1.94e-19
Ccsap	72	52	251	174	1.35528	2.25834	3.55e-11	1.66e-09
Ptges3l	13	17	50	52	1.35015	0.290513	7.49e-05	0.00096936
Mir1949	4	0	8	6	1.34913	-2.13248	0.184411	0.436926
Emp1	265	184	834	678	1.3399	4.05631	7.79e-22	1.24e-19
Clec4d	8	5	21	23	1.33765	-0.812361	0.00833687	0.0464417
Ildr1	2	5	14	10	1.33217	-1.54835	0.0653182	0.214279
C1s1	0	5	6	11	1.32902	-1.92497	0.153074	0.386048
Msr1	2	0	2	5	1.3268	-2.74409	0.335677	0.628428
C1qb	0	4	10	4	1.32369	-2.13274	0.206128	0.470669
Suv39h2	144	132	504	416	1.32186	3.35888	1.22e-21	1.88e-19
Vmn2r31	1	1	2	5	1.31918	-2.74402	0.326027	0.617755
A330049N07Rik	1	1	3	4	1.30898	-2.7443	0.31599	0.606578
Psme3	6493	5018	21112	16747	1.30459	8.67447	5.1e-49	4.36e-46
F420014N23Rik	2	3	12	5	1.30221	-1.92676	0.110294	0.31099
Nkapl	0	2	4	3	1.29927	-2.7445	0.32062	0.611932
Kctd12	13	10	45	31	1.29804	-0.0975793	0.000566648	0.0052448
Ifitm6	2	0	5	2	1.29705	-2.74493	0.326348	0.617927
Siglec15	1	1	5	2	1.29524	-2.74486	0.318937	0.609901
C630043F03Rik	2	4	10	10	1.29376	-1.74541	0.0626433	0.207789
Cecr6	10	11	48	22	1.29316	-0.2107	0.00338006	0.0228298
Trim43c	3	0	3	7	1.2926	-2.43937	0.204355	0.468061
Engase	130	106	425	345	1.29119	3.11479	8.16e-18	7.8e-16
E130012A19Rik	208	222	883	533	1.28391	3.96403	4.01e-15	2.92e-13
Snx31	2	0	6	1	1.28214	-2.74521	0.348768	0.643962
Gm6537	1	1	6	1	1.2816	-2.74513	0.334793	0.627678
Gm4827	1	1	6	1	1.28158	-2.74513	0.334858	0.627678
Medag	6	1	12	11	1.28149	-1.58556	0.05942	0.200211
Galnt12	118	80	408	240	1.28061	2.86294	3.01e-09	1.04e-07
Slc9a2	11	9	34	31	1.27943	-0.297612	0.00155754	0.012264
BC048644	0	3	5	5	1.26238	-2.4397	0.311783	0.600997
Lphn2	1	2	6	4	1.25982	-2.44005	0.299562	0.584666
Ncam1	10	10	44	21	1.25968	-0.300101	0.00468162	0.0295448
Cacna1e	2	0	7	0	1.25742	-2.74549	0.384423	0.684336
Gm5820	3	0	7	3	1.25682	-2.44048	0.18895	0.444504
Hoxa7	2	1	7	3	1.25582	-2.4404	0.305796	0.593612
Il1a	65	72	283	160	1.25536	2.334	7.38e-08	1.96e-06
Edaradd	1	2	7	3	1.25339	-2.44033	0.306216	0.5938
Dnah1	1	2	7	3	1.25339	-2.44033	0.306221	0.5938
Brsk2	2	2	6	7	1.24628	-2.18836	0.173053	0.418376
Sh3yl1	19	12	51	47	1.24483	0.258871	0.000226212	0.00248451
Tmem59l	1	2	8	2	1.24236	-2.44061	0.322461	0.614075
Prkaa2	1	2	8	2	1.24234	-2.44061	0.322504	0.614085
Msl3l2	73	67	266	178	1.23988	2.34679	2.64e-10	1.08e-08
Tmod2	8	0	11	14	1.23505	-1.47558	0.0932073	0.276288
Gata5	2	2	9	4	1.23341	-2.18919	0.246209	0.527486
Erp27	0	4	8	5	1.23142	-2.18877	0.261236	0.54734
Slc25a27	1	4	8	8	1.22891	-1.97449	0.147574	0.377215
Retnlg	2	1	9	1	1.22737	-2.44096	0.468327	0.766982
Bcl6b	3	9	22	16	1.22685	-0.976855	0.0215231	0.0954727
Ubfd1	1420	1131	4448	3498	1.22444	6.4523	1.98e-44	1.29e-41
Gm13807	2	3	10	6	1.22339	-1.97511	0.14343	0.371109
Hnrnpab	5881	5268	21434	13620	1.22152	8.57323	3.93e-31	1.2e-28
Ybx1	20893	17120	66762	51101	1.21586	10.335	5.46e-52	6.34e-49
Ephb3	2	5	13	9	1.2077	-1.62401	0.0757903	0.238424
Gspt1	3805	2828	12033	8342	1.1979	7.80493	1.55e-27	3.5e-25
Grip2	3	3	15	4	1.1938	-1.78991	0.15204	0.384755
E130201H02Rik	449	351	1357	1066	1.1837	4.7667	1.31e-27	2.99e-25
Hbegf	118	174	465	419	1.1811	3.34263	1.87e-10	7.79e-09
Stard8	31	23	91	72	1.17593	0.969446	1.05e-05	0.000175787
Eif3b	2935	2945	11641	6303	1.16551	7.61622	1.84e-15	1.37e-13
BC031361	3	1	3	9	1.16131	-2.24649	0.28462	0.571987
Myrfl	2	0	0	6	1.15998	-2.83099	0.384423	0.684336
BB283400	2	3	15	1	1.15831	-1.97649	0.328313	0.620346
Fut4	22	18	63	56	1.15667	0.543431	0.000108221	0.00132775
Shisa8	5	10	26	19	1.15381	-0.747884	0.0195289	0.0894714
Fzd7	10	11	27	35	1.15148	-0.326842	0.00668565	0.0390654
Esr2	4	3	10	11	1.15112	-1.66285	0.0738482	0.234112
Dio2	3	1	4	8	1.1471	-2.24676	0.261525	0.547662
Ecscr	0	2	0	6	1.14235	-2.83084	0.384423	0.684336
Bag1	2482	1985	7933	5293	1.14073	7.19849	7.68e-27	1.71e-24
1700008O03Rik	3	0	3	6	1.13859	-2.50974	0.280954	0.567428
Nrarp	42	43	168	86	1.13851	1.58418	5.76e-05	0.000771313
Scarf2	4	0	6	6	1.13716	-2.24739	0.259418	0.545287
Gm17296	267	247	811	694	1.13692	4.10733	4.81e-23	8.49e-21
Krt83	11	6	26	24	1.13613	-0.6065	0.0108356	0.0571025
Cerkl	7	5	8	26	1.13315	-1.07646	0.110427	0.31119
Gmcl1	377	269	1116	775	1.12889	4.42371	1.62e-15	1.23e-13
Usp1	1659	1329	4800	3897	1.12859	6.61256	1.27e-40	6.9e-38
Aif1	8	10	34	19	1.12345	-0.533186	0.0112188	0.058654
Pgf	8	9	13	35	1.1231	-0.641859	0.0618929	0.206233
Boll	8	14	31	33	1.12265	-0.28071	0.00659588	0.0386939
Csf1r	7	24	42	48	1.12099	0.175158	0.0134441	0.0671185
Ppp1r14c	3	11	22	19	1.11945	-0.857084	0.0378164	0.145016
Fam171a1	0	2	1	5	1.11873	-2.83112	0.362996	0.660895
Vmn2r55	0	3	4	5	1.11802	-2.5098	0.434014	0.731417
Tspan7	1	2	5	4	1.1145	-2.51015	0.417224	0.715208
Irgc1	1	2	5	4	1.1145	-2.51015	0.417224	0.715208
Crocc	32	25	97	68	1.11163	1.00041	3.12e-05	0.000454852
Pih1d2	10	11	36	25	1.11155	-0.345088	0.00697167	0.0403448
Bpifc	0	3	5	4	1.11114	-2.51008	0.429872	0.727152
Spire2	0	3	5	4	1.11112	-2.51008	0.430073	0.72734
Serpinb1c	1	2	6	3	1.10879	-2.51043	0.421104	0.719286
BC051019	2	0	2	4	1.10719	-2.83155	0.487981	0.784829
Kcnc3	2	0	2	4	1.10718	-2.83155	0.487949	0.784829
Try10	2	0	2	4	1.10716	-2.83155	0.487903	0.784829
Saa3	11	12	13	50	1.10528	-0.276053	0.0984818	0.287671
Fam84a	30	29	81	87	1.1016	1.03557	5.53e-05	0.000746856
Snora16a	1	1	2	4	1.10076	-2.83147	0.480263	0.77914
Wnt5b	8	9	28	21	1.1005	-0.626168	0.0128678	0.0650154
Map1a	0	2	2	4	1.09929	-2.8314	0.488593	0.785656
Snora23	0	2	2	4	1.09929	-2.8314	0.488593	0.785656
Fndc5	2	0	3	3	1.09605	-2.83182	0.480978	0.779741
Khdc3	2	0	3	3	1.09605	-2.83182	0.480954	0.779741
Lhx6	14	6	41	17	1.09354	-0.412471	0.0277672	0.115506
Gm5124	3	4	7	13	1.09305	-1.70259	0.119472	0.329245
Edem1	1428	1158	4110	3236	1.09126	6.37994	1.49e-37	6.73e-35
Myo5b	0	2	3	3	1.08961	-2.83168	0.481562	0.779909
Slmap	419	336	1232	914	1.08853	4.6188	2.15e-21	3.17e-19
Ccdc176	4	4	13	10	1.08751	-1.54796	0.127737	0.344964
Ksr2	1	1	4	2	1.08554	-2.83203	0.476736	0.776295
Fkbp10	4	3	10	10	1.08012	-1.70349	0.100431	0.291211
Dgkh	74	45	177	156	1.07572	1.99425	9.04e-07	1.91e-05
Vwce	2	0	5	1	1.07502	-2.83238	0.497344	0.793461
Cdkn2c	50	28	127	92	1.07158	1.40447	3.56e-05	0.000511436
Odc1	2874	2516	9019	6185	1.0707	7.42251	1.18e-31	3.76e-29
Gm2027	14	8	37	25	1.06988	-0.313678	0.00895317	0.0491335
Try5	3	3	7	10	1.06966	-1.8779	0.169518	0.413398
Aplp1	14	6	30	26	1.06697	-0.443565	0.0108404	0.0571025
Loxl3	3	0	9	0	1.06495	-2.51141	0.45527	0.754449
D6Ertd527e	2	4	8	9	1.06434	-1.8781	0.167122	0.409522
Lpo	1	0	0	3	1.06432	-3.24617	0.663185	0.903734
Sbk2	1	0	0	3	1.06432	-3.24617	0.663185	0.903734
Vmn2r41	1	0	0	3	1.06432	-3.24617	0.663185	0.903734
Vmn2r48	1	0	0	3	1.06432	-3.24617	0.663185	0.903734
Fsip1	0	5	13	2	1.06374	-2.02641	0.412885	0.710638
Gprc5a	12	15	34	41	1.06317	-0.0538748	0.00587501	0.035372
Stk24	875	700	2692	1730	1.06192	5.65002	3.06e-18	3.05e-16
Gpr116	4	2	10	7	1.06027	-1.8788	0.164538	0.405967
Snora68	4	2	10	7	1.06027	-1.8788	0.164546	0.405967
Ankib1	477	373	1264	1090	1.05993	4.76703	1.19e-22	2.01e-20
Gpr84	5	5	14	14	1.05793	-1.30969	0.0712014	0.227943
Gm9926	5	1	11	6	1.05753	-1.87914	0.17709	0.425038
Adam12	32	14	66	61	1.05697	0.659535	0.00118058	0.00977938
AA986860	4	2	11	6	1.05665	-1.87907	0.168033	0.41058
Mtcl1	0	1	0	3	1.05461	-3.2461	0.663185	0.903734
Tsx	0	1	0	3	1.05461	-3.2461	0.663185	0.903734
Dynll2	508	490	1712	1082	1.05371	4.99645	7.07e-17	6.11e-15
Syt13	5	6	21	10	1.05308	-1.19105	0.0707447	0.226662
Tctex1d4	3	2	5	9	1.053	-2.07688	0.211042	0.477527
Grm4	2	0	6	0	1.04916	-2.83266	0.530955	0.798966
Dusp5	1055	834	2916	2293	1.04873	5.90043	1.93e-29	5.31e-27
Paqr3	4	0	3	8	1.0478	-2.30795	0.401142	0.7001
1700001G17Rik	2	7	11	14	1.04746	-1.44012	0.130762	0.351034
Strn4	425	355	1263	896	1.04712	4.63759	1.6e-19	1.88e-17
Lamb1	0	4	2	9	1.04665	-2.30738	0.454183	0.753154
Foxa3	3	3	13	4	1.04269	-1.87955	0.187392	0.441606
5730480H06Rik	4	1	8	6	1.04039	-2.07778	0.274851	0.560729
Gm17455	4	1	8	6	1.04039	-2.07778	0.274789	0.560729
Cxadr	14	6	31	24	1.03836	-0.461094	0.0138913	0.068796
Gcnt4	5	7	15	18	1.03818	-1.10515	0.0573735	0.194974
Hif3a	2	3	8	6	1.03748	-2.07764	0.269314	0.557576
Sart1	753	738	2511	1610	1.0354	5.55746	4.53e-19	5.05e-17
Ssx2ip	157	121	442	320	1.03528	3.1654	7.22e-11	3.21e-09
Pald1	3	2	9	5	1.03506	-2.07799	0.27209	0.559386
Slc22a2	4	5	16	9	1.03467	-1.44162	0.113496	0.317473
2510003E04Rik	195	172	567	437	1.03421	3.55841	5.84e-15	4.14e-13
Spaca6	1	0	1	2	1.03297	-3.24645	0.646111	0.892141
Stab2	1	0	1	2	1.03296	-3.24645	0.646089	0.892141
Nek5	1	0	1	2	1.03296	-3.24645	0.64608	0.892141
Vmn2r36	1	0	1	2	1.03295	-3.24645	0.646067	0.892141
Scg2	1	0	1	2	1.03294	-3.24645	0.646051	0.892141
Shisa4	1	0	1	2	1.03293	-3.24645	0.646024	0.892141
Plekhh1	10	7	18	28	1.03281	-0.683368	0.0360203	0.140013
Mark1	1	0	1	2	1.0328	-3.24645	0.645768	0.892141
Clic3	1	0	1	2	1.03279	-3.24645	0.645751	0.892141
Adad1	1	0	1	2	1.03272	-3.24645	0.645601	0.892141
1700001P01Rik	1	0	1	2	1.03272	-3.24645	0.6456	0.892141
Tbx19	0	2	6	0	1.03153	-2.83251	0.530955	0.798966
Me3	3	2	10	4	1.02973	-2.07826	0.280262	0.56631
5430440P10Rik	0	1	1	2	1.02758	-3.24638	0.646033	0.892141
C130083M11Rik	0	1	1	2	1.02758	-3.24638	0.645999	0.892141
Cyp26a1	0	1	1	2	1.02757	-3.24638	0.645966	0.892141
Fmn1	0	1	1	2	1.02756	-3.24638	0.645932	0.892141
Prr33	0	1	1	2	1.02755	-3.24638	0.645907	0.892141
Ptpru	2	2	3	8	1.02755	-2.3078	0.360031	0.658226
Rtn4rl2	0	1	1	2	1.02754	-3.24638	0.645876	0.892141
Snora41	0	1	1	2	1.02753	-3.24638	0.645832	0.892141
Usp26	0	1	1	2	1.02752	-3.24638	0.64579	0.892141
Olfr156	1	0	2	1	1.01928	-3.24673	0.644443	0.892141
Oas1f	1	0	2	1	1.01927	-3.24673	0.644489	0.892141
Mapk4	1	0	2	1	1.01927	-3.24673	0.644537	0.892141
Gpc4	1	0	2	1	1.01926	-3.24673	0.644574	0.892141
Dscam	1	0	2	1	1.01926	-3.24673	0.644596	0.892141
Gm20098	1	0	2	1	1.01926	-3.24673	0.644604	0.892141
Dazl	1	0	2	1	1.01926	-3.24673	0.644604	0.892141
Ccdc150	1	0	2	1	1.01926	-3.24673	0.644641	0.892141
4930562C15Rik	1	0	2	1	1.01926	-3.24673	0.644663	0.892141
Snora17	3	5	14	8	1.01801	-1.58563	0.175818	0.422635
Arhgef10l	7	4	18	12	1.01621	-1.21953	0.0824911	0.253467
Wnt9b	0	1	2	1	1.01433	-3.24666	0.64444	0.892141
Ube2d2b	0	1	2	1	1.01433	-3.24666	0.644441	0.892141
Tssk2	0	1	2	1	1.01433	-3.24666	0.644452	0.892141
Skint4	0	1	2	1	1.01432	-3.24666	0.644472	0.892141
Etv2	0	1	2	1	1.01431	-3.24666	0.644494	0.892141
Sash1	0	1	2	1	1.01431	-3.24666	0.644495	0.892141
Pdgfc	0	1	2	1	1.01431	-3.24666	0.644503	0.892141
Gng13	0	1	2	1	1.01431	-3.24666	0.644508	0.892141
Mpp4	0	1	2	1	1.0143	-3.24666	0.644524	0.892141
C1qc	0	1	2	1	1.0143	-3.24666	0.644534	0.892141
Pck1	0	1	2	1	1.0143	-3.24666	0.644535	0.892141
Mmp19	0	1	2	1	1.01429	-3.24666	0.64457	0.892141
9230105E05Rik	0	1	2	1	1.01428	-3.24666	0.644577	0.892141
4732490B19Rik	0	1	2	1	1.01427	-3.24666	0.644614	0.892141
Baiap2l2	7	3	12	15	1.01393	-1.34099	0.104176	0.299088
Tgfb1	221	226	723	485	1.00677	3.82248	2.18e-12	1.18e-10
Thsd1	2	2	6	5	1.00655	-2.30864	0.332503	0.625325
Lamb2	2	2	6	5	1.00655	-2.30864	0.332554	0.625325
Gm4791	2	2	6	5	1.00655	-2.30864	0.332565	0.625325
Lta	5437	5504	16227	13131	1.0063	8.40141	2.98e-47	2.3e-44
Clca2	7	6	19	16	1.00298	-1.02669	0.0442131	0.162871
Fcgr4	2	2	7	4	1.0022	-2.30891	0.334939	0.627682
Siah3	6	2	6	15	0.998491	-1.62213	0.175705	0.422497
Krt86	18	9	39	33	0.998142	-0.0954195	0.00904327	0.0494776
Tpbg	2	1	1	7	0.99812	-2.58311	0.617968	0.875155
Rasl12	4	0	8	3	0.997333	-2.30934	0.487148	0.783954
Pnpla1	3	1	8	3	0.997256	-2.30926	0.465612	0.764365
Mrgpra2a	3	1	8	3	0.997246	-2.30926	0.465664	0.764375
Gm14139	8	7	19	21	0.996434	-0.856389	0.0506135	0.179199
Rfx8	2	5	12	7	0.996087	-1.7457	0.191385	0.447967
Pcdhga7	2	2	8	3	0.995918	-2.30919	0.461258	0.760446
Stab1	182	94	339	380	0.995113	3.11404	3.81e-05	0.000541395
4933433G15Rik	1	0	3	0	0.994962	-3.24702	1	1
4933440M02Rik	1	0	3	0	0.994962	-3.24702	1	1
Bai2	1	0	3	0	0.994962	-3.24702	1	1
Eps8l2	1	0	3	0	0.994962	-3.24702	1	1
Hsbp1l1	1	0	3	0	0.994962	-3.24702	1	1
Lefty2	1	0	3	0	0.994962	-3.24702	1	1
Mpp3	1	0	3	0	0.994962	-3.24702	1	1
Mpped2	1	0	3	0	0.994962	-3.24702	1	1
Pcdh7	1	0	3	0	0.994962	-3.24702	1	1
Prkg1	1	0	3	0	0.994962	-3.24702	1	1
Rdh16	1	0	3	0	0.994962	-3.24702	1	1
Shisa2	1	0	3	0	0.994962	-3.24702	1	1
Ubap1l	1	0	3	0	0.994962	-3.24702	1	1
Gpbar1	0	4	7	4	0.99345	-2.30877	0.360827	0.658792
Gcfc2	25	42	117	64	0.990682	1.15316	0.00216236	0.0159806
Glrx5	1693	1509	4890	3613	0.9883	6.61888	3.84e-34	1.42e-31
Ccdc96	3	1	9	2	0.986383	-2.30954	0.483916	0.781735
Angptl7	0	1	3	0	0.985247	-3.24694	1	1
C130060C02Rik	0	1	3	0	0.985247	-3.24694	1	1
Cxcl2	0	1	3	0	0.985247	-3.24694	1	1
Kir3dl1	0	1	3	0	0.985247	-3.24694	1	1
Lpar4	0	1	3	0	0.985247	-3.24694	1	1
Mrc1	0	1	3	0	0.985247	-3.24694	1	1
Pld1	0	1	3	0	0.985247	-3.24694	1	1
Gm5468	2	8	18	9	0.983952	-1.34225	0.156103	0.39141
Smarcd2	640	596	2089	1215	0.982002	5.25326	2.54e-12	1.36e-10
Atp1a2	120	86	302	240	0.981343	2.70344	1.62e-08	4.94e-07
Rnf26	649	611	1834	1475	0.976681	5.27557	4.26e-29	1.13e-26
Btbd3	5	4	16	8	0.975499	-1.47645	0.150848	0.382334
Zfp449	4	7	14	15	0.973381	-1.24797	0.0849848	0.258484
Galnt10	1055	816	2793	2110	0.973209	5.83554	1.8e-22	3.02e-20
5730405O15Rik	4	5	5	18	0.97189	-1.50901	0.250098	0.532252
Wfdc17	1	2	2	6	0.970303	-2.58331	0.591009	0.851851
Rtkn2	31	34	92	78	0.970005	1.08267	0.00013026	0.00155128
Sphk1	114	127	335	294	0.969762	2.92047	1.11e-09	4.15e-08
Mdfic	490	469	1411	1098	0.969203	4.88096	7.66e-24	1.41e-21
Vmn2r46	3	0	3	5	0.968574	-2.58373	0.390915	0.69022
Ptges	7	3	10	16	0.968054	-1.37286	0.147073	0.376492
Plod2	118	125	379	258	0.964216	2.93077	1.37e-08	4.22e-07
AA465934	11	12	33	27	0.961498	-0.327951	0.0165827	0.078853
Tlr13	3	0	4	4	0.958679	-2.58401	0.383184	0.6831
AW046200	0	3	3	5	0.958079	-2.58351	0.592011	0.85284
Syt5	0	3	3	5	0.958076	-2.58351	0.591979	0.85284
Bbc3	114	79	318	186	0.955247	2.59818	1.52e-05	0.000241368
Ppapdc2	69	56	210	117	0.954092	1.98963	7.95e-05	0.00102079
Shb	8	5	22	12	0.953798	-1.05355	0.083169	0.254905
Areg	1	2	4	4	0.952462	-2.58387	0.573858	0.836932
Oaz3	1	2	4	4	0.952461	-2.58387	0.573817	0.836932
Coq2	985	799	2588	2012	0.950705	5.75326	3.1e-25	6.14e-23
Slc6a4	5	3	21	1	0.94942	-1.58767	0.337542	0.630305
Timp1	16	39	87	57	0.949242	0.851333	0.00938946	0.0509427
Muc5b	2	1	5	3	0.949047	-2.58422	0.574439	0.837328
Stim2	308	290	1037	533	0.948718	4.19893	4.51e-07	1.02e-05
Hey1	6	2	15	6	0.947418	-1.62458	0.179108	0.428549
Sesn2	638	740	1744	1768	0.943717	5.38479	1.17e-14	7.95e-13
Kctd17	18	25	65	46	0.943307	0.500112	0.00299834	0.0207344
Cd200r2	0	3	5	3	0.941713	-2.58407	0.586373	0.847384
Tmsb15b2	1	2	6	2	0.938656	-2.58442	0.581782	0.843337
Olfr1396	1	2	6	2	0.938638	-2.58442	0.581832	0.843337
Egln3	466	395	1263	942	0.937754	4.70451	2.02e-18	2.05e-16
Fpr1	4	1	7	6	0.937625	-2.13194	0.36947	0.66752
Fam132b	16	21	55	40	0.936808	0.290785	0.00451093	0.0286793
Golph3	1598	1309	4243	3188	0.936015	6.44375	9.22e-27	2e-24
Bbs7	34	23	79	66	0.932095	0.873191	0.000607291	0.00558281
E2f2	363	318	927	801	0.931773	4.36649	1.14e-17	1.07e-15
Sox2ot	3	4	9	9	0.929066	-1.78801	0.184195	0.436733
BC051628	2	5	9	9	0.927913	-1.78794	0.189463	0.445197
Lrrc17	315	213	693	635	0.926956	3.99639	5.94e-10	2.3e-08
Tmem55b	459	407	1236	959	0.924413	4.70443	7.74e-20	9.74e-18
Fut7	212	183	535	461	0.922266	3.5857	1.32e-12	7.4e-11
Socs2	2274	2122	6100	5005	0.92194	7.03128	3.99e-40	1.97e-37
Six4	0	5	8	5	0.921011	-2.13193	0.399332	0.698477
Mir3091	8	17	40	24	0.920892	-0.236958	0.0373807	0.143923
E230016K23Rik	9	4	18	15	0.920694	-1.07902	0.0801152	0.248338
Iqcg	5	4	14	9	0.919611	-1.51153	0.186729	0.440428
Itga7	3	4	12	6	0.918949	-1.78883	0.189977	0.446081
4930486L24Rik	7	6	19	14	0.916514	-1.07914	0.075151	0.237039
Hgfac	7	3	21	5	0.91624	-1.37583	0.243263	0.523902
Il22	14	19	41	42	0.915711	0.118428	0.00888075	0.0487835
Exosc6	1394	1401	4196	2887	0.91388	6.37701	7.33e-22	1.18e-19
Slc25a21	3	4	13	5	0.913197	-1.7891	0.260385	0.546423
Map3k6	9	6	24	14	0.91088	-0.904311	0.0840027	0.25683
Snord33	0	5	9	4	0.910833	-2.1322	0.412538	0.710256
Ube2j2	366	331	1012	741	0.90982	4.38588	1.68e-15	1.27e-13
Lrp4	26	11	45	47	0.909798	0.261322	0.0116244	0.0600594
Rab5a	741	694	2070	1537	0.908896	5.41653	2.58e-23	4.66e-21
Slc16a4	2	2	2	8	0.904247	-2.37165	0.493486	0.789701
Fbxo31	692	534	1693	1361	0.903668	5.18463	2e-18	2.05e-16
Vmn2r40	2	0	0	5	0.903566	-2.92409	0.530955	0.798966
Asph	33	37	114	63	0.903379	1.14833	0.00161922	0.0126054
Gpsm2	154	146	426	323	0.900891	3.1832	4.7e-10	1.85e-08
Tmcc2	3	7	11	14	0.899052	-1.406	0.173899	0.419671
D330041H03Rik	102	93	267	218	0.898944	2.57192	5.45e-08	1.49e-06
Sh3d19	18	7	43	20	0.898508	-0.253365	0.0530661	0.185577
Mfn1	232	208	600	491	0.895202	3.72142	5.56e-13	3.17e-11
Smarcc1	3772	3066	9494	7459	0.895013	7.64628	1.06e-28	2.62e-26
Asap3	22	37	83	64	0.892896	0.900721	0.00249264	0.0179251
Enthd1	31	24	62	73	0.892804	0.792024	0.00255667	0.0182873
Msc	4	0	4	6	0.891188	-2.37235	0.483544	0.781406
Gpr3	5	3	11	9	0.890502	-1.66294	0.202447	0.465469
1500009L16Rik	8	5	13	19	0.889328	-1.10457	0.114316	0.318953
Cttn	48	61	151	119	0.888311	1.74959	4.8e-05	0.000663756
BC024386	17	15	42	37	0.886502	0.0583903	0.0117658	0.0605844
F7	0	2	0	5	0.885931	-2.92394	0.530955	0.798966
Hesx1	9	2	6	20	0.885015	-1.33925	0.291919	0.574847
Akap5	252	189	564	514	0.882856	3.71321	3.87e-10	1.55e-08
Spopl	59	51	155	115	0.876294	1.75208	3.49e-05	0.000502626
Id3	506	428	1269	1016	0.875725	4.77934	2.15e-18	2.17e-16
Dll4	15	10	29	32	0.875391	-0.279935	0.0241107	0.103557
Akr1c18	1039	887	2706	2017	0.874897	5.81401	2e-22	3.31e-20
Spink2	4	0	6	4	0.874631	-2.3729	0.475171	0.775125
Cd14	7	7	7	26	0.873746	-1.04921	0.218493	0.487394
Cadm1	0	4	5	5	0.869862	-2.37233	0.477556	0.77676
Ccr6	289	348	832	721	0.869654	4.23468	2.5e-11	1.21e-09
Zbtb32	502	549	1340	1215	0.869649	4.94773	2.02e-16	1.72e-14
T2	22	23	64	46	0.867548	0.509431	0.00387878	0.0254368
Abhd13	261	180	655	424	0.866958	3.70444	3.62e-07	8.38e-06
Foxp3	2534	2160	6018	5326	0.864722	7.08641	5.35e-29	1.36e-26
Aph1c	5	6	16	11	0.864618	-1.30997	0.171421	0.415792
1700016D06Rik	2	2	7	3	0.864615	-2.37303	0.459685	0.7587
Otud3	63	60	166	133	0.86454	1.90052	1.28e-05	0.000207354
Mcf2l	0	4	6	4	0.862364	-2.37261	0.478169	0.77736
Gabre	1	7	20	1	0.862084	-1.62558	0.474906	0.774897
B230208H11Rik	12	20	44	34	0.861739	0.0460687	0.0187245	0.0867047
Actg2	5	4	12	10	0.860071	-1.5475	0.237683	0.515546
Adora3	1	1	1	4	0.859448	-2.92429	0.490502	0.787129
Cmtm1	1	1	1	4	0.859448	-2.92429	0.490501	0.787129
4930452B06Rik	42	19	91	57	0.856895	0.918137	0.00815254	0.0455869
Il1b	12	20	35	42	0.856505	0.0360492	0.0269499	0.113003
C77080	8	14	36	18	0.856062	-0.44419	0.0705452	0.226159
Hnrnpll	2772	2307	6578	5635	0.855928	7.19358	2.87e-28	6.75e-26
Gm4980	7	4	19	8	0.855798	-1.31092	0.193744	0.451985
Tnfaip2	11	15	35	28	0.85473	-0.235642	0.0308298	0.12467
6230400D17Rik	13	10	36	20	0.854418	-0.393684	0.049072	0.175308
5031414D18Rik	2	8	19	6	0.85375	-1.40809	0.287814	0.574718
Fancf	130	120	424	192	0.851498	2.90201	0.000775852	0.00687178
Prokr1	23	25	69	47	0.849255	0.586373	0.00378561	0.0249568
Tm4sf5	16	39	71	62	0.849173	0.7763	0.0176146	0.0827304
Slc39a2	11	2	14	17	0.849113	-1.13252	0.174737	0.420758
Ctla2b	81	89	252	160	0.847451	2.34935	3.07e-05	0.000448655
A3galt2	1	1	2	3	0.846454	-2.92457	0.702609	0.934128
Dennd2c	37	56	125	99	0.845856	1.50048	0.000639731	0.00582173
Chl1	12	7	30	16	0.845337	-0.646086	0.0660995	0.216127
2010109A12Rik	0	2	2	3	0.84405	-2.9245	0.707359	0.936763
Fam46a	93	82	243	177	0.843019	2.38257	2.61e-06	4.99e-05
Lppr4	12	5	26	15	0.842166	-0.790923	0.109148	0.308348
Nupr1l	2	0	3	2	0.841733	-2.92492	0.705809	0.935779
Proca1	2	0	3	2	0.841732	-2.92492	0.7058	0.935779
Gm10390	4	3	11	6	0.841076	-1.83301	0.247032	0.528415
Zbtb12	8	7	19	17	0.84101	-0.950989	0.0976317	0.286016
Ccdc112	6	10	33	7	0.840146	-0.83698	0.242032	0.52205
Srsf2	8812	7507	21640	17301	0.840058	8.86467	5.22e-32	1.69e-29
Eml1	3	4	11	6	0.839711	-1.83294	0.247595	0.529364
Rin1	1284	1505	3543	3112	0.839387	6.3283	2.98e-17	2.65e-15
Sgip1	1	1	3	2	0.838574	-2.92485	0.701783	0.933626
Htra3	1	1	3	2	0.838571	-2.92485	0.701809	0.933626
Ptk6	9	8	27	14	0.837479	-0.790974	0.101293	0.292517
Ppp1r3e	31	19	66	53	0.835285	0.628331	0.004085	0.0265003
Ap1ar	413	425	1168	838	0.835222	4.60149	1.89e-13	1.13e-11
Sema3f	3	4	12	5	0.834706	-1.83322	0.25569	0.540349
Comp	8	16	26	31	0.834562	-0.357731	0.0553728	0.190589
Cnih3	15	15	46	26	0.83348	-0.0563603	0.027521	0.114717
Map7d2	5	0	6	6	0.832658	-2.18832	0.396736	0.696779
1700094D03Rik	31	33	81	71	0.832233	0.967562	0.00120568	0.00995174
Gpr165	7	5	21	8	0.8303	-1.22007	0.174565	0.420592
Vaultrc5	2	0	4	1	0.830201	-2.9252	0.711496	0.939411
G630055G22Rik	2	0	4	1	0.830195	-2.9252	0.711512	0.939411
Dcun1d5	2181	1746	5509	3838	0.828728	6.80543	6.73e-17	5.85e-15
Alms1-ps2	12	14	37	25	0.828596	-0.251165	0.0382096	0.146043
Creb3l1	10	6	20	18	0.828057	-0.879614	0.107829	0.305739
Efcc1	743	914	2063	1858	0.828047	5.57467	1.06e-12	5.93e-11
Inca1	5	0	7	5	0.825828	-2.18859	0.51026	0.79672
4930578E11Rik	10	11	31	19	0.823581	-0.531787	0.0712667	0.22802
Spata7	39	27	91	65	0.821645	1.00336	0.00206094	0.0153147
C1rb	4	5	6	15	0.821433	-1.58326	0.297283	0.582287
Met	3	2	7	5	0.820829	-2.18845	0.483296	0.781109
Gm14137	0	2	4	1	0.82007	-2.92506	0.712165	0.939629
Klhl32	0	2	4	1	0.820057	-2.92506	0.712184	0.939629
Sgpp2	18	18	48	37	0.819263	0.174145	0.0129512	0.0652541
Irg1	39	95	111	198	0.819093	1.98307	0.0515452	0.181943
9530080O11Rik	5	12	18	22	0.818213	-0.81033	0.11851	0.327227
Atp1a4	3	2	8	4	0.816451	-2.18872	0.486949	0.783789
Desi2	809	682	1998	1503	0.813128	5.4071	6.45e-18	6.27e-16
Padi4	377	371	969	784	0.812194	4.42319	2.05e-14	1.34e-12
1700063D05Rik	2	6	11	8	0.811593	-1.70335	0.297926	0.58296
Gng2	842	679	1975	1581	0.811242	5.43357	6.71e-18	6.49e-16
Slc2a2	4	1	9	3	0.810388	-2.18907	0.504931	0.79672
Teddm1b	555	648	1506	1306	0.809272	5.10292	1.21e-13	7.42e-12
Itpka	2	8	17	7	0.808866	-1.44149	0.312854	0.602773
Cd2ap	716	464	1541	1206	0.808071	5.0643	4.86e-09	1.62e-07
Daam2	2	0	5	0	0.804573	-2.92548	0.731974	0.95343
Spin4	76	75	205	148	0.803869	2.1497	2.19e-05	0.000333907
Zfp37	1	1	5	0	0.80384	-2.92541	0.722068	0.946658
Plat	2	1	1	6	0.802468	-2.6611	0.786365	0.991056
Gm5801	429	381	1132	765	0.802461	4.52981	4.75e-11	2.17e-09
Gpd1	9	12	26	23	0.801658	-0.548785	0.0684129	0.221242
Slc27a6	16	18	41	38	0.799785	0.0832294	0.0208453	0.0936407
8030423F21Rik	38	34	91	76	0.797972	1.10756	0.00107672	0.00908582
1110032F04Rik	1250	1009	3194	2071	0.793778	5.98955	6.46e-12	3.36e-10
Fsd1l	18	20	48	40	0.792931	0.229456	0.015908	0.0764427
Fam20a	50	40	97	109	0.792672	1.40863	0.00167521	0.0129335
Slc22a17	9	4	14	16	0.791366	-1.16038	0.169329	0.413224
Ephb2	2	4	6	8	0.791339	-2.02436	0.398858	0.698419
Snord104	9	6	23	12	0.790821	-0.976778	0.166338	0.408465
Cdc25c	49	73	151	131	0.79035	1.84239	0.000649637	0.00589208
Endog	714	681	1799	1420	0.788848	5.29823	1.58e-19	1.87e-17
Atp1b1	692	656	1730	1379	0.788779	5.24903	2.38e-19	2.71e-17
Alg9	414	377	1034	792	0.788608	4.48664	1.03e-13	6.43e-12
Hoxd1	0	2	5	0	0.786937	-2.92534	0.731974	0.95343
Mapt	0	2	5	0	0.786937	-2.92534	0.731974	0.95343
Acvrl1	96	87	259	165	0.785327	2.40963	5.73e-05	0.000768114
Fam217b	3	3	8	6	0.785112	-2.02499	0.390443	0.689762
Slc25a33	584	523	1383	1156	0.784164	4.96343	2.59e-17	2.32e-15
Zfhx3	21	13	41	37	0.78375	0.0709212	0.027488	0.114611
Slc25a43	2	1	2	5	0.782144	-2.66138	0.774174	0.981248
Hnrnpl	1912	1553	4707	3278	0.781814	6.59589	1.46e-15	1.12e-13
Tifab	3	3	9	5	0.781467	-2.02526	0.393266	0.693165
Tm9sf3	1443	1208	3674	2444	0.780439	6.21121	1.31e-13	7.98e-12
Cfb	84	256	209	544	0.779026	3.27802	0.115888	0.322005
Kif26b	4	0	2	7	0.776504	-2.4389	0.663502	0.903734
Lrrc2	1029	1266	2846	2406	0.775633	6.00854	1.73e-12	9.5e-11
Tmem251	399	322	973	679	0.774298	4.34407	1.14e-09	4.21e-08
Prkci	500	465	1212	989	0.774275	4.76146	8.09e-16	6.47e-14
9530077C05Rik	12	20	36	37	0.774272	-0.0143481	0.0422936	0.157645
Vwa1	10	17	36	26	0.773736	-0.235577	0.0553719	0.190589
Gprc5c	6	7	20	10	0.771375	-1.16178	0.168378	0.411297
Ptges2	642	592	1579	1232	0.770155	5.11022	2.42e-17	2.18e-15
Snora70	1	2	3	4	0.769879	-2.66158	0.769283	0.978468
Ttll9	2	10	19	9	0.769615	-1.24892	0.255634	0.540341
Gm10941	4	6	14	9	0.769149	-1.47558	0.259937	0.545775
Mkrn3	5	2	7	9	0.768966	-1.87778	0.330545	0.62268
Armc3	2	1	4	3	0.766008	-2.66193	0.768001	0.977577
Myocd	2	1	4	3	0.766008	-2.66193	0.767984	0.977577
Suds3	427	407	1150	758	0.765968	4.54927	9.88e-10	3.73e-08
Trpc4ap	4411	3700	9862	8460	0.765844	7.8099	1.36e-24	2.59e-22
Mpp2	51	40	88	115	0.765092	1.40117	0.00677534	0.0394193
Wdpcp	22	25	63	44	0.763963	0.501276	0.0115531	0.0598431
Klra10	1	2	4	3	0.763785	-2.66186	0.768187	0.977577
Arg2	1	2	4	3	0.763782	-2.66186	0.768208	0.977577
Pank2	361	315	949	593	0.760058	4.24527	1.25e-07	3.15e-06
Il23a	4	3	9	7	0.759826	-1.87826	0.320527	0.611826
A830010M20Rik	25	17	54	41	0.759377	0.34222	0.0156444	0.0755434
Smim6	2	1	5	2	0.759355	-2.66221	0.770461	0.978468
Apoh	2	1	5	2	0.759351	-2.66221	0.770474	0.978468
1700034H15Rik	9	10	22	21	0.759274	-0.704292	0.0839746	0.256793
D3Ertd254e	2666	3012	6885	5919	0.757055	7.29741	1.68e-17	1.54e-15
Dsg2	4	3	10	6	0.756554	-1.87853	0.322949	0.614449
Slc23a1	1737	1912	4459	3767	0.756191	6.66014	9.46e-19	1.01e-16
Rell2	10	15	37	20	0.7553	-0.34434	0.0754621	0.237698
Micall2	3	4	10	6	0.75522	-1.87846	0.323491	0.614981
Lair1	74	56	159	133	0.754162	1.90262	0.00017936	0.00204745
Sh2b2	20	16	43	38	0.754127	0.129835	0.023187	0.100708
Chrna1	979	1086	2455	2183	0.754008	5.841	2.59e-15	1.91e-13
Gm20756	57	37	99	110	0.753719	1.44143	0.00369433	0.0244842
Pilra	725	721	1730	1514	0.753287	5.32768	2.18e-17	1.98e-15
Foxp4	404	375	1054	710	0.753092	4.44307	1.18e-09	4.35e-08
Kcnh4	9	11	34	12	0.751699	-0.627044	0.143447	0.371109
Snord17	10	11	34	14	0.751108	-0.569548	0.138592	0.364359
Lrrc57	148	155	379	302	0.750504	3.09852	2.97e-07	7.02e-06
Rab10	3749	3060	8466	6787	0.749934	7.54733	2.22e-21	3.25e-19
Thnsl1	59	64	160	117	0.749822	1.82622	0.000332477	0.00339457
Dennd6a	178	145	447	283	0.749454	3.18833	1.4e-05	0.00022414
2310007L24Rik	7	10	16	22	0.749063	-0.85501	0.133022	0.35458
Fkbp11	53	54	142	99	0.748817	1.63032	0.000663016	0.00599001
Slc16a11	2	1	6	1	0.747351	-2.66249	0.778258	0.984005
5830416I19Rik	2	1	6	1	0.747334	-2.66249	0.778285	0.984005
Ccdc141	20	18	44	41	0.746652	0.197663	0.0277081	0.115341
Rdh9	5	2	12	4	0.746463	-1.87916	0.349665	0.644937
2410114N07Rik	12	8	27	18	0.746075	-0.645047	0.0927796	0.275271
Ptprv	6	1	12	4	0.745986	-1.87923	0.371849	0.670646
Gpc1	172	142	391	311	0.745402	3.14327	3.26e-07	7.65e-06
Aph1b	1	10	14	11	0.745104	-1.37325	0.291606	0.574847
Rras2	944	775	2336	1535	0.744884	5.5672	1.04e-10	4.5e-09
Cilp2	7	1	10	8	0.744617	-1.74525	0.290662	0.574718
Snrpd3	4207	3746	10361	7468	0.742193	7.76797	2.22e-20	2.95e-18
Slc25a16	171	127	388	278	0.741143	3.06616	7.02e-06	0.000122956
Rps6kl1	38	19	65	61	0.737468	0.739467	0.0162133	0.0774597
Ncald	6	7	14	15	0.73733	-1.18872	0.199287	0.460553
Apol9a	232	212	556	432	0.736486	3.63062	7.04e-09	2.27e-07
Fam169a	4	4	11	7	0.736409	-1.74531	0.266347	0.553999
Chst13	4	3	13	3	0.735688	-1.87936	0.363883	0.661524
Zfp365	34	39	96	67	0.735677	1.08932	0.00505692	0.0313649
Mtap7d3	8	5	16	13	0.734447	-1.18941	0.197765	0.458272
B130034C11Rik	10	5	13	20	0.734365	-1.02479	0.175197	0.421552
2610305D13Rik	5	5	7	15	0.733516	-1.50936	0.298407	0.583242
Gas2l3	4223	4774	10750	9209	0.733098	7.94526	5.47e-17	4.77e-15
A330032B11Rik	337	310	796	638	0.732151	4.16383	4.47e-11	2.06e-09
Prss41	5	4	9	11	0.73011	-1.62261	0.308961	0.597187
Tmem69	3680	4057	9283	7845	0.729792	7.72528	1.26e-18	1.32e-16
Snf8	512	359	1184	755	0.72955	4.58327	1.98e-06	3.86e-05
4933431E20Rik	15	7	31	18	0.729505	-0.531887	0.129174	0.347805
Fam71b	6	3	10	10	0.728298	-1.62296	0.308717	0.596981
2310036O22Rik	2135	1889	5029	3876	0.728135	6.77861	5.77e-22	9.47e-20
Gm14475+Gm14476+Gm14477+Gm14479	1	3	4	5	0.728067	-2.43923	0.610196	0.869934
Phlda2	3	1	5	4	0.726627	-2.43966	0.607338	0.867611
Uhmk1	176	176	457	324	0.7266	3.29627	8.97e-07	1.9e-05
Fam122a	151	105	363	207	0.724095	2.84296	0.00084651	0.00741418
Foxr1	215	233	539	448	0.723141	3.6366	3.22e-08	9.21e-07
Specc1	30	24	77	43	0.722968	0.666918	0.0210687	0.0941773
Spink10	1	3	5	4	0.722567	-2.43951	0.608162	0.868451
Cbfb	673	676	1831	1170	0.721954	5.2096	2.31e-09	8.15e-08
Dnajc25	65	80	213	112	0.721902	2.04863	0.00526811	0.0324394
Caap1	100	79	259	140	0.721681	2.339	0.00213304	0.0157994
Mis18bp1	119	152	339	260	0.721465	2.92448	3.54e-05	0.000508238
Srsf1	3169	2633	7623	5208	0.720575	7.29903	8.88e-14	5.61e-12
Lpar6	132	109	300	230	0.719959	2.75226	8.76e-06	0.000149513
Cx3cr1	53	60	131	117	0.719644	1.68545	0.000789944	0.00697762
Itgb1bp2	2	2	6	3	0.719509	-2.43986	0.607104	0.867429
10-Sep	23	12	45	32	0.718532	0.0700327	0.0481592	0.172998
Lrfn4	10	11	21	25	0.718351	-0.604105	0.109931	0.310318
Bfsp2	0	4	5	4	0.717852	-2.43944	0.623916	0.880224
Camsap2	168	143	416	271	0.717748	3.11416	1.72e-05	0.000270971
Gm5458	4	1	4	7	0.714928	-2.24657	0.501322	0.796584
Ly96	9	8	15	22	0.71445	-0.87796	0.161045	0.400125
Gm16062	16	25	50	40	0.712941	0.282643	0.0337032	0.133262
Tmem110	262	243	622	483	0.71201	3.79821	6.06e-09	1.99e-07
Cntd1	10	1	13	11	0.710601	-1.40679	0.334662	0.627597
Tmtc2	29	41	82	71	0.710357	1.01318	0.00845646	0.0469791
4930473A02Rik	3	2	4	7	0.710336	-2.2465	0.492528	0.789171
Pbld1	1892	1982	4548	3893	0.708945	6.71548	2.21e-19	2.52e-17
Ccdc88a	35	37	85	72	0.708436	1.04953	0.00463686	0.0293421
Ffar4	37	41	102	69	0.708349	1.16375	0.00515423	0.0318226
P3h3	581	694	1491	1289	0.708204	5.12215	3.48e-10	1.4e-08
Prkag3	11	12	36	15	0.708105	-0.4789	0.152539	0.385237
Nrg4	4	1	5	6	0.70721	-2.24685	0.492213	0.7889
Rbp4	13	5	30	10	0.706056	-0.791793	0.243314	0.523912
Rnf150	13	16	31	32	0.704575	-0.190095	0.0685667	0.221646
Tmem178	3	2	5	6	0.704305	-2.24678	0.485429	0.782894
Fam69b	201	181	455	374	0.703105	3.39496	1.28e-07	3.22e-06
Micu3	27	14	60	30	0.702898	0.279451	0.0621121	0.206752
Gse1	365	297	848	595	0.702652	4.17665	5.19e-08	1.42e-06
Ly6c1	1717	1548	3906	3178	0.702616	6.46261	1.01e-21	1.59e-19
Mtmr1	238	214	624	369	0.702603	3.63714	2.95e-05	0.000435247
1700120K04Rik	4	1	6	5	0.702037	-2.24713	0.489531	0.786309
Ptgfrn	60	84	198	119	0.701741	2.02405	0.00437326	0.0279242
4930426L09Rik	5	2	15	1	0.701313	-1.87998	0.54991	0.815626
Mybl2	1658	1526	3646	3228	0.700194	6.42548	2.76e-20	3.58e-18
Anks1	306	258	650	567	0.698844	3.9455	7.32e-09	2.35e-07
Gpr150	2	3	6	5	0.698593	-2.24698	0.483632	0.781469
BC033916	185	191	437	376	0.698347	3.37071	3.41e-07	7.93e-06
Hist1h1b	101	157	307	254	0.697786	2.84166	0.000888727	0.0077342
Gm15645	2192	2531	5486	4726	0.696089	6.99467	1.16e-13	7.2e-12
Rnf165	3	2	7	4	0.695995	-2.24733	0.630223	0.88566
Rcan1	99	74	229	147	0.69567	2.26985	0.000763737	0.00678302
Prkar2b	44	43	121	69	0.695667	1.31028	0.00850144	0.0471483
4930528D03Rik	4	3	4	11	0.695642	-1.92418	0.363922	0.661524
Casc4	2176	2417	5430	4504	0.694982	6.95297	5.73e-16	4.61e-14
Tmem202	2	3	7	4	0.694345	-2.24726	0.630548	0.885711
Fxyd7	2	3	7	4	0.694337	-2.24726	0.630584	0.885711
Hist1h4m	6	6	14	12	0.691507	-1.30924	0.22985	0.503736
Sec14l2	1	4	7	4	0.691064	-2.24718	0.636893	0.890527
Svip	9	10	21	20	0.690915	-0.745829	0.127558	0.344539
Mrgpra2b	4	1	8	3	0.690895	-2.24768	0.642418	0.892141
Synrg	4516	4994	11048	9435	0.690775	7.9983	1.09e-16	9.35e-15
Kif1a	3	2	8	3	0.690278	-2.24761	0.635768	0.889804
Gm1976	38	31	76	72	0.689647	0.975799	0.00897387	0.0491807
Kctd15	3	7	16	6	0.68903	-1.51166	0.362685	0.660541
Dnah7a	6	7	13	15	0.68858	-1.21759	0.202161	0.464937
Uap1	636	597	1431	1213	0.687192	5.05683	2.23e-14	1.45e-12
Mfsd11	2545	2964	6391	5445	0.685954	7.21017	4.23e-13	2.43e-11
F730043M19Rik	25	40	77	63	0.685867	0.896524	0.0163475	0.0778508
Atp8b4	67	60	145	127	0.685676	1.82593	0.000641774	0.00583184
Slc15a1	20	15	39	36	0.685238	0.0475059	0.0464665	0.16837
Myb	127	110	305	206	0.685024	2.70789	8.94e-05	0.00112938
Akr1b8	5	6	23	2	0.683652	-1.37597	0.514627	0.79672
Slfn5	2971	3223	7141	6123	0.683207	7.37561	5.02e-17	4.41e-15
Mybl1	3	3	7	6	0.681913	-2.07717	0.508258	0.79672
Myl6b	5	1	8	5	0.681023	-2.07759	0.520702	0.79672
Cd300a	618	621	1428	1217	0.680001	5.06036	1.72e-13	1.04e-11
Gm9776	117	92	254	193	0.679885	2.52452	9.93e-05	0.00123643
Smoc1	42	38	95	76	0.67915	1.17659	0.00436136	0.0278921
Lrrc49	29	16	53	43	0.67864	0.382144	0.0314107	0.126452
Slc6a2	7	13	25	18	0.677985	-0.684228	0.184474	0.437012
Fam160b1	287	262	662	511	0.677554	3.89504	1.56e-08	4.79e-07
Rasgef1b	133	144	297	291	0.677266	2.92249	4.06e-05	0.000572174
Luc7l2	2275	2395	5317	4625	0.676355	6.96419	1.25e-17	1.17e-15
Ino80b	221	149	484	309	0.675828	3.33108	0.000264511	0.00279917
Cenpf	703	745	1683	1403	0.675456	5.28172	3.69e-13	2.13e-11
Abcg2	186	172	485	286	0.673784	3.2882	0.00016028	0.00185177
0610040B10Rik	4	3	7	8	0.673242	-1.92501	0.418214	0.71593
Cd163	14	7	29	16	0.672574	-0.625836	0.138341	0.363861
Sfxn4	396	421	919	813	0.67105	4.4599	1.49e-09	5.41e-08
Mesdc1	496	363	928	879	0.670401	4.52454	2.65e-07	6.3e-06
Ino80dos	13	9	30	17	0.668367	-0.568463	0.141384	0.367991
Mtmr11	14	6	18	24	0.66828	-0.70334	0.171232	0.415792
Zfp40	15	31	63	36	0.665642	0.419105	0.0814299	0.251174
Gba2	445	419	947	872	0.664999	4.53414	5.13e-10	2e-08
Omd	2898	3147	6792	5975	0.664884	7.32927	1.41e-15	1.08e-13
Zmynd8	5347	5651	12609	10650	0.664699	8.19065	8.86e-19	9.53e-17
Tubb6	349	386	820	730	0.663196	4.30442	2.31e-08	6.82e-07
Gm10778	304	315	726	583	0.662896	4.0584	1.49e-08	4.57e-07
Limk1	440	388	938	806	0.662835	4.47118	2.43e-10	1e-08
Lamc2	27	30	72	49	0.662761	0.700331	0.0219527	0.096823
Ppargc1a	2	4	10	3	0.662624	-2.07792	0.530679	0.798966
A230046K03Rik	5194	5457	12167	10314	0.662246	8.14281	5.32e-19	5.8e-17
Gm16386	7	9	20	14	0.661772	-0.975579	0.24508	0.525902
Cxcr2	1331	1475	3207	2713	0.66061	6.22294	1.23e-13	7.53e-12
Eml4	1288	1191	2871	2353	0.6605	6.04132	3.83e-18	3.79e-16
Ppm1n	14	5	21	19	0.660237	-0.767549	0.179433	0.429075
Snhg7	42	42	98	79	0.658186	1.23141	0.00543825	0.0332601
Prdm4	313	312	754	566	0.658133	4.06888	2.77e-08	8.06e-07
Kif23	286	311	672	583	0.657511	4.00382	8.79e-08	2.28e-06
Mapk12	5	10	21	11	0.657079	-1.05255	0.258781	0.544443
Cldn10	6	3	9	10	0.657064	-1.6622	0.389899	0.6891
Loxl2	1280	1245	2890	2417	0.657011	6.06653	9.93e-18	9.44e-16
Agl	2419	2650	5684	4967	0.65689	7.07104	1.04e-14	7.15e-13
Gm2381	26	25	54	53	0.656721	0.539267	0.0272115	0.113753
Rap1b	2715	2457	6647	4332	0.656642	7.09593	7.4e-11	3.27e-09
2500004C02Rik	332	338	721	681	0.656333	4.16643	5.77e-08	1.57e-06
Cd163l1	3	8	8	15	0.656319	-1.43886	0.330831	0.623147
Ppm1k	3501	3872	8386	7112	0.655207	7.60972	4.9e-15	3.51e-13
Tns4	90	103	224	182	0.654994	2.39873	0.000241379	0.00261805
Cyp2e1	1094	1114	2504	2129	0.654755	5.87336	1.87e-15	1.39e-13
Bzrap1	1	3	9	0	0.654542	-2.44062	0.827935	1
Mill1	5	3	11	6	0.654273	-1.78844	0.349042	0.644373
Dnajc28	15	11	22	32	0.653829	-0.372978	0.120965	0.332152
Ndfip2	796	649	1725	1309	0.65295	5.2603	3.33e-11	1.58e-09
Zc2hc1a	13	14	35	22	0.652696	-0.311841	0.124048	0.338094
Dnase1	5	4	10	9	0.652482	-1.6624	0.383266	0.6831
Map9	30	21	49	57	0.652216	0.531483	0.0376153	0.144621
6530402F18Rik	166	153	354	312	0.650014	3.1049	6.12e-06	0.000108763
Kcnk3	5	3	12	5	0.649651	-1.78871	0.357311	0.65458
Dclre1c	1826	1859	4166	3535	0.648771	6.60569	1.03e-17	9.71e-16
9630028B13Rik	10	8	25	13	0.648172	-0.834639	0.194325	0.453017
Pdlim5	2214	1882	4892	3687	0.648141	6.75365	1.37e-15	1.06e-13
Psma8	5	6	10	13	0.646332	-1.43955	0.347364	0.64215
Eed	1885	1820	4525	3250	0.645355	6.6103	1.57e-14	1.04e-12
Rab33b	3495	3737	8001	7060	0.645153	7.575	9.24e-16	7.32e-14
Tmem67	34	54	121	66	0.645093	1.30097	0.0376718	0.144804
Drc1	30	24	54	58	0.644719	0.607539	0.0310976	0.125482
4930558J18Rik	9	18	36	21	0.644069	-0.311817	0.155906	0.391241
Gabrr2	7	6	11	16	0.64308	-1.24686	0.26074	0.546793
Mt1	137	141	324	256	0.643066	2.90706	2.67e-05	0.000399172
Nbl1	9	6	12	19	0.642705	-1.0769	0.206267	0.470854
Mamdc4	6	5	12	11	0.64132	-1.44016	0.338455	0.631285
Stk39	381	325	861	613	0.640719	4.22988	1.53e-07	3.81e-06
Apod	8	9	26	10	0.64067	-0.904256	0.250472	0.532827
Nova2	15	14	27	33	0.640391	-0.233126	0.104207	0.299125
Vmn2r-ps129	965	863	2067	1726	0.639772	5.59075	1.1e-14	7.48e-13
Gm15545	11	11	28	18	0.639369	-0.586651	0.158887	0.396462
Il18r1	63	54	137	106	0.637377	1.68059	0.00227781	0.016698
Fam134b	613	439	1252	931	0.637066	4.79412	4.22e-07	9.63e-06
Efhd2	1432	1360	3354	2463	0.636923	6.19807	2.37e-14	1.53e-12
Mcemp1	4	7	13	10	0.636609	-1.44029	0.34341	0.637005
Tpm2	8	7	13	18	0.63642	-1.07709	0.298309	0.583192
Alox8	109	129	270	224	0.636023	2.68348	0.000191529	0.00216657
Zfp948	23	27	60	44	0.635391	0.502642	0.0410912	0.154237
Adhfe1	9	3	15	10	0.634656	-1.34142	0.306013	0.593679
Zfp759	25	22	48	49	0.63435	0.412838	0.0412264	0.154518
Lifr	48	49	112	89	0.633574	1.41657	0.00465884	0.0294353
Pla2g4c	6	5	15	8	0.633106	-1.44098	0.345276	0.639382
Tceal6	3	3	12	1	0.632975	-2.07855	0.581692	0.843284
Plod3	1122	1165	2515	2199	0.630336	5.90918	1.38e-13	8.4e-12
Fam228b	4	11	14	17	0.630086	-1.07707	0.322457	0.614075
Fam83a	81	101	203	173	0.629845	2.30007	0.000961082	0.00826459
Usp30	133	106	291	204	0.629806	2.68313	0.000308827	0.00319827
Dennd5b	1448	1502	3239	2835	0.628862	6.27401	9.92e-15	6.89e-13
Sbsn	9	7	16	17	0.628207	-0.999737	0.246399	0.527486
Naip5	203	203	466	371	0.626428	3.43419	2.47e-06	4.74e-05
Gm20172	3	5	14	3	0.625526	-1.78912	0.490526	0.787129
Hap1	3	0	0	6	0.625507	-2.74334	0.595317	0.855554
Snhg11	252	258	574	475	0.62459	3.7579	4.34e-07	9.88e-06
Mxra8	1	8	13	6	0.624283	-1.66293	0.538892	0.80524
Ncoa5	691	554	1361	1187	0.624172	5.02874	7.23e-10	2.78e-08
Nrn1	141	132	334	230	0.623496	2.86929	0.0001528	0.00177545
Otud4	857	710	1761	1452	0.623179	5.35827	7.78e-12	3.98e-10
Ehd2	16	12	38	20	0.621918	-0.281557	0.144427	0.372098
4930429B21Rik	7	9	19	14	0.620016	-1.00039	0.244909	0.525743
Nkd2	15	11	24	29	0.619219	-0.389972	0.121856	0.334081
Tspan15	208	227	511	383	0.617588	3.52843	9.56e-06	0.000162002
Elavl3	6	7	19	8	0.616941	-1.24894	0.324648	0.61593
Tpmt	309	341	714	614	0.615683	4.09927	4.23e-07	9.63e-06
Rtn4	184	172	450	284	0.615172	3.24199	0.000214447	0.00237943
Aurka	681	760	1554	1385	0.61491	5.23817	2.18e-09	7.72e-08
Ankfy1	5807	6163	13093	11319	0.613754	8.28171	1.12e-15	8.72e-14
Bcl3	695	553	1413	1130	0.613096	5.02535	1.56e-09	5.65e-08
Cyp1b1	12	26	33	44	0.613091	0.110112	0.156829	0.392834
Clec5a	5	15	30	12	0.613022	-0.705854	0.318001	0.609081
Apol9b	337	299	720	577	0.612537	4.0634	8.11e-08	2.13e-06
BC005561	51	28	117	47	0.609286	1.12575	0.111321	0.312884
Fosl1	40	46	94	81	0.609001	1.23285	0.0112962	0.058964
Nhsl1	9	8	11	23	0.608579	-0.948416	0.27716	0.562843
Fancb	223	201	526	342	0.6069	3.48425	8.57e-05	0.00108975
Ext1	162	142	364	256	0.606634	3.01019	0.000111293	0.00135622
Nanog	942	1079	2193	1910	0.606322	5.71882	1.44e-09	5.26e-08
Lepr	849	869	1919	1568	0.604476	5.48239	3.51e-12	1.86e-10
Mmp14	34	36	66	75	0.604327	0.939612	0.0305631	0.123794
Pfn2	78	53	146	119	0.603557	1.81525	0.00509826	0.0315611
Milr1	50	65	123	110	0.603209	1.63601	0.00758025	0.0431291
Mab21l3	13	8	16	26	0.603112	-0.682034	0.217646	0.486373
4930404N11Rik	57	61	111	126	0.60276	1.66665	0.0107119	0.0565681
A330069E16Rik	172	211	409	366	0.602242	3.33789	0.000119019	0.00143742
Mpv17l	1055	1192	2440	2108	0.601702	5.86798	4.11e-10	1.63e-08
Ybx3	625	617	1372	1139	0.600366	5.01417	6.21e-11	2.8e-09
Gm5113	342	357	785	630	0.599702	4.1925	1.44e-07	3.62e-06
Slc4a5	31	31	64	61	0.598923	0.771198	0.0283931	0.117388
5430421N21Rik	61	74	131	140	0.598412	1.85515	0.00781474	0.0441961
AU023762	24	18	49	36	0.598305	0.240494	0.0663702	0.216576
4833418N02Rik	7	1	6	10	0.598012	-1.8316	0.48625	0.783207
Rasl2-9	15	12	36	19	0.59787	-0.34393	0.153576	0.386892
Nrcam	3	8	7	15	0.597596	-1.47334	0.411004	0.708718
Nhsl2	53	43	120	75	0.597519	1.38102	0.0149732	0.0729529
Padi2	318	283	695	520	0.596528	3.97299	6.99e-07	1.52e-05
Gm10389	388	443	935	744	0.594726	4.43817	5.12e-07	1.15e-05
Pcdhgc3	72	82	165	145	0.594629	2.04059	0.0024023	0.0173899
Trim43b	149	141	338	248	0.594595	2.93606	0.000125655	0.00150749
Ccnb1	987	1114	2153	2060	0.594555	5.76697	2.05e-08	6.14e-07
C2cd2l	181	176	363	352	0.594298	3.22943	6.36e-05	0.000839054
Slc22a15	81	71	169	137	0.594067	2.02053	0.00172178	0.0132177
Sh2d1a	341	322	761	577	0.593851	4.11212	2.59e-07	6.2e-06
Tmem38b	355	359	791	647	0.593777	4.21863	7.48e-08	1.98e-06
Robo3	2	0	0	4	0.593528	-3.02361	0.731974	0.95343
Zc3hav1l	50	49	106	93	0.593215	1.41814	0.00820339	0.0458396
Acmsd	107	101	235	184	0.593117	2.46365	0.000462982	0.0044766
Ccz1	705	679	1683	1125	0.593033	5.16496	8.87e-08	2.3e-06
Zfp946	74	51	138	113	0.592826	1.7427	0.00639624	0.0376861
Ak7	203	184	441	338	0.59143	3.34311	1.52e-05	0.000241368
Arhgef9	46	31	90	65	0.591426	1.06697	0.0237644	0.102449
Nrp1	384	272	682	625	0.590222	4.08936	2.9e-05	0.000427972
Veph1	47	30	92	63	0.589905	1.06646	0.0283237	0.117191
Slc11a1	150	200	373	330	0.589606	3.203	0.000638511	0.00581714
A230072E10Rik	9	7	14	18	0.588535	-1.02473	0.305971	0.593679
Ttf1	2030	2026	4463	3671	0.587764	6.70605	9.5e-16	7.49e-14
Sap30	781	705	1627	1348	0.587515	5.26185	1.25e-11	6.25e-10
Ythdc2	146	125	311	233	0.587123	2.83406	0.000186546	0.00212054
Slc9b2	895	839	1906	1564	0.585777	5.48273	1.63e-12	8.99e-11
Mansc4	3	1	2	6	0.584434	-2.5092	0.79872	0.999569
Stmn1-rs1	12	19	31	31	0.584159	-0.17518	0.133186	0.354842
4921507P07Rik	7	4	10	12	0.583798	-1.47445	0.425611	0.722863
B630019K06Rik	34	18	60	44	0.583714	0.520068	0.0662543	0.216345
Vwa7	14	8	24	20	0.582934	-0.624274	0.228515	0.501893
Txk	420	424	922	764	0.582648	4.45077	3.04e-08	8.74e-07
Irf8	18919	20362	40451	37691	0.582566	9.97663	7.99e-12	4.08e-10
Bicd1	6	4	9	11	0.582074	-1.58396	0.406947	0.705265
Dtx4	22	26	53	43	0.581591	0.412074	0.0548982	0.189657
Hlf	3	3	4	8	0.581543	-2.13078	0.522846	0.79672
1700019L03Rik	9	4	14	12	0.580763	-1.27818	0.311369	0.600412
Ccdc63	13	12	28	22	0.58045	-0.458983	0.174028	0.419671
Mfsd7c	2	1	1	5	0.580068	-2.74355	1	1
Plekhf2	1135	952	2354	1811	0.580026	5.74309	5.77e-11	2.62e-09
2010204K13Rik	496	504	1148	854	0.579785	4.69195	4.48e-08	1.25e-06
Tnfaip1	854	956	1898	1703	0.57938	5.54361	6.79e-09	2.2e-07
Gm11128	2	2	2	6	0.57894	-2.50913	0.795893	0.997106
C030037D09Rik	6	1	7	7	0.578919	-1.97405	0.548334	0.813734
Papln	2	2	2	6	0.578919	-2.50913	0.795864	0.997106
Il17a	47	49	160	40	0.578285	1.39691	0.209379	0.475354
Rrm2	6806	7314	15044	13044	0.577699	8.49835	1.87e-13	1.12e-11
Scube1	2	7	8	10	0.577637	-1.70227	0.502084	0.79672
Nefh	1172	922	2352	1815	0.577259	5.74501	2.08e-09	7.42e-08
Vmn1r65	6	6	13	11	0.57712	-1.37308	0.353372	0.650067
Smim13	283	248	642	422	0.576775	3.78517	6.54e-05	0.000856284
Pi4k2b	256	233	578	400	0.57667	3.66768	2.84e-05	0.000421195
Alpk2	43	46	106	72	0.576637	1.26251	0.0196169	0.0896577
Efcab5	3	4	6	8	0.576334	-1.97356	0.535999	0.803059
Bcl7c	722	692	1603	1217	0.576202	5.18476	4.26e-10	1.69e-08
Mup12	0	2	0	4	0.575893	-3.02346	0.731974	0.95343
Mup13	0	2	0	4	0.575893	-3.02346	0.731974	0.95343
Mup15	0	2	0	4	0.575893	-3.02346	0.731974	0.95343
Mup16	0	2	0	4	0.575893	-3.02346	0.731974	0.95343
Mup20	0	2	0	4	0.575893	-3.02346	0.731974	0.95343
Mup4	0	2	0	4	0.575893	-3.02346	0.731974	0.95343
Mup8	0	2	0	4	0.575893	-3.02346	0.731974	0.95343
Pxt1	0	2	0	4	0.575893	-3.02346	0.731974	0.95343
Sgk1	213	187	415	377	0.575849	3.37912	2.87e-05	0.000425281
Mical2	56	43	101	95	0.575786	1.40463	0.0131851	0.0661249
Casc1	2	5	6	8	0.575503	-1.97349	0.54208	0.80797
Ccdc151	1	1	0	4	0.575326	-3.02354	0.721446	0.946086
Pigz	1	1	0	4	0.57528	-3.02354	0.721397	0.946086
Sema3d	1	1	0	4	0.575223	-3.02354	0.721336	0.946086
Spats1	1	1	0	4	0.575216	-3.02354	0.721328	0.946086
Cdh17	4	4	8	8	0.575014	-1.83193	0.439325	0.736774
Tnfrsf12a	86	102	195	178	0.575009	2.3099	0.00231497	0.0169009
Frrs1	723	716	1621	1246	0.574905	5.20964	3.85e-10	1.54e-08
Rec114	2	4	5	7	0.573884	-2.13098	0.517498	0.79672
Bcas1	15	18	41	25	0.573652	-0.0942265	0.144226	0.371756
B930003M22Rik	3	2	4	6	0.573369	-2.30789	0.633767	0.888181
Spdya	3	0	2	4	0.573319	-2.7439	0.751968	0.966604
AA467197	30	45	79	70	0.572922	1.02115	0.0392813	0.149085
2810403D21Rik	12	4	21	11	0.572781	-1.02681	0.323199	0.614686
Cdkl2	13	11	31	17	0.572678	-0.513099	0.214812	0.483242
Rab42	3	4	7	7	0.572508	-1.97383	0.5326	0.800551
Lix1l	3	1	3	5	0.571964	-2.50948	0.791998	0.994912
Tuba3b	2	3	4	6	0.571626	-2.30782	0.634192	0.888471
Zc2hc1c	4	0	4	4	0.570435	-2.50983	0.798264	0.999286
Crk	386	307	785	589	0.570085	4.15829	3.91e-06	7.21e-05
Psrc1	31	30	57	63	0.568731	0.727564	0.0489345	0.174919
Mesp2	2	2	3	5	0.568533	-2.50941	0.789883	0.993549
C530008M17Rik	4	2	7	5	0.568409	-2.13168	0.652073	0.898089
Dntt	4	2	7	5	0.568409	-2.13168	0.652074	0.898089
Ppm1h	740	570	1538	1063	0.567813	5.06685	1.89e-06	3.7e-05
Pet117	5	9	18	10	0.567777	-1.18947	0.33219	0.625054
Gm10416	4	6	13	7	0.567507	-1.5849	0.501263	0.796568
Tmpo	970	899	2251	1476	0.56722	5.57931	2.02e-07	4.94e-06
Efcab7	66	73	161	115	0.567185	1.88089	0.00610619	0.0363863
4833417C18Rik	364	334	729	646	0.567159	4.16834	4.08e-07	9.33e-06
Angptl4	376	350	737	690	0.56677	4.22426	9.86e-07	2.06e-05
Gm15760	7	6	18	8	0.566364	-1.27911	0.386662	0.68653
Kif18a	170	151	376	261	0.566361	3.06243	0.000304744	0.00316368
Cacnb4	0	4	3	5	0.566201	-2.50926	0.803987	1
Tnfrsf11a	5	6	15	7	0.566026	-1.47566	0.429617	0.72708
Ednrb	11	9	34	7	0.565856	-0.728082	0.389468	0.688743
9330182L06Rik	4	1	6	4	0.565622	-2.30852	0.635978	0.889804
Dok5	8	4	17	7	0.565557	-1.37431	0.459248	0.758287
Pde6a	3	1	4	4	0.56484	-2.50976	0.7894	0.993262
Fam120aos	46	43	101	75	0.564735	1.25289	0.0176404	0.0827942
Xrra1	9	5	20	8	0.564408	-1.19029	0.350069	0.645462
Sag	14	14	25	30	0.564328	-0.324848	0.185522	0.438408
Bri3	299	249	705	391	0.564221	3.82382	0.00161685	0.0125967
F2	2	1	2	4	0.564044	-2.74383	1	1
Ctrcos	82	92	184	159	0.563972	2.19362	0.00272978	0.0192292
Pam	37	32	74	62	0.563773	0.897349	0.0304889	0.12363
Tyr	606	652	1364	1119	0.56361	5.01153	1.17e-08	3.64e-07
Cenpe	268	279	570	506	0.563391	3.81967	6.6e-06	0.000116205
Pappa	7	4	16	6	0.562899	-1.47608	0.445049	0.743152
Vwf	3	3	8	4	0.562877	-2.13188	0.653047	0.898458
Pilrb2	5	2	10	4	0.562733	-1.9748	0.546222	0.811713
1700007J10Rik	102	162	288	235	0.562115	2.78862	0.00988568	0.053138
Ipmk	541	503	1102	949	0.56177	4.74097	6.64e-09	2.16e-07
Tspan5	845	669	1641	1333	0.561314	5.27034	1.12e-08	3.49e-07
Gm6460	1	2	2	4	0.561288	-2.74375	1	1
Phf10	231	209	496	372	0.561287	3.50708	2.65e-05	0.000396381
Nanos1	102	98	221	173	0.5608	2.38797	0.0011756	0.00974306
a	0	3	2	4	0.56057	-2.74368	1	1
A230056P14Rik	2	4	8	4	0.560559	-2.13181	0.655846	0.900326
Terc	14	14	27	28	0.560372	-0.325362	0.175869	0.422669
Mt3	2	0	1	3	0.559787	-3.02389	0.714276	0.941774
Col27a1	3	1	5	3	0.559262	-2.51004	0.789588	0.993421
Cyr61	4	9	18	8	0.558953	-1.2789	0.405546	0.704039
Myo1b	3	2	7	3	0.558809	-2.30872	0.634571	0.888772
Cenpp	152	107	260	245	0.558444	2.7473	0.00185889	0.0140642
Gpr176	1	9	12	8	0.558383	-1.58441	0.551711	0.817103
1700021F05Rik	364	345	767	625	0.55773	4.1855	3.84e-07	8.82e-06
A830082K12Rik	5	1	9	3	0.557667	-2.13231	0.672422	0.910606
Cdh16	2	2	5	3	0.557552	-2.50996	0.787681	0.992243
Mc1r	50	51	116	83	0.557423	1.42587	0.0165755	0.0788443
Gm3219	161	131	337	238	0.557151	2.92122	0.000645356	0.00585979
Irak1	1650	1752	3688	2998	0.556667	6.43566	7.54e-12	3.89e-10
B3galnt1	2	1	3	3	0.55587	-2.74411	1	1
Gnat2	16	11	19	33	0.5555	-0.388498	0.230094	0.504072
Nav2	70	44	107	114	0.555386	1.58427	0.027065	0.113341
0610038B21Rik	1	3	5	3	0.554802	-2.50989	0.790117	0.993549
Pbk	597	624	1347	1051	0.554187	4.96257	1.82e-08	5.51e-07
Gm4925	126	122	287	201	0.553982	2.6895	0.0010555	0.00893961
Gpr179	1	2	3	3	0.553501	-2.74403	1	1
Papolb	16	14	36	23	0.55268	-0.235245	0.16249	0.402913
Ggnbp1	4	10	20	8	0.552597	-1.18993	0.372583	0.671501
Htr2b	1	4	7	3	0.55212	-2.30857	0.642934	0.892141
Grrp1	3	0	4	2	0.55154	-2.74446	0.748707	0.964854
Ocln	2	2	6	2	0.550674	-2.51024	0.791108	0.994563
Kcnab1	1	1	1	3	0.550466	-3.02382	0.707154	0.936586
Mir5098	1	1	1	3	0.550457	-3.02382	0.707137	0.936586
Tex40	1	1	1	3	0.550455	-3.02382	0.707134	0.936586
Rtp3	1	1	1	3	0.55044	-3.02382	0.707109	0.936586
Tmem88b	160	180	366	299	0.550168	3.13545	0.00023674	0.00257921
Col4a3	0	3	3	3	0.549985	-2.74396	1	1
Sh2d5	17	24	31	48	0.549976	0.168427	0.174308	0.420159
Hsd17b13	16	8	28	19	0.549457	-0.53067	0.218128	0.486976
Rn4.5s	68	95	196	126	0.549444	2.0996	0.0197299	0.090026
Ddx3y	2	1	4	2	0.549333	-2.74438	1	1
Ctrl	2	1	4	2	0.549331	-2.74438	1	1
Ostn	0	2	1	3	0.549207	-3.02374	0.714727	0.941914
Tceal8	21	39	68	50	0.548621	0.702368	0.0911178	0.271781
2810417H13Rik	2360	2229	4983	3973	0.547687	6.85845	8.63e-15	6.02e-13
2700038G22Rik	545	542	1183	939	0.547372	4.79105	1.98e-08	5.94e-07
Zswim5	1	2	4	2	0.546702	-2.74431	1	1
1700042O10Rik	1	3	6	2	0.546316	-2.51017	0.794056	0.996419
Plk1	824	987	1805	1711	0.546153	5.5255	2.75e-06	5.22e-05
Dcaf10	464	447	975	799	0.545961	4.53689	7.13e-08	1.9e-06
Prr11	1150	1100	2393	1986	0.545922	5.83292	4.35e-12	2.29e-10
Cabp1	2	0	2	2	0.54413	-3.02417	1	1
Prss42	2	0	2	2	0.544128	-3.02417	1	1
Sema5b	2	0	2	2	0.544119	-3.02417	1	1
Ube2c	981	1118	2114	1956	0.543813	5.73516	1.68e-07	4.16e-06
Tctex1d2	35	40	80	66	0.543783	1.00185	0.0365117	0.141382
Ube2e3	513	431	1079	764	0.543745	4.58475	2.67e-06	5.09e-05
Ppp3ca	36	44	88	68	0.543627	1.09255	0.0329766	0.131035
Prpf40b	85	70	147	152	0.543331	2.01255	0.00808133	0.0452822
Atxn7l1	164	160	331	297	0.543008	3.06026	0.00019821	0.00222972
Wrb	485	478	1075	803	0.542772	4.61488	2.58e-07	6.19e-06
Nsg1	12	6	29	7	0.542519	-0.881628	0.443711	0.741527
2310014L17Rik	26	22	47	46	0.542422	0.384524	0.0853579	0.259314
Ing2	141	148	342	224	0.542068	2.9011	0.00177365	0.013501
Troap	196	221	425	383	0.541239	3.41995	0.000174279	0.00199836
Hist2h3b	930	1028	1808	1953	0.540662	5.6323	1.54e-05	0.000243682
Lalba	1	1	2	2	0.539598	-3.0241	1	1
Zfp503	1	1	2	2	0.539596	-3.0241	1	1
Actl10	1	1	2	2	0.53959	-3.0241	1	1
Arl6	97	89	193	167	0.539505	2.27084	0.00228911	0.0167649
Cd101	144	88	277	175	0.539468	2.58303	0.0162826	0.0776555
Fzd9	28	24	58	43	0.539134	0.494338	0.0739715	0.234411
Tmem206	2374	2490	5034	4379	0.538812	6.93919	7.5e-12	3.88e-10
Arhgap19	226	217	470	388	0.538527	3.50296	3.06e-05	0.000447575
Fam131b	3	0	5	1	0.538155	-2.74474	0.758522	0.971054
Zfp113	1760	1774	3724	3117	0.537654	6.47798	9.83e-13	5.54e-11
E2f6	188	174	415	289	0.536803	3.21527	0.000370633	0.00372099
Ctdspl	36	44	102	55	0.536703	1.09535	0.0700096	0.225017
Syn1	89	70	137	166	0.536124	2.03965	0.0215417	0.0955291
Npl	11	16	23	29	0.536108	-0.38918	0.225132	0.497413
Maneal	9	2	8	13	0.536	-1.50966	0.474875	0.774897
Sgk3	339	316	746	527	0.535899	4.05939	1.67e-05	0.000262094
Styk1	0	2	2	2	0.535844	-3.02402	1	1
Myh3	0	2	2	2	0.53584	-3.02402	1	1
Cd300lg	0	2	2	2	0.535838	-3.02402	1	1
Ccdc38	0	2	2	2	0.535836	-3.02402	1	1
C1qa	0	2	2	2	0.535832	-3.02402	1	1
Tpx2	844	830	1714	1514	0.53561	5.40275	1.01e-09	3.79e-08
Prdm5	23	14	33	38	0.535398	0.0246522	0.154986	0.389538
Cenpk	415	359	811	682	0.53509	4.29565	8.83e-07	1.87e-05
Rnf208	14	17	32	28	0.535085	-0.204409	0.164253	0.405512
Ripk4	8	7	14	15	0.534772	-1.13179	0.411814	0.709236
Fbxo5	732	811	1597	1383	0.534665	5.28736	7.34e-08	1.95e-06
Il13ra1	7	6	10	15	0.533542	-1.30797	0.386632	0.68653
Adamts3	7	10	19	14	0.533175	-0.975055	0.309075	0.597265
She	7	10	19	14	0.533172	-0.975055	0.309119	0.59728
Nmrk1	1368	1399	2933	2411	0.533035	6.12366	1.88e-11	9.28e-10
Fam76b	133	98	246	199	0.532701	2.57158	0.00223349	0.0164326
Wnk1	1418	1215	2995	2110	0.532538	6.04868	1.58e-08	4.84e-07
Map2	6	8	12	15	0.532507	-1.21706	0.326862	0.618467
Syp	735	678	1536	1194	0.53241	5.15656	3.76e-09	1.27e-07
Rpf2	2676	2654	5959	4378	0.532313	7.06581	2.65e-11	1.28e-09
Gm16702	588	622	1295	1043	0.532246	4.9365	6.67e-08	1.79e-06
Tomm70a	4697	3593	8646	7269	0.531971	7.696	3.31e-09	1.14e-07
Hdac2	2637	2120	5115	4050	0.531924	6.89744	2.16e-10	8.96e-09
Bcat1	6165	6019	12428	10995	0.531904	8.25631	1.78e-14	1.17e-12
9230114K14Rik	28	31	64	50	0.531623	0.663335	0.0633464	0.209487
Kdr	10	15	21	27	0.531578	-0.492122	0.237195	0.514762
Ccdc120	4	11	14	15	0.531228	-1.1315	0.440125	0.737431
Eri3	1075	983	2141	1818	0.531196	5.69522	5.09e-11	2.32e-09
Rhov	1	1	3	1	0.530358	-3.02438	1	1
Bdkrb1	1	1	3	1	0.530345	-3.02438	1	1
Zfp428	196	212	436	351	0.529951	3.38204	0.000139952	0.00164738
Pkig	256	322	651	471	0.52983	3.88213	0.000470709	0.00453243
Agr3	1	0	0	2	0.52977	-3.37169	1	1
Clec4a3	1	0	0	2	0.529676	-3.37169	1	1
E030011O05Rik	1	0	0	2	0.529602	-3.37169	1	1
F630028O10Rik	1	0	0	2	0.529547	-3.37169	1	1
Gcg	1	0	0	2	0.529471	-3.37169	1	1
Gm15104	1	0	0	2	0.529379	-3.37169	1	1
Iyd	1	0	0	2	0.529319	-3.37169	1	1
Rab17	1	0	0	2	0.529263	-3.37169	1	1
Oosp1	1	0	0	2	0.529244	-3.37169	1	1
Vmn2r49	1	0	0	2	0.529236	-3.37169	1	1
Sgcg	1	0	0	2	0.529231	-3.37169	1	1
Esco2	442	473	925	832	0.529056	4.53436	1.86e-06	3.67e-05
BC052688	26	20	55	34	0.528939	0.322853	0.0978984	0.28643
Wnt1	10	4	15	12	0.528777	-1.21816	0.396622	0.696779
7530416G11Rik	9	6	17	12	0.528746	-1.13266	0.331373	0.623807
AI506816	276	229	547	425	0.528534	3.68191	3.99e-05	0.00056316
C1qtnf6	23	16	52	24	0.528514	0.104877	0.173315	0.418823
Kif11	1373	1359	2780	2461	0.528325	6.10199	3.62e-11	1.7e-09
Ska1	282	282	565	516	0.527865	3.84089	2.15e-05	0.000327984
Rasd1	4	12	17	14	0.527766	-1.05116	0.388224	0.687562
Zfp54	88	78	185	135	0.527591	2.10396	0.00543142	0.0332434
Tle1	49	51	113	80	0.527126	1.39322	0.0223658	0.0983513
Usp27x	5	7	9	14	0.526889	-1.40508	0.4521	0.750988
Slc1a7	71	58	150	99	0.526097	1.74883	0.0189236	0.0873283
Scpep1os	106	88	193	178	0.525921	2.32035	0.00364127	0.0242413
Me1	3	3	11	1	0.525841	-2.13271	0.696978	0.930067
Zfpm1	184	224	512	286	0.525828	3.38662	0.0092223	0.0502877
Atp1a1	14635	12931	30167	22879	0.525333	9.42719	1.99e-13	1.18e-11
AK010878	665	654	1366	1163	0.525297	5.0547	7.83e-09	2.5e-07
Slc7a14	1423	1483	3081	2502	0.524315	6.1893	9.53e-11	4.14e-09
Ppp1r3fos	31	25	67	41	0.523441	0.58821	0.0868871	0.262274
Gpm6a	0	2	3	1	0.522927	-3.0243	1	1
Pcsk1	0	2	3	1	0.522922	-3.0243	1	1
Htr5b	0	2	3	1	0.522897	-3.0243	1	1
Ofd1	213	204	423	374	0.522507	3.40662	9.5e-05	0.00119139
Zfp935	696	750	1523	1250	0.521962	5.1861	6.37e-08	1.71e-06
C230052I12Rik	576	483	1129	898	0.521639	4.73546	2.79e-07	6.62e-06
Ift57	471	466	968	824	0.521483	4.56269	3.28e-07	7.7e-06
Tfap2a	21	21	51	30	0.5214	0.196846	0.13118	0.351553
Nphs1	390	483	955	726	0.520787	4.46538	9.47e-05	0.00118862
Ccdc39	0	3	5	1	0.52054	-2.74452	1	1
Stk38l	714	682	1465	1205	0.52033	5.13255	3.95e-09	1.33e-07
Neil3	88	94	170	176	0.520044	2.22709	0.00768529	0.0435437
Adra1b	0	1	0	2	0.519896	-3.37162	1	1
Catsperd	0	1	0	2	0.519861	-3.37162	1	1
Eva1c	0	1	0	2	0.519804	-3.37162	1	1
Fbn1	0	1	0	2	0.519747	-3.37162	1	1
Igll1	0	1	0	2	0.519694	-3.37162	1	1
Klk1b9	0	1	0	2	0.519661	-3.37162	1	1
Mup11	0	1	0	2	0.519609	-3.37162	1	1
[truncated: 14,247 more rows]
