# Supplementary material for: Opposing functions of circadian protein DBP and atypical E2F family E2F8 in anti-tumor Th9 cell differentiation
Source: Nat Commun. 2022 Oct 14;13:6069. doi: 10.1038/s41467-022-33733-8 (PMC9568563; doi:10.1038/s41467-022-33733-8)
Supplement: Supplementary file 7 — Source Data [file 41467_2022_33733_MOESM7_ESM.xlsx]

## Sheet: Figure 1
	Figure 1a	WT CTRL	WT TGFb+IL4	Tgfbr1 KO CTRL	Tgfbr1 KO TGFb+IL4								Figure 1b
		2.04	181.873	2.363	2.994
		1.67	215.991	0.25	4.342
		1.362	266.616	3.994	5.436
		1.79	242.78	3.155	3.245
	Figure 1d	CTRL	TGFb+L4	ERK in	ERK in+TGFb+IL4	JNK in	JNK in+TGFb+IL4	p38 in	p38 in+TGFb+IL4
		0.731	60.927	0.024	37.531	0.401	65.982	0.006	10.674
		0.59	40.224	0.02	38.213	0.44	63.47	0.009	12.338
		1.617	58.162	0.184	47.111	0.295	80.004	0.006	9.897
		1.434	58.001	0.174	41.441	0.292	80.505	0.008	10.755
	Figure 1e	WT CTRL	WT TGFb+IL4	Tgfbr1 KO CTRL	Tgfbr1 KO TGFb+IL4								Figure 1c
		0.024	0.506	0.032	0.064
		0.07	0.446	0.024	0.044
		0.06	0.478	0.014	0.05
	Figure 1h	WT	WT+TGFb+IL4	Sm3 KO Empty	Sm3 KO TGFb+IL4	Sm3 KO WT	Sm3 KO WT TGFb+IL4	Sm3 KO 213A	Sm3 KO 213A TGFb+IL4	Sm3 KO EPSM	Sm3 KO EPSM TGFb+IL4
		5.8	28.2	0.99	2.1	2.99	29.1	4.02	4.84	2.35	5.01
		2.1	23.5	0.63	0.38	0.21	28.8	0.27	0.47	0.27	0.18
		3.3	26.6	0.41	0.49	0.44	27.5	0.19	0.33	0.19	0.18
													Figure 1f

## Sheet: Figure 3
	Figure 3a	WT				Tgfbr1 KO					Figure 3b
		CTRL	TGFb	IL4	TGFb+IL4	CTRL	TGFb	IL4	TGFb+IL4
	Stat5a	1.568	1.833	1.752	2.795	1	0.822	1.126	1.304
		1.735	1.735	1.75	3.588	0.99	0.906	0.95	1.178
		0.542	0.571	1.409	2.806	0.88	1.054	1.151	1.122
		0.678	0.738	1.979	2.168	1.148	1.306	1.295	1.151
	Dbp	1.527	2.38	1.692	4.167	1.199	0.66	0.536	1.163
		1.627	2.275	1.938	4.693	1.107	0.8	0.576	1.027
		0.541	0.536	1.108	2.205	0.906	0.786	1.057	0.862
		0.743	0.763	1.443	2.8	0.832	0.991	1.099	0.942
	E2f8	1.085	1.176	1.161	0.422	1.234	1.265	1.351	1.216
		0.921	0.994	0.969	0.241	1.048	1.087	1.436	1.062		Figure 3d
		1.103	1.031	1.119	0.396	0.991	1.104	1.003	1.179
		1.026	0.9983	1.108	0.521	1.0176	1.0799	1.126	1.1002
	Figure 3c	Sm3 KO Empty	Sm3 KO TGFb+IL4	Sm3 KO WT	Sm3 KO WT TGFb+IL4	Sm3 KO 213A	Sm3 KO 213A TGFb+IL4	Sm3 KO EPSM	Sm3 KO EPSM TGFb+IL4
	Stat5a	1.565	2.578	3.792	18.289	2.867	2.955	4.691	6.789
		1.135	1.494	2.413	12.003	1.758	2.304	2.552	3.674
		0.687	1.323	4.015	21.754	2.469	3.668	3.007	4.391
		0.82	1.447	3.795	19.577	2.299	3.868	2.463	3.325
	Dbp	0.971	2.048	2.11	8.359	1.495	2.218	3.371	3.333
		0.603	1.541	1.198	5.35413	0.888	2.092	1.651	1.994		Figure 3f
		1.18	3.468	3.459	12.522	1.882	2.281	3.924	6.092
		1.446	4.094	2.258	12.192	1.661	2.139	3.342	3.615
	E2f8	0.877	0.513	1.636	0.341	3.432	1.819	2.29	1.778
		0.572	0.339	1.089	0.268	1.98	1.739	1.146	0.878
		1.306	0.368	2.45	0.267	2.106	1.772	3.41	2.768
		1.526	0.437	2.703	0.282	2.057	1.697	2.861	2.029
	Figure 3e	CTRL	TGFb+L4	p38 in	p38 in+TGFb+IL4
	Stat5a	0.89	2.677	0.902	1.655
		0.999	2.982	0.923	1.596
		1.457	3.366	1.557	2.282
		1.549	3.681	1.309	2.176
	Dbp	1.458	7.06	1.298	2.336
		0.806	2.712	0.864	2.666
		0.951	6.274	0.927	1.959
		0.933	6.312	0.899	1.57
	E2f8	0.645	0.166	0.726	0.794
		1.437	0.391	1.422	1.176
		1.116	0.256	1.024	0.915
		0.952	0.252	0.982	1.005

## Sheet: Figure 4
	Figure 4b		IgG			Stat5a
		A	0.0399	0.0361	0.0274	0.1078	0.1061	0.0934
		B	0.0452	0.0489	0.0436	0.0655	0.0882	0.1028
		C	0.0305	0.032	0.037	0.1359	0.1401	0.121
		D	0.0382	0.0359	0.033	0.1017	0.0978	0.1198
		a	0.017	0.0183	0.0242	0.0722	0.069	0.0731
	Figure 4c		IgG			Dbp
		A	0.1662	0.1556	0.3705	0.5915	0.654	0.7008
		B	0.17	0.1611	0.5887	0.946	0.8129	1.3159
		C	0.285	0.2149	0.4431	2.1686	2.6679	1.1705
		a	0.1559	0.147	0.2957	0.6846	0.5668	0.9099
	Figure 4d		IgG			E2f8
		A	1.8926	2.8998	2.2568	0.6479	0.6287	0.9756
		B	1.8583	1.972	1.4941	0.6238	0.5844	1.1995
		a	0.4189	0.2641	0.272	0.168	0.1399	0.136
	Figure 4e	shCTRL	TGFb+L4	shStat5a	TGFb+L4	shDbp	TGFb+L4	shE2f8	TGFb+L4
		1.223	2.97807	0.907	1.52339	0.986	0.972	0.829	7.207
		1.154	3.59787	0.996	1.45018	1.448	1.004	1.218	6.856
		0.8	2.0992	0.98	1.03346	0.401	0.673	0.675	4.182
		0.885	2.07746	1.131	0.958408	1.745	1.053	1.467	4.419
	Figure 4f	shCTRL	TGFb+L4	shStat5a	TGFb+L4	shDbp	TGFb+L4	shE2f8	TGFb+L4
		0.811	5.529	0.29	0.848	0.538	3.838	0.558	9.415
		0.922	7.711	0.287	0.852	0.558	3.123	0.565	8.653
		0.854	5.303	0.29	0.862	0.55	1.462	0.565	8.058
	Figure 4g	CTRL OE	TGFb+L4	Stat5a OE	TGFb+L4	Dbp OE	TGFb+L4	E2f8 OE	TGFb+L4
		1.268	5.087	0.91	8.102	3.3	26.73	1.247	0.279
		1.174	5.073	0.931	9.7	2.974	17.689	0.667	0.15
		0.954	4.36	1.027	10.472	1.997	15	1.232	0.157
		0.978	4.526	1.148	10.021	2.482	20.425	0.976	0.046
	Figure 4h	CTRL OE	TGFb+L4	Stat5a OE	TGFb+L4	Dbp OE	TGFb+L4	E2f8 OE	TGFb+L4
		0.246	7.688	0.421	23.696	0.285	11.138	0.84	0.724
		0.324	7.494	0.382	22.455	0.498	11.622	0.927	0.501
		0.195	10.385	0.052	30.084	0.368	15.346	0.898	1.654
		0.225	10.675	0.072	28.117	0.196	16.228	0.991	1.913

## Sheet: Figure 5
	Figure 5a	CTRL	TGFb+L4		Figure 5b
	STAT5A	0.934	1.752
		1.071	1.773
		1.01	3.197
		0.99	2.662
	DBP	0.94	1.864
		1.064	2.218
		0.991	1.68
		1.009	1.724
	E2f8	1.029	0.46
		0.972	0.44
		0.90125	0.15998
		1.10957	0.200476
	Figure 5c	siCTRL	TGFb+L4	siSTAT5a	TGFb+L4	siDBP	TGFb+L4	Sie2f8	TGFb+L4
		1.136	40.3737	1.136	2.541	1.039	2.989	2.465	50.3721
		0.881	30.1882	0.881	1.196	1.11	3.575	2.702	56.8075
		1.136	34.7638	1.136	2.873	1.039	3.228	2.465	87.1083
		0.881	32.1457	0.881	2.401	1.11	2.658	2.702	58.3693
	Figure 5d	siCTRL	TGFb+L4	siSTAT5a	TGFb+L4	siDBP	TGFb+L4	Sie2f8	TGFb+L4
		0.02	3.317	0.614	0.536	0.686	0.507	0.562	9.535
		0.027	2.988	0.589	0.571	0.662	0.433	0.623	7.805
		0.024	1.379	0.603	0.797	0.567	0.479	1.283	8.68
	Figure 5e
	Figure 5f	CTRL	TGFb+L4	p38 in	p38 in+TGFb+IL4
		0.813	4.416	0.843	0.618
		0.675	4.032	0.963	0.654
		0.975	4.62	1.053	0.717
		0.789	4.311	1.197	0.777

## Sheet: Figure 6
	Figure 6b
		No T cell								Ctrl Th9								shDbp-Th9								shE2f8-Th9
	0	0	0	0	0	0	0	0	0	0	0	0	0	0	0	0	0	0	0	0	0	0	0	0	0	0	0	0	0	0	0	0	0
	4	103.5	50.8	76.1	54.4	52.7	4	83.7	36.1	0	0	0	0	0	0	0	0	0	0	0	61.3	0	0	0	0	0	0	0	0	0	0	0	0
	7	1969.1	1528.1	1409.3	1376.4	1317.8	919.2	1079.2	1371.5	293.6	202.5	470.8	355.9	360.3	289.4	560.7	402.9	787.6	827.4	488.5	1115.7	795.1	252.9	783.2	752.1	202.1	223.4	235.9	22.6	50.5	386.8	261.4	0
	10	2628.1	2980.8	2965.6	2255.3	2734.4	2508.4	2398.9	3022.5	682.2	683	894.8	933.8	653	760.8	1005.3	851.5	1464.7	1164.8	1117.5	1950.6	1743.3	1376	1407.6	1652.5	676.6	743.1	589	309.6	346.1	620.5	564.1	24.9
	13									1390.2	1254.1	2217	1601.7	1540	874.5	1605.7	1331.8	2893.1	2085.8	2299	3735	2654.6	2163.2	2464.6	2661.4	1007.3	1250.9	950.3	490.8	620.2	1327.2	836.2	225.5
	Figure 6c	ctrl Th9	shDbp-Th9	shE2f8-Th9
		1.5	2.5	1
		1.4	1.9	1.4
		1.9	2.1	1.1
		1.7	3.2	0.4
		1.5	2.8	0.7
		0.9	1.8	1.2
		1.6	1.9	0.8
		1.5	2	0.2
	Figure 6d
	day	Ctrl Th9										shDbp-Th9										shE2f8-Th9
	0	0	0	0	0	0	0	0	0	0	0	0	0	0	0	0	0	0	0	0	0	0	0	0	0	0	0	0	0	0	0
	4	82.8846	39.3122	45.4462	59.3867	48.5792	49.1589	49.1239	33.7077	68.7415	15.8037	53.2688	71.8016	68.5012	86.8674	70.8679	57.8349	55.1174	81.8019	50.753	129.446	24.8442	30.8976	24.6377	33.5492	24.8638	55.6922	41.9226	65.934	16.5115	7.7711
	7	135.804	85.8629	91.8531	140.468	109.244	86.0196	139.918	101.849	118.251	32.0798	201.346	142.713	313.181	209.032	144.7	245.972	308.881	201.916	189.855	256.471	32.0798	59.8997	61.2727	63.5692	79.9095	106.77	55.8634	122.15	29.3872	23.7756
	10	343.534	474.127	164.44	358.237	313.084	213.216	348.595	277.032	208.484	64.8806	391.248	95.3788	383.848	369.417	182.984	405.479	1056.54	400.98	218.976	577.278	108.502	136.636	181.578	417.95	191.239	184.64	65.3013	223.405	72.335	52.0572
	13	806.187	592.202	165.202	437.473	436.243	497.075	426.506	680.938	259.609	172.406	1177.12	1147.73	387.112	848.165	419.314	829.574	517.004	546.841	427.729	615.492	578.967	269.23	294.964	413.325	362.815	206.018	130.77	157.922	168.939	92.116
	Figure 6e	ctrl Th9	shDbp-Th9	shE2f8-Th9
		0.56	0.72	0.38
		0.4	0.68	0.3
		0.42	0.56	0.3
		0.34	0.5	0.26
		0.38	0.66	0.32
		0.36	0.42	0.32
		0.54	0.5	0.26
		0.3	0.38	0.26
		0.4	0.48	0.36
		0.34	0.44	0.4

## Sheet: Suppementray Figure 1
	1b
	1c
	1d
	1e	CTRL	TGFb	IL4	IL6	TGFb+IL4	TGFb+IL6
		0.754	1.356	0.012	0.738	8.99	2.034
		0.252	1.882	0.04	0.244	7.78	1.216
		0.624	1.024	1.412	0.65	6.274	3.026
	1f					1g

## Sheet: Suppementray Figure 2
	2e
	2f	WT	WT TGFb+L4	S213A	S213A TGFb+L4	EPSM	EPSM TGFb+L4
		1.068	90.755	1.022	12.398	1.034	10.672
		0.937	98.225	0.979	12.555	0.967	8.914
		2.063	99.848	1.033	13.927	1.433	23.365
		2.061	118.29	1.131	15.65	1.415	23.049
	2g	WT	WT TGFb+L4	S213A	S213A TGFb+L4	EPSM	EPSM TGFb+L4
		0.22495	31.5247	0.08148	0.373015	0.130765	0.223905
		0.137555	39.0911	0.15752	2.41384	0.300365	2.16398
		0.40916	34.0983	0.23688	3.04177	0.227535	0.997685
		0.46932	36.6469	0.248655	8.94312	0.238015	1.18123
	2h
	2i	Smad3 KO	Smad3 KO TGFb+L4	Smad3 KO S213A	Smad3 KO S213A TGFb+L4	Smad3 KO SSVS	Smad3 KO SSVS TGFb+L4
		0.306	2.305	0.898	5.166	1.269	2.944
		0.729	1.53	1.029	4.211	0.937	3.239
		2.686	0.47	1.003	3.733	1.125	4.764
		1.67	0.234	1.079	4.046	0.748	3.544
	2J	Smad3 KO	Smad3 KO TGFb+L4	Smad3 KO S213A	Smad3 KO S213A TGFb+L4	Smad3 KO SSVS	Smad3 KO SSVS TGFb+L4
		0.66	0.99	1.02	19.5	0.68	19.6
		0.72	0.99	0.8	19.3	0.7	17.9
		0.19	0.52	0.21	14.7	0.71	9.91
		0.41	0.56	0.62	13.1	0.4	10.9

## Sheet: Suppementray Figure 3
	3a	CTRL	TGFb+L4
	Stat5a	1.056	3.069
		0.947	2.537
		2.01721	5.86307
		1.80914	4.84685
	Dbp	1.087	2.406
		0.92	3.274
		1.0644	2.35037
		0.9395	1.93609
	E2f8	1.029	0.061
		0.972	0.08
		1.22581	0.266566
		0.81579	0.267144
	3b	Th0	Th1	Th2	Th17	Treg	Th9		3c	Th0	Th1	Th2	Th17	Treg	Th9
		0.938	1.242	1.583	1.426	1.49	3.861			0.98	1.489	1.187	1.451	1.16	0.515
		0.828	0.827	1.634	1.322	2.07	2.978			0.864	1.213	1.084	1.266	1.303	0.593
		1.037	0.649	1.869	1.359	1.909	2.324			1.213	0.971	1.02	1.086	1.185	0.58

## Sheet: Suppementray Figure 4
	4b	IgG		Smad3
	Stat5a primer A+B	1	2.046	1.012	14.881
		0.219	0.157	0.603	5.539
		1.656	0.942	2.506	20.852
		1.55	1.117	3.025	29.024
	Stat5a primer C	1.475	0.068	1.209	3.65
		0.195	0.119	0.269	6.99
		1.827	0.732	2.897	16.885
		1.902	1.559	1.481	14.18
	4c	IgG		Smad3
	Dbp primer A	0.796	0.961	1.316	7.343
		0.659	0.39	0.378	12.08
		1.721	2.31	4.692	36.607
		1.108	2.665	1.084	31.074
	Dbp primer B	2.264	0.548	1.044	9.508
		0.191	0.251	0.291	8.325
		1.093	0.899	1.964	28.697
		2.121	1.844	3.07	31.547
	4d	IgG		Smad3
	E2f8 primer A	1.161	0.849	3.584	2.812
		0.862	0.885	5.142	1.679
		0.713	1.274	3.311	0.762
		1.403	1.805	3.894	1.064
	4e	shCTRL	TGFb+L4	shSTAT5a	TGFb+L4	shDbp	TGFb+L4	shE2f8	TGFb+L4
		0.79	5.76	1.37	2.74	0.75	1.81	2.16	10.4
		1.17	6.18	0.7	4.19	0.19	1.06	1.05	7.91
		0.82	5.53	0.65	3.53	0.29	0.94	0.8	7.54
	4f	CTRL OE	TGFb+L4	STAT5a OE	TGFb+L4	Dbp OE	TGFb+L4	E2f8 OE	TGFb+L4
		1.31	4.24	3.7	43.8	1.9	29.8	2.83	2.56
		2.01	6.31	2.97	40.6	2.24	29.7	2.74	3.55
		1.31	4.09	3.46	41.5	1.02	26	2.9	3.42
	4g	shCTRL	TGFb+L4	shSTAT5a	TGFb+L4	shDbp	TGFb+L4	shE2f8	TGFb+L4
		0.39	47	0.6	26.7	0.82	10.4	1.5	69.1
		0.53	23.3	5.8	16.8	1.4	16.9	1.12	47.3
		3.55	42.1	1.73	33.7	1.2	7.42	9.88	71.5

## Sheet: Suppementray Figure 5
	5b	CTRL	TGFb+L4	p38 in	p38 in+TGFb+IL4		5d
		0.57	24.1	0.36	8.06
		2.35	9.28	0.88	1.13
		0.54	26.1	0.39	2.15
	5c	CTRL	TGFb+L4	p38 in	p38 in+TGFb+IL4
	STAT5A	0.934	1.752	0.917	1.075
		1.071	1.773	0.927	1.132
		0.937	1.374	0.939	1.013
		0.996	1.224	1.174	1.196
		1.071	1.252	1.023	1.216
	DBP	0.94	1.864	1.056	1.394
		1.064	2.218	0.95	1.517
		0.975	1.684	1.173	1.107
		0.929	1.606	1.193	1.172
		1.103	1.446	1.004	1.317
	E2F8	0.973	0.459	1.116	1.462
		1.028	0.318	0.896	2.43
		1.085	0.567	0.932	1.472
		0.961	0.512	0.978	1.331
		0.959	0.575	1.097	1.355
	5e	CTRL	TGFb+L4	p38 in	p38 in+TGFb+IL4
		1.035	282.769	0.162	142.336
		0.874	327.516	0.186	131.605
		1.106	276.504	0.252	126.133
	5f	CTRL	TGFb+L4	p38 in	p38 in+TGFb+IL4
		0.024	0.506	0.032	0.064
		0.07	0.446	0.024	0.044
		0.06	0.478	0.014	0.05

[truncated: 3 more sheets: Suppementray Figure 6, Suppementray Figure 7, Suppementray Figure 8]
